# Supplementary material for: Phosphorylation in the Charged Linker Modulates Interactions and Secretion of Hsp90β
Source: Cells. 2021 Jul 5;10(7):1701. doi: 10.3390/cells10071701 (PMC8304327; doi:10.3390/cells10071701)
Supplement: Supplementary file 1 [file cells-10-01701-s001.zip]

Archive with 12 entries (10 files):
- Supplementary/
- Supplementary/Tables/
- Supplementary/Tables/SupplementaryTable7_CWBAnalysisTrypsinSensitivity.ods
- Supplementary/Tables/SupplementaryTable5_InteractomeSILAC.ods
- Supplementary/Tables/SupplementaryTable6_ATPAndADPBinding.ods
- Supplementary/Tables/SupplementaryTable4_InteractomeLabelFree.ods
- Supplementary/Tables/SupplementaryTable2_OccupancyData.ods
- Supplementary/Tables/SupplementaryTable1_OccupancyPRMMasses.ods
- Supplementary/Tables/SupplementaryTable8_MSAnalysisTrypsinSensitivity.ods
- Supplementary/Tables/SupplementaryTable3_PhosphorylationInStressedCells.ods
- Supplementary/Tables/SupplementaryTable9_Hsp90ab1Secretion.ods
- Supplementary/SupplementaryMaterial.pdf
