# Supplementary material for: Phosphorylation in the Charged Linker Modulates Interactions and Secretion of Hsp90β
Source: Cells. 2021 Jul 5;10(7):1701. doi: 10.3390/cells10071701 (PMC8304327; doi:10.3390/cells10071701)
Supplement: Supplementary file 1 [file cells-10-01701-s001.zip › Supplementary/Tables/SupplementaryTable7_CWBAnalysisTrypsinSensitivity.ods]

## Sheet: J208Peaks_PeakFit
Sample	Sample type	Trypsin ng/ul	Hsp90-FL HA-HRP	HA-HRP 80kDa	HA-HRP 60kDa
12853-LiP2	WT	0	328000	0	266
12853-LiP2	WT	7	181000	183000	10200
12853-LiP2	WT	14	68300	206000	11900
12857-LiP2	AA	0	275000	0	55.8
12857-LiP2	AA	7	89300	126000	4210
12857-LiP2	AA	14	25000	118000	3110
12860-LiP2	Negative control	0	3.2	39.3	0.1
12860-LiP2	Negative control	7	2.5	0	1
12860-LiP2	Negative control	14	116	0.1	77.8
