# Supplementary material for: Phosphorylation in the Charged Linker Modulates Interactions and Secretion of Hsp90β
Source: Cells. 2021 Jul 5;10(7):1701. doi: 10.3390/cells10071701 (PMC8304327; doi:10.3390/cells10071701)
Supplement: Supplementary file 1 [file cells-10-01701-s001.zip › Supplementary/Tables/SupplementaryTable5_InteractomeSILAC.ods]

## Sheet: proteinGroups_analysis_v4
Protein.names	Gene.names	Mol..weight..kDa.	Valid.interactor.in.label.free.experiments	Protein.type	Keep.for.IP.analysis	Ratio.H.L.HSP90AB1.normalized.11748	Ratio.H.L.HSP90AB1.normalized.11749	Ratio.H.L.HSP90AB1.normalized.11750	Ratio.H.L.HSP90AB1.normalized.11751	Average.ip.ratio.H.L.Hsp90ab1.normalized	SILAC.IPs.p.value	SILAC.IPs.adj.p.value	SILAC.IPs.adj.pval.smaller.than.0.05	Keep.for.input.analysis	Ratio.H.L.normalized.11736	Ratio.H.L.normalized.11737	Ratio.H.L.normalized.11738	Ratio.H.L.normalized.11739	Average.input.ratio.H.L.normalized	SILAC.input.p.value	SILAC.input.adj.p.value	SILAC.input.adj.pval.smaller.than.0.05	Peptides	Razor...unique.peptides	Unique.peptides	Q.value	Score	Peptides.11736	Peptides.11737	Peptides.11738	Peptides.11739	Peptides.11748	Peptides.11749	Peptides.11750	Peptides.11751	Razor...unique.peptides.11736	Razor...unique.peptides.11737	Razor...unique.peptides.11738	Razor...unique.peptides.11739	Razor...unique.peptides.11748	Razor...unique.peptides.11749	Razor...unique.peptides.11750	Razor...unique.peptides.11751	Unique.peptides.11736	Unique.peptides.11737	Unique.peptides.11738	Unique.peptides.11739	Unique.peptides.11748	Unique.peptides.11749
AFG3-like protein 2	AFG3L2	88.583	True	Putative interactor	Keep	-0.268018590619472	-0.228973766115383	-0.648053102417802	-0.32965699728927	-0.359579213508513	0.030642839907207	0.039436275737772	True	Keep	0.103396924492231	0.115832298652565	-0.012737352447554	0.039419183133397	0.062401517862149	0.13171980603191	0.286070294025824	False	25	25	24	0	155.47	21	20	20	21	5	6	6	6	21	20	20	21	5	6	6	6	20	19	19	20	5	6
Activator of 90 kDa heat shock protein ATPase homolog 1	AHSA1	38.274	True	Cochaperone	Keep	-0.340882492026163	-0.437065478833207	-0.64167451402907	-0.511844154630429	-0.478704158295428	0.004709822104375	0.017753685653284	True	Keep	-0.006970602777722	-0.016876873686541	0.018634174139051	0.006477564071205	0.000378657751577	0.970061828606585	0.978912180904071	False	27	27	27	0	323.31	20	20	21	20	16	19	16	19	20	20	21	20	16	19	16	19	20	20	21	20	16	19
AH receptor-interacting protein	AIP	37.636	True	Cochaperone	Keep	-0.565668498080458	-0.383925758300201	-0.508406907353241	-0.923160324593594	-0.581895059377799	0.014224071460396	0.023148979043389	True	Keep	-0.017022848172752	0.009347172259253	0.031254025470501	0.024745190197138	0.01220035489481	0.342279356913403	0.511601915232051	False	15	15	15	0	208.9	13	14	13	13	7	7	7	7	13	14	13	13	7	7	7	7	13	14	13	13	7	7
Serine/threonine-protein kinase A-Raf	ARAF	67.585	True	Interactor	Keep	-0.420495120161135	-0.378808023392851	-0.946223597079935	-0.857464217577282	-0.628635236941733	0.021157151914183	0.029994690176937	True	Discard	NA	NA	-0.050592067087645	0.159112461230858	0.058067076569724	NA	NA	False	10	10	6	0	25.703	0	1	3	3	4	5	4	5	0	1	3	3	4	5	4	5	0	0	1	1	4	4
ATPase family AAA domain-containing protein 3A	ATAD3A	71.368	True	Putative interactor	Keep	-0.282460443162082	-0.121630703192828	-0.78463475397505	-0.461756418593808	-0.392167209534596	0.062348261026552	0.068998742202718	False	Keep	-0.059089067236052	-0.13925168617057	-0.092832433531983	-0.092140238927141	-0.095546731303637	0.010121301125536	0.101939682967863	False	25	25	2	0	143.24	18	18	18	17	6	5	6	11	18	18	18	17	6	5	6	11	2	2	2	2	0	0
BAG family molecular chaperone regulator 2	BAG2	23.772	True	Putative interactor	Keep	-0.414644447909872	-0.484989136500687	-0.489653131882933	-0.740914743191738	-0.527375523814822	0.005018328612834	0.017753685653284	True	Keep	-0.035135640094355	-0.152820852355134	-0.125997866231331	-0.065536338441271	-0.094113869734442	0.039135437426079	0.157201620893084	False	15	15	15	0	239.76	9	8	8	8	13	12	14	13	9	8	8	8	13	12	14	13	9	8	8	8	13	12
BAG family molecular chaperone regulator 3	BAG3	61.594	True	Putative interactor	Keep	-0.202772911017503	-0.311936505677645	-0.761199232361921	-0.528623753757451	-0.435543745822224	0.035464231301	0.043933301462432	True	Keep	0.017351841787775	-0.092540133077496	-0.106932960272439	-0.047308600171324	-0.056539959634017	0.132540614354788	0.286486058202243	False	21	21	21	0	114.73	19	19	20	19	3	4	4	4	19	19	20	19	3	4	4	4	19	19	20	19	3	4
BAG family molecular chaperone regulator 5	BAG5	51.199	True	Putative interactor	Keep	-0.678925756982464	-0.446557049298818	-0.907865362355728	-0.691982507365206	-0.672083952031317	0.005455832756659	0.017753685653284	True	Keep	0.113833828959277	-0.132166778819949	-0.341445739349102	0.038014690186716	-0.070015898546364	0.484239522210344	0.634782512790972	False	11	11	11	0	35.98	3	3	4	3	4	5	5	5	3	3	4	3	4	5	5	5	3	3	4	3	4	5
Calcyclin-binding protein	CACYBP	26.21	True	Cochaperone	Keep	0.208041139628452	0.564516524634335	0.302217388500574	0.292176767903094	0.348100685720934	0.021416233539512	0.029994690176937	True	Keep	0.04628150321191	0.001874285531351	0.038717107572854	0.083655897080633	0.042924445173841	0.084463364006908	0.226173953969676	False	23	23	23	0	289.02	14	13	13	14	18	20	20	17	14	13	13	14	18	20	20	17	14	13	13	14	18	20
Coiled-coil domain-containing protein 117	CCDC117	30.541	True	Putative interactor	Keep	-0.252983549064859	-0.371349940504795	-0.750569081059038	-0.767054487385137	-0.517563144274631	0.026577293364342	0.036162546708859	True	Discard	NA	NA	NA	NA	NA	NA	NA	False	7	7	7	0	10.464	1	1	1	1	4	3	5	5	1	1	1	1	4	3	5	5	1	1	1	1	4	3
Hsp90 co-chaperone Cdc37;Hsp90 co-chaperone Cdc37, N-terminally processed	CDC37	44.468	True	Cochaperone	Keep	-0.512448762161325	-0.461511443544852	-0.605321020402523	-0.816520325834379	-0.592706282046062	0.004655931288459	0.017753685653284	True	Keep	-0.048113850300326	-0.057842107262206	0.000576962631521	-0.013246863483552	-0.029455527724683	0.122593318571791	0.275523590433119	False	33	33	3	0	323.31	15	14	12	15	30	29	29	27	15	14	12	15	30	29	29	27	2	2	2	2	3	3
Hsp90 co-chaperone Cdc37-like 1	CDC37L1	35.58	True	Cochaperone	Keep	-0.387099802204701	-0.335415951644112	-0.356165379890664	-0.625760194875107	-0.421526233671371	0.007997163309379	0.018956833854743	True	Discard	NA	NA	NA	NA	NA	NA	NA	False	12	12	12	0	60.448	1	1	0	1	10	10	10	11	1	1	0	1	10	10	10	11	1	1	0	1	10	10
Cyclin-dependent kinase 4	CDK4	33.729	True	Interactor	Keep	-0.178721160765005	-0.349186950192017	-0.479582093167717	-0.706145520746471	-0.415685357677366	0.03088383039705	0.039436275737772	True	Keep	0.075874866975128	-0.065491046870768	-0.01893647927461	0.062121711907798	0.014562397696076	0.716865477875216	0.810563119744266	False	17	16	16	0	120.5	14	13	14	16	8	9	8	8	13	12	13	15	7	8	7	7	13	12	13	15	7	8
Cysteine and histidine-rich domain-containing protein 1	CHORDC1	37.489	True	Cochaperone	Keep	-0.579343632876881	-0.097110045947828	-0.686871850312334	-0.834948505590859	-0.521817974950442	0.041172934345873	0.049526863053731	True	Keep	-0.021936196192394	0.001009533233199	0.014212444812105	0.03899797879751	0.008239462545676	0.571101217851067	0.706350028628097	False	19	19	19	0	180.41	14	13	12	14	11	13	15	12	14	13	12	14	11	13	15	12	14	13	12	14	11	13
2,3-cyclic-nucleotide 3-phosphodiesterase	CNP	47.578	True	Putative interactor	Keep	-0.217356374871375	-0.110770856848841	-0.511511811966259	-0.375168094421636	-0.295687623686123	0.040925631914981	0.049526863053731	True	Keep	0.00920382732984	-0.038880499152904	0.090311471376037	-0.06728870381251	-0.000418442238915	0.96455692801202	0.974627342921118	False	21	21	21	0	180.09	13	14	11	12	5	4	7	5	13	14	11	12	5	4	7	5	13	14	11	12	5	4
Uncharacterized protein CXorf57	CXorf57	97.553	True	Putative interactor	Keep	-0.673653439929483	-0.478648026888822	-0.428692266076672	-0.781464286413325	-0.583550516953855	0.005652778249228	0.017753685653284	True	Discard	NA	NA	NA	NA	NA	NA	NA	False	10	10	10	0	33.805	1	1	1	2	7	7	7	7	1	1	1	2	7	7	7	7	1	1	1	2	7	7
DnaJ homolog subfamily A member 1	DNAJA1	44.868	True	Hsp40 family	Keep	-0.277636084315199	-0.342638383973042	-0.452283941390988	-0.562974220019119	-0.404816459081978	0.007340886072581	0.018956833854743	True	Keep	-0.048949399513788	-0.102356837934116	-0.023827025256873	-0.093294081176282	-0.066748415989728	0.036329908627098	0.152251322081357	False	34	34	34	0	323.31	20	19	19	18	28	27	29	28	20	19	19	18	28	27	29	28	20	19	19	18	28	27
DnaJ homolog subfamily B member 1	DNAJB1	38.044	True	Hsp40 family	Keep	-0.472259121857231	-0.441028093778898	-0.692241149668155	-0.6497464751546	-0.55972363338572	0.002917477371215	0.017266416946031	True	Keep	-0.011137202504355	0.021479727410451	0.046560905757741	0.062950608822808	0.03023365574836	0.160336549585431	0.324338533028139	False	27	27	26	0	97.495	19	18	18	18	15	17	17	18	19	18	18	18	15	17	17	18	18	17	17	17	14	16
DnaJ homolog subfamily B member 12	DNAJB12	45.489	True	Hsp40 family	Keep	-0.241087233183067	-0.448893337998772	-0.472928606935778	-0.535172398406865	-0.420197729190591	0.006915107971494	0.018678381081099	True	Keep	0.283210617984531	0.11490002395719	0.041242982231881	0.166972472410695	0.154291555835665	0.058675039729586	0.190629678030198	False	13	13	13	0	74.691	8	8	8	6	6	5	5	7	8	8	8	6	6	5	5	7	8	8	8	6	6	5
DnaJ homolog subfamily B member 4	DNAJB4	37.806	True	Putative interactor	Keep	-0.499330906271651	-0.28385916896687	-0.663084196970775	-0.684069291315913	-0.523483680403528	0.010449131898893	0.019272843280181	True	Discard	-0.126864023449003	NA	0.187894404790796	0.141171172460741	0.073920750109494	NA	NA	False	12	11	11	0	48.658	4	3	4	3	10	9	9	9	3	2	3	2	9	8	8	8	3	2	3	2	9	8
DnaJ homolog subfamily B member 6	DNAJB6	36.087	True	Putative interactor	Keep	-0.450915545640979	-0.510984690981722	-0.482756556979082	-0.324829067453798	-0.440594470547828	0.001709854905425	0.016418772995355	True	Keep	0.017636903049498	0.01906136509343	0.068326861434506	0.011781859459915	0.029382207017561	0.112732844297097	0.264294942307426	False	9	9	9	0	46.441	7	7	7	7	4	4	4	5	7	7	7	7	4	4	4	5	7	7	7	7	4	4
DnaJ homolog subfamily C member 7	DNAJC7	56.44	True	Cochaperone	Keep	-0.818503097995241	-0.548907596299529	-0.629962473754015	-0.857615796430339	-0.708028437879259	0.002373798505353	0.016418772995355	True	Keep	-0.029735320985471	-0.04732350812692	0.00475305539982	-0.017285639474011	-0.022273139272845	0.133307612193616	0.287702909382319	False	44	44	44	0	323.31	28	27	28	27	40	40	40	40	28	27	28	27	40	40	40	40	28	27	28	27	40	40
Dolichol-phosphate mannosyltransferase subunit 1	DPM1	32.426	True	Putative interactor	Keep	-0.313197451556693	-0.304781810449251	-0.433496986640671	-0.450509642414814	-0.373948894486422	0.002306192123438	0.016418772995355	True	Keep	-0.06964869412935	-0.040571088083063	-0.09075684525128	-0.068543859087288	-0.067269809215818	0.007249983486062	0.091273166082657	False	9	9	9	0	39.549	3	3	3	6	3	4	4	4	3	3	3	6	3	4	4	4	3	3	3	6	3	4
Erythroid differentiation-related factor 1	EDRF1	138.53	True	Interactor	Keep	-0.430999426509715	-0.462447747827923	-0.472066553581526	-0.759427709196085	-0.525349330319866	0.006140274176892	0.017753685653284	True	Discard	-0.077345433916849	-0.443595109961454	-0.240332813982339	-0.085864139240494	-0.204287071188394	NA	NA	False	31	31	31	0	129.1	2	2	2	2	23	26	24	26	2	2	2	2	23	26	24	26	2	2	2	2	23	26
Protein LAP2	ERBB2IP	158.3	True	Putative interactor	Keep	-0.338892346933694	-0.44402108476917	-0.365045661591937	-0.673966691955985	-0.449613322816118	0.009364219133066	0.018956833854743	True	Keep	0.029276182370632	-0.053164356476564	0.169925001442312	-0.013232303527948	0.035690764781109	0.54341051268918	0.681077441440061	False	25	25	23	0	108.11	6	7	5	7	13	13	15	13	6	7	5	7	13	13	15	13	5	7	4	6	12	12
Extended synaptotagmin-2	ESYT2	98.008	True	Putative interactor	Keep	-0.61130797251296	-0.373708378695982	-0.442820047956242	-0.698367750865935	-0.525764780654149	0.005713394381501	0.017753685653284	True	Keep	0.027154051503727	-0.050547242244699	-0.094387236138037	-0.011966149552999	-0.031732263636723	0.301291434019077	0.469602199877746	False	14	14	14	0	55.707	9	10	9	10	4	3	4	4	9	10	9	10	4	3	4	4	9	10	9	10	4	3
Exocyst complex component 4	EXOC4	110.5	True	Putative interactor	Keep	-0.120098915304675	-0.307875018121376	-0.393327381394294	-0.11669272266085	-0.229540317230811	0.042920273332831	0.050813080315277	False	Keep	0.017779412561235	-0.050188693630138	0.094776556895597	0.050466870350662	0.029173684471507	0.423592088647742	0.589602111704295	False	16	16	16	0	89.322	13	13	12	11	4	4	3	3	13	13	12	11	4	4	3	3	13	13	12	11	4	4
Peptidyl-prolyl cis-trans isomerase FKBP4;Peptidyl-prolyl cis-trans isomerase FKBP4, N-terminally processed	FKBP4	51.804	True	Cochaperone	Keep	-0.428200866519606	-0.325739708837381	-0.40593052451494	-0.759488401863093	-0.470662636944971	0.01530870661081	0.02397401223957	True	Keep	-0.069754681685336	-0.053343989793085	-0.055756235735764	-0.013246863483552	-0.047871482380245	0.028856283086537	0.142532549791074	False	58	58	58	0	323.31	30	30	30	29	54	51	51	51	30	30	30	29	54	51	51	51	30	30	30	29	54	51
Peptidyl-prolyl cis-trans isomerase FKBP5;Peptidyl-prolyl cis-trans isomerase FKBP5, N-terminally processed	FKBP5	51.212	True	Cochaperone	Keep	-0.352074740714936	-0.293974178251764	-0.259498530289502	-0.596716012075667	-0.369713646567096	0.015981861408982	0.024564712906398	True	Keep	-0.052281484515555	0.020199922943498	0.021621857851519	0.041102771819128	0.008096007507448	0.733987511669624	0.819747321904372	False	48	48	48	0	323.31	17	17	18	16	37	37	38	40	17	17	18	16	37	37	38	40	17	17	18	16	37	37
Peptidyl-prolyl cis-trans isomerase FKBP8	FKBP8	44.561	True	Cochaperone	Keep	-0.360053195622359	-0.472353527675424	-0.465738933609515	-0.718776171455956	-0.498363973355507	0.006976262813423	0.018678381081099	True	Keep	-0.096807439202925	-0.106109739114075	0.015497569395326	-0.011922508884457	-0.048874777227825	0.199510313775784	0.369990084888386	False	12	12	7	0	136.99	6	6	6	6	9	8	8	9	6	6	6	6	9	8	8	9	2	3	2	2	6	5
FK506-binding protein-like	FKBPL	38.176	True	Putative interactor	Keep	-0.243977308144359	-0.261849413853131	-0.507940080497311	-0.619742784530655	-0.399518514598658	0.021682908561641	0.029994690176937	True	Discard	NA	NA	NA	NA	NA	NA	NA	False	11	11	11	0	24.4	2	0	1	0	9	6	8	6	2	0	1	0	9	6	8	6	2	0	1	0	9	6
Glutaryl-CoA dehydrogenase, mitochondrial	GCDH	48.127	True	Putative interactor	Keep	-0.435910007399329	-0.355400086835586	-0.66343692279884	-0.478709435146019	-0.479013685327838	0.005086395375975	0.017753685653284	True	Keep	0.0585243118408	0.065020769948411	0.136060106880266	-0.04745768665999	0.054515108220066	0.255392760463725	0.422968651955164	False	9	9	9	0	104.66	6	5	5	6	4	3	5	3	6	5	5	6	4	3	5	3	6	5	5	6	4	3
Translational activator GCN1	GCN1L1	292.75	True	Putative interactor	Keep	-0.211053434992483	-0.05514861651628	-0.213374756737093	-0.360563748419412	-0.205988075587054	0.043466610872105	0.050813080315277	False	Keep	-0.070133272245907	-0.089942800258005	-0.075626427427701	-0.089328730681658	-0.081232150674853	0.00049694798786	0.039786065069903	True	98	98	98	0	323.31	90	91	89	90	8	10	6	10	90	91	89	90	8	10	6	10	90	91	89	90	8	10
Histone deacetylase 2	HDAC2	55.364	True	Putative interactor	Keep	-0.368710349731795	-0.512942701711529	-0.474817164597561	-0.390642302381155	-0.435566240494645	0.001032941381679	0.013424825050255	True	Keep	-0.117536931957582	-0.039073185564807	0.064193061927492	0.066399228911383	-0.004464829395816	0.89292217188174	0.931984636168485	False	7	7	4	0	60.294	7	7	7	7	4	4	3	4	7	7	7	7	4	4	3	4	4	4	4	4	3	3
Protein HGH1 homolog	HGH1	42.129	True	Putative interactor	Keep	-0.40299524212904	-0.455384309561366	-0.909692074244726	-0.666018672181998	-0.595018102647909	0.013283542599626	0.022484616174732	True	Keep	-0.063680548997608	-0.098737259765283	-0.092017216870007	-0.103162423373852	-0.089317219373049	0.002082575320004	0.068996465829136	False	16	16	16	0	87.747	8	9	8	9	9	11	12	11	8	9	8	9	9	11	12	11	8	9	8	9	9	11
Heat shock protein HSP 90-alpha	HSP90AA1	84.659	True	Hsp90 family	Keep	-0.064646699096012	-0.187975982175588	-0.475680863584349	-0.4162330699455	-0.276431866136511	0.059172451668905	0.066369101196205	False	Keep	0.018491749039879	0.06736336711961	0.043344504877169	0.031959741397545	0.040401515284207	0.030108390204143	0.144437643797288	False	93	63	53	0	323.31	53	53	53	54	86	84	85	88	34	34	34	34	58	56	57	60	29	29	29	29	48	47
Heat shock protein HSP 90-beta	HSP90AB1	83.263	True	Hsp90 family	Keep	0	0	0	0	0	NA	NA	False	Keep	0.292899515444873	0.278579550458423	0.612116552224883	0.67617712414928	0.47625205954784	0.021030852678086	0.125254905276986	False	124	124	82	0	323.31	66	64	65	64	115	115	117	116	66	64	65	64	115	115	117	116	41	39	40	38	76	76
Heat shock 70 kDa protein 1B;Heat shock 70 kDa protein 1A	HSPA1B	70.108	True	Hsp70 family	Keep	-0.501277086230186	-0.414511924007992	-0.831615383043087	-0.786691373514816	-0.622417495891678	0.008727800635826	0.018956833854743	True	Keep	0.001441974173906	-0.004551662016071	-0.026263837126395	0.00475305539982	-0.006104677399797	0.442454093980482	0.603658668426665	False	71	71	45	0	323.31	49	48	47	48	62	58	61	64	49	48	47	48	62	58	61	64	29	28	28	28	40	38
Heat shock-related 70 kDa protein 2	HSPA2	70.02	True	Hsp70 family	Keep	-0.540333558576676	-0.382844031783651	-0.437634897307408	-0.721433848635656	-0.514895472406945	0.00601466769575	0.017753685653284	True	Keep	0.033933911441932	-0.011384382486266	0.16800012451782	0.214746522682395	0.104316529045811	0.155430611066828	0.317525463373329	False	34	19	18	0	64.958	18	19	19	20	25	27	28	24	6	7	7	8	11	14	14	10	6	7	7	8	10	13
Heat shock 70 kDa protein 6	HSPA6	71.027	True	Hsp70 family	Keep	-0.412736862993613	-0.41590783791674	-0.646529209451911	-0.82665847576775	-0.565228413981969	0.010436718385531	0.019272843280181	True	Discard	0.347438888768141	-0.072224881836763	-0.029794231744821	-0.118398022801215	0.044128289237333	NA	NA	False	17	3	3	0	19.133	14	13	13	14	15	15	15	14	2	1	2	2	2	2	2	2	2	1	2	2	2	2
Heat shock cognate 71 kDa protein	HSPA8	70.897	True	Hsp70 family	Keep	-0.516781062495039	-0.4967001786736	-0.488336954311075	-0.742373474407604	-0.55731813730236	0.002683982182791	0.017136193936278	True	Keep	0.01435529297707	-0.049038951352152	0.033652052489997	0.029982866215714	0.00761891691299	0.731541231803682	0.818270353377053	False	69	62	52	0	323.31	49	49	49	49	62	59	60	60	44	44	44	44	57	55	55	55	35	35	35	35	47	45
Inhibitor of nuclear factor kappa-B kinase subunit beta	IKBKB	86.563	True	Interactor	Keep	-0.457243123435752	-0.606010721296683	-0.495524726718894	-0.599628666304729	-0.538149216864941	0.000718848435844	0.013424825050255	True	Discard	0.390667685559667	0.281549893366642	0.136060106880266	0.213627238511947	0.258518924711301	NA	NA	False	7	6	6	0	19.794	2	4	1	1	4	4	3	4	2	3	1	1	4	4	3	4	2	3	1	1	4	4
NF-kappa-B essential modulator	IKBKG	48.069	True	Interactor	Keep	-0.367967304364528	-0.466856535901381	-0.540885991036253	-0.777546118951343	-0.530572567056672	0.008572769072371	0.018956833854743	True	Keep	-0.14499900706579	-0.112880300542054	-0.062550140526999	-0.029367183230306	-0.08676014941755	0.042553384646776	0.164529128902704	False	15	15	9	0	147.55	8	4	6	6	8	9	10	8	8	4	6	6	8	9	10	8	4	3	3	4	5	6
Insulin receptor substrate 4	IRS4	133.77	True	Putative interactor	Keep	-0.362632255481583	-0.641305146860164	-0.761775535357784	-0.949159653458351	-0.662813539021388	0.011704268855996	0.021118572066253	True	Keep	-0.190058790416589	-0.342012509469845	-0.264668461670276	-0.292757944956056	-0.271321921196575	0.003330705334608	0.07337827202582	False	39	39	39	0	311.13	29	27	29	29	15	15	19	18	29	27	29	29	15	15	19	18	29	27	29	29	15	15
Leucine-rich repeat-containing protein 40	LRRC40	68.249	True	Putative interactor	Keep	-0.276377247415386	-0.595270213485229	-0.297604842449033	-0.788960962737628	-0.473958746418362	0.02869527496108	0.038414642286607	True	Keep	-0.193799695883888	-0.174295768063504	-0.118601628482869	-0.121847534927006	-0.151766671130759	0.00398058898391	0.076039610180992	False	16	16	16	0	76.535	9	11	9	11	5	4	4	5	9	11	9	11	5	4	4	5	9	11	9	11	5	4
Melanoma-associated antigen D2	MAGED2	63.138	True	Putative interactor	Keep	-0.178673488591513	-0.201841198903929	-0.179259916355389	-0.217580318134855	-0.194246204620384	0.000250582358107	0.013424825050255	True	Keep	0.094641454115062	0.060600829554117	0.143393418693188	0.114367024952	0.103564779271521	0.009547546058556	0.099894426159964	False	31	31	30	0	323.31	27	27	26	28	12	12	13	13	27	27	26	28	12	12	13	13	26	26	25	27	12	12
Mini-chromosome maintenance complex-binding protein	MCMBP	72.979	True	Putative interactor	Keep	-0.238053905137769	-0.126297345907125	-0.994664392865259	-0.518710646481894	-0.432495417023352	0.093724787868863	0.099732787091226	False	Keep	0.00633393372205	-0.017095840954967	-0.02035508015392	0.000144262291095	-0.007699252214636	0.31917347596888	0.488138397568208	False	29	29	29	0	209.2	25	27	28	26	4	3	5	4	25	27	28	26	4	3	5	4	25	27	28	26	4	3
Myeloid leukemia factor 1	MLF1	30.627	True	Putative interactor	Keep	-0.670700397318648	-0.608164306944936	-0.51905143413398	-0.914957458041853	-0.670920873360936	0.004083230900643	0.017753685653284	True	Discard	NA	NA	-0.178893925207333	-0.138679799605807	-0.158646749328247	NA	NA	False	8	8	8	0	28.085	1	2	2	2	6	5	6	5	1	2	2	2	6	5	6	5	1	2	2	2	6	5
Myeloid leukemia factor 2	MLF2	28.147	True	Putative interactor	Keep	-0.682053369400641	-0.59831313764274	-0.802720242112052	-0.663385342135581	-0.684743573993159	0.000521641628155	0.013424825050255	True	Keep	0.062398063798479	0.436055206028553	0.434774991458805	-0.109685617180356	0.225148426255287	0.230159989887587	0.399901776486701	False	9	9	9	0	37.604	4	4	5	5	7	6	6	6	4	4	5	5	7	6	6	6	4	4	5	5	7	6
DNA mismatch repair protein Msh6	MSH6	152.78	True	Putative interactor	Keep	-0.204599936400455	-0.314487093812778	-0.425209378062908	-0.379887811221053	-0.328641352990115	0.006203094987292	0.017753685653284	True	Keep	-0.120309915270774	-0.147250038045231	-0.0357714328409	-0.14696247674452	-0.111843201024442	0.023586023865482	0.129974939344126	False	28	28	28	0	101.78	13	20	22	17	4	3	5	3	13	20	22	17	4	3	5	3	13	20	22	17	4	3
Glucocorticoid receptor	NR3C1	85.658	True	Interactor	Keep	-0.502827965156659	-0.582897548334506	-1.02702588276326	-0.858590612369287	-0.727645051294796	0.008808288502025	0.018956833854743	True	Discard	0.270588741972067	-0.030339270337268	NA	NA	0.127956776895755	NA	NA	False	11	11	11	0	39.089	4	4	1	3	5	6	4	4	4	4	1	3	5	6	4	4	4	4	1	3	5	6
Nuclear migration protein nudC	NUDC	38.242	True	Cochaperone	Keep	-0.399879909724797	-0.519495159134303	-0.356885804382218	-0.542568802840129	-0.452583261520232	0.002088440735255	0.016418772995355	True	Keep	0.018634174139051	-0.014062455605757	-0.030118283927505	0.04921253463256	0.00624056632646	0.75940434874466	0.838458206082785	False	29	29	29	0	323.31	24	23	24	22	15	16	16	17	24	23	24	22	15	16	16	17	24	23	24	22	15	16
Nuclear pore complex protein Nup205	NUP205	227.92	True	Putative interactor	Keep	-0.258229688156518	-0.233154337538349	-0.641948872370002	-0.33112957987129	-0.357230738991284	0.030242772747816	0.039436275737772	True	Keep	-0.106202910386633	-0.112661901837336	-0.09334025406649	-0.157560143121909	-0.117239583612409	0.003525804202726	0.073522003516173	False	23	23	23	0	153.45	17	17	17	16	4	4	4	5	17	17	17	16	4	4	4	5	17	17	17	16	4	4
Phosphoribosylformylglycinamidine synthase	PFAS	144.73	True	Putative interactor	Keep	-0.064999131089025	-0.570044675354579	-1.14458488713562	-0.506622262201395	-0.521944515013512	0.081817501787097	0.088192891536741	False	Keep	-0.072058048064864	-0.10828530481383	-0.038124823958997	-0.105659496102077	-0.080747645237615	0.016193551121992	0.117726356396264	False	53	53	53	0	323.31	45	49	47	51	5	4	8	6	45	49	47	51	5	4	8	6	45	49	47	51	5	4
PIH1 domain-containing protein 1	PIH1D1	32.363	True	Cochaperone	Keep	-0.329741113740541	-0.327905239541676	-0.393897169213993	-0.559095341665151	-0.39964924194597	0.005088684846493	0.017753685653284	True	Keep	0.007482576331206	-0.036910646007629	0.025170575734906	0.079975376720596	0.019538245548993	0.490785167391484	0.639334218656629	False	8	8	8	0	71.805	6	4	6	5	4	3	4	4	6	4	6	5	4	3	4	4	6	4	6	5	4	3
DNA-directed RNA polymerase;DNA-directed RNA polymerase II subunit RPB2	POLR2B	133.06	True	Putative interactor	Keep	-0.418148251348332	-0.447780347709646	-0.543173138932948	-0.508916206167828	-0.478665477477556	0.000453238064781	0.013424825050255	True	Keep	0.072311640022426	-0.05150380775622	-0.036570267324703	0.000576962631521	-0.002996702364888	0.899421441902031	0.934463434530706	False	20	20	20	0	125.67	15	14	14	15	6	9	8	8	15	14	14	15	6	9	8	8	15	14	14	15	6	9
DNA-directed RNA polymerase III subunit RPC1	POLR3A	155.64	True	Putative interactor	Keep	-0.25675280653669	-0.476868417537091	-0.209980977141281	-0.291376129204667	-0.305264126120497	0.013245132415076	0.022484616174732	True	Keep	-0.025823144621857	-0.089344079236013	-0.195731622713665	0.025879273023259	-0.068906999175849	0.232188431800295	0.401724901276823	False	18	18	17	0	58.43	12	10	10	11	5	4	3	3	12	10	10	11	5	4	3	3	11	9	10	11	5	4
Peptidyl-prolyl cis-trans isomerase D	PPID	40.763	True	Cochaperone	Keep	-0.64314123190137	-0.218764870941698	-0.370536578358007	-0.849690126578285	-0.500209358093097	0.034173300113464	0.042975513779053	True	Keep	0.016211033155917	0.015640290376882	0.05866283937856	0.039699917720951	0.03266511228183	0.051474338714908	0.179522552928007	False	31	31	31	0	248.88	22	21	21	22	13	15	16	16	22	21	21	22	13	15	16	16	22	21	21	22	13	15
Serine/threonine-protein phosphatase 5;Serine/threonine-protein phosphatase	PPP5C	56.878	True	Cochaperone	Keep	-0.295031571304714	-0.279529279229091	-0.395762102248793	-0.568652631726361	-0.380235703997503	0.010268909697791	0.019272843280181	True	Keep	-0.04369052628062	0.008056554871058	0.042083958671253	0.016638942113789	0.006107686921631	0.769504487580851	0.844790995405139	False	30	30	30	0	323.31	16	17	16	14	25	26	26	25	16	17	16	14	25	26	26	25	16	17	16	14	25	26
DNA-dependent protein kinase catalytic subunit	PRKDC	469.08	True	Interactor	Keep	-0.314820604730889	-0.250516272026659	-0.367327223952995	-0.433947475381679	-0.340076601109742	0.003120436797475	0.017266416946031	True	Keep	-0.092263271475554	-0.076843211399877	-0.06398214090457	-0.084624427738012	-0.079390370697272	0.000947431798934	0.05308377711237	False	159	159	159	0	323.31	125	125	123	126	32	33	31	33	125	125	123	126	32	33	31	33	125	125	123	126	32	33
Prostaglandin E synthase 3	PTGES3	19.155	True	Cochaperone	Keep	-0.502251161611545	-0.559547621513464	-0.729152215019756	-0.628473468292929	-0.602395260778321	0.001132214160865	0.013424825050255	True	Keep	-0.015811707157906	0.025879273023259	-0.009655011300369	0.054640130538345	0.014044580142786	0.463784624213166	0.620986157020396	False	8	8	8	0	92.559	7	7	8	8	4	4	4	4	7	7	8	8	4	4	4	4	7	7	8	8	4	4
RNA polymerase II-associated protein 3	RPAP3	75.718	True	Cochaperone	Keep	-0.352236028800318	-0.335295883574607	-0.266390958648196	-0.517067914434813	-0.364859525844757	0.006179413120457	0.017753685653284	True	Keep	-0.000837005878891	-0.038539655455056	-0.000230849675009	-0.033451404875664	-0.01815465151377	0.173995429124231	0.341389276766933	False	27	27	27	0	173.69	11	12	15	13	19	21	22	21	11	12	15	13	19	21	22	21	11	12	15	13	19	21
RuvB-like 1	RUVBL1	50.227	True	Cochaperone	Keep	-0.373249414138323	-0.286824865834087	-0.280417762886953	-0.473390186190758	-0.351365047284771	0.004362119430124	0.017753685653284	True	Keep	-0.035593974119204	-0.045029495911032	-0.051548662330177	-0.026748754413584	-0.039699594196625	0.005263593558319	0.081313758212952	False	28	28	28	0	323.31	22	22	20	22	18	18	18	16	22	22	20	22	18	18	18	16	22	22	20	22	18	18
Deoxynucleoside triphosphate triphosphohydrolase SAMHD1	SAMHD1	72.2	True	Putative interactor	Keep	0.222071483669613	-0.292474876095162	-0.158700472197588	-0.321853404607372	-0.120772437203319	0.351236494422961	0.355519866306168	False	Keep	0.067225672531972	0.111565544959518	0.04851520993394	0.107955630087393	0.084064264788475	0.012347969564168	0.106522734652445	False	28	28	28	0	114.22	21	23	24	21	3	5	5	5	21	23	24	21	3	5	5	5	21	23	24	21	3	5
Serpin H1	SERPINH1	46.44	True	Putative interactor	Keep	0.281841164014026	-0.013247730609554	-0.40616351915488	-0.0991771954671	-0.038451659174036	0.703956876432376	0.703956876432376	False	Keep	0.046141781644721	0.093289730001477	0.063779029770571	0.064606975297392	0.067053535814524	0.006335706745323	0.086150925590697	False	23	23	23	0	323.31	20	20	19	21	8	7	10	9	20	20	19	21	8	7	10	9	20	20	19	21	8	7
Monocarboxylate transporter 1	SLC16A1	53.944	True	Putative interactor	Keep	-0.343463103735723	-0.246269034704507	-0.346921905298198	-0.324095796787137	-0.314607106392906	0.000897814824118	0.013424825050255	True	Keep	0.045722535734601	-0.093263300070425	-0.024443179176788	-0.112116049676832	-0.044676035987007	0.290143576068996	0.457522736805337	False	9	9	9	0	109.31	8	8	8	7	4	4	5	6	8	8	8	7	4	4	5	6	8	8	8	7	4	4
Calcium-binding mitochondrial carrier protein Aralar2	SLC25A13	74.175	True	Putative interactor	Keep	-0.220559097083888	-0.195195410995333	-0.339723807755635	-0.394894363470764	-0.285237956364019	0.009127273460502	0.018956833854743	True	Keep	0.055334501751099	0.01478375262707	0.071350804128843	0.057831474560573	0.049979202707791	0.02651420961075	0.136402835821414	False	24	24	18	0	108.01	22	19	19	17	8	7	10	8	22	19	19	17	8	7	10	8	16	14	14	13	6	5
	SLC25A3	36.161	True	Putative interactor	Keep	-0.234316608175583	-0.085898572124702	-0.656491124718953	-0.375230095820125	-0.32297128359459	0.068880960171124	0.075225259134254	False	Discard	0.153545951856674	0.198996966240109	0.156008221107128	0.123931008319631	0.158369345242412	NA	NA	False	11	11	1	0	43.725	9	8	9	7	3	3	3	4	9	8	9	7	3	3	3	4	1	0	1	0	0	0
ADP/ATP translocase 2;ADP/ATP translocase 2, N-terminally processed	SLC25A5	32.852	True	Putative interactor	Keep	-0.198142964164362	-0.126460581116797	-0.540238056223105	-0.456778005478965	-0.320118156524336	0.045165444355967	0.051855020470171	False	Keep	0.08024833009212	0.09531684153477	0.085696580679246	0.112766845428428	0.093560176162338	0.000959861646204	0.05308377711237	False	22	22	12	0	153.6	18	20	20	17	15	15	14	15	18	20	20	17	15	15	14	15	9	10	10	8	9	9
4F2 cell-surface antigen heavy chain	SLC3A2	64.872	True	Putative interactor	Keep	0.109720367236397	-0.055431137821577	-1.03918845009202	-0.245218730673433	-0.246560240664287	0.313367254344855	0.321104717415098	False	Keep	0.123931008319631	0.073271836424519	0.045303167956572	0.074231394185792	0.079463449916163	0.016807348993696	0.119936312980361	False	20	20	20	0	314.71	19	19	19	18	7	6	6	6	19	19	19	18	7	6	6	6	19	19	19	18	7	6
Histone-lysine N-methyltransferase SMYD3	SMYD3	49.097	True	Putative interactor	Keep	-0.413241566528894	-0.340519496580255	-0.234734207945028	-0.646843233847698	-0.401058916053455	0.018451394580361	0.027347602681606	True	Discard	-0.002844912390231	NA	NA	NA	-0.002844912390231	NA	NA	False	6	6	6	0	22.782	2	2	2	2	5	5	5	5	2	2	2	2	5	5	5	5	2	2	2	2	5	5
Sperm-associated antigen 1	SPAG1	103.64	True	Putative interactor	Keep	-0.330729551215461	-0.409537514031307	-0.316866977000325	-0.619963163879718	-0.41431732961629	0.009295275531149	0.018956833854743	True	Discard	NA	NA	NA	NA	NA	NA	NA	False	13	13	13	0	51.687	1	1	1	1	9	8	10	10	1	1	1	1	9	8	10	10	1	1	1	1	9	8
Stress-induced-phosphoprotein 1	STIP1	62.639	True	Cochaperone	Keep	-0.397917739024004	-0.336153731949759	-0.508823844730324	-0.703749388945898	-0.480018892900333	0.009140713638029	0.018956833854743	True	Keep	0.001730196138883	0.031395196275534	0.021763974291657	0.031818625826357	0.021728446494059	0.054221614352492	0.184938700054701	False	82	82	82	0	323.31	39	39	39	38	72	73	77	74	39	39	39	38	72	73	77	74	39	39	39	38	72	73
E3 ubiquitin-protein ligase CHIP	STUB1	34.856	True	Cochaperone	Keep	-0.308512778934885	-0.290794179239898	-0.622182879928738	-0.608201674778741	-0.448790763187597	0.015263641280398	0.02397401223957	True	Keep	-0.036673852335915	-0.076325952811712	-0.018571086464315	-0.024516548365447	-0.038847152193998	0.057515206778389	0.189922245864953	False	37	37	37	0	323.31	20	18	18	17	32	33	34	31	20	18	18	17	32	33	34	31	20	18	18	17	32	33
Suppressor of G2 allele of SKP1 homolog	SUGT1	41.024	True	Cochaperone	Keep	-0.411055791909803	-0.411868828905795	-0.48462522703527	-0.604708200403644	-0.47593183855891	0.001853088945034	0.016418772995355	True	Keep	-0.022375702788533	-0.036807043993928	-0.029794231744821	-0.167620334548287	-0.062923077414692	0.160916649255304	0.32508732077213	False	25	25	25	0	222.49	17	16	17	17	19	20	20	18	17	16	17	17	19	20	20	18	17	16	17	17	19	20
Mitochondrial import receptor subunit TOM34	TOMM34	34.559	True	Cochaperone	Keep	-0.282357992365559	-0.258804429707652	-0.628077047880264	-0.592925713661369	-0.430478991050731	0.020833934817251	0.029994690176937	True	Keep	-0.043868983780416	-0.015315870511964	0.002738519806929	-0.006550256092149	-0.015643978631469	0.215845407048671	0.38738475802362	False	29	29	29	0	323.31	17	16	16	16	26	26	26	26	17	16	16	16	26	26	26	26	17	16	16	16	26	26
Mitochondrial import receptor subunit TOM70	TOMM70A	67.454	True	Cochaperone	Keep	-0.418110732460328	-0.31917774282259	-0.44489295474561	-0.701357230215696	-0.464164605672685	0.010288968704419	0.019272843280181	True	Keep	0.035201595718566	0.084744620868468	0.080794081958242	0.069427210456014	0.067673131900016	0.00927587768609	0.099082325361593	False	35	35	35	0	323.31	25	26	26	25	24	25	26	27	25	26	26	25	24	25	26	27	25	26	26	25	24	25
Tetratricopeptide repeat protein 4	TTC4	44.678	True	Cochaperone	Keep	-0.354406210154578	-0.346003986425051	-0.613494141224481	-0.739158231123318	-0.503459751697559	0.013391894996459	0.022484616174732	True	Keep	0.029841557136715	-0.0478901246209	0.006477564071205	0.046840254202972	0.009257583347441	0.697957004223009	0.79973158245308	False	25	25	25	0	198.98	9	8	7	7	21	22	20	20	9	8	7	7	21	22	20	20	9	8	7	7	21	22
Tetratricopeptide repeat protein 9C	TTC9C	20.012	True	Interactor	Keep	-0.421434937689803	-0.225631650815206	-0.663418356131432	-0.65194183008688	-0.47909719150806	0.018246593546402	0.027347602681606	True	Discard	0.098823768379692	NA	-0.001226812253859	-0.188364569146256	-0.025397269789282	NA	NA	False	8	8	8	0	56.593	3	2	3	3	5	7	6	7	3	2	3	3	5	7	6	7	3	2	3	3	5	7
Uridine 5-monophosphate synthase;Orotate phosphoribosyltransferase;Orotidine 5-phosphate decarboxylase	UMPS	52.221	True	Putative interactor	Keep	0.0061641754098	-0.274291315524855	-0.74501797581315	-0.281857203885327	-0.299413744483453	0.128910281374067	0.135437384228451	False	Keep	0.009347172259253	0.02786177535451	0.007482576331206	0.014926544238103	0.014926544238103	0.047833037228539	0.173144293688779	False	22	22	22	0	155.18	20	17	18	21	4	4	3	4	20	17	18	21	4	4	3	4	20	17	18	21	4	4
Protein unc-45 homolog A	UNC45A	118.39	True	Cochaperone	Keep	-0.2960309778895	-0.374166433054002	-0.35589531342771	-0.596806378757661	-0.401329058053154	0.008601832994368	0.018956833854743	True	Keep	0.012497162682902	-0.123103950713528	0.077653185650161	0.043204498565168	0.00454094221108	0.957170136965466	0.969377342767184	False	33	33	33	0	323.31	17	16	16	16	21	21	21	20	17	16	16	16	21	21	21	20	17	16	16	16	21	21
Unconventional prefoldin RPB5 interactor 1	URI1	59.832	True	Putative interactor	Keep	-0.105404053636012	-0.313591340579488	-0.268931163817417	-0.562974220019119	-0.303551965416769	0.045607427642439	0.051855020470171	False	Discard	-0.084012617230496	-0.025177039023167	-0.315450530816158	-0.206611802427584	-0.153486625849663	NA	NA	False	6	6	6	0	24.031	3	2	3	3	4	4	4	4	3	2	3	3	4	4	4	4	3	2	3	3	4	4
Ubiquitin carboxyl-terminal hydrolase	USP19	145.56	True	Interactor	Keep	-0.299275200967393	-0.373373738611749	-0.651381883778749	-0.672404054847715	-0.489662818343083	0.013544949502851	0.022484616174732	True	Discard	0.014926544238103	0.133168933486044	0.198996966240109	0.087327051797475	0.110162762311266	NA	NA	False	19	19	2	0	136.04	6	7	6	6	14	15	16	16	6	7	6	6	14	15	16	16	1	1	1	1	0	2
ATP-dependent zinc metalloprotease YME1L1	YME1L1	86.454	True	Putative interactor	Keep	-0.21836871227764	0.114807772767275	-0.592714315375033	-0.247345031781821	-0.214279120095685	0.201191322083424	0.208735996661553	False	Keep	-0.092509368053379	-0.188200187554227	-0.138632152623337	-0.147409819093647	-0.141286898556734	0.005482812281789	0.083236615866183	False	17	17	17	0	105.43	12	12	11	15	6	3	5	5	12	12	11	15	6	3	5	5	12	12	11	15	6	3
Aladin	AAAS	59.573	True	Putative interactor	Discard	NA	NA	NA	NA	NA	NA	NA	False	Keep	-0.103751405027432	0.017209290032223	-0.170101742410427	-0.323533986563317	-0.139831747138361	0.133731756093892	0.288101032358132	False	8	8	8	0	19.181	5	5	5	7	1	0	1	2	5	5	5	7	1	0	1	2	5	5	5	7	1	0
Acetoacetyl-CoA synthetase	AACS	75.143	False	Putative interactor	Discard	NA	NA	NA	NA	NA	NA	NA	False	Discard	NA	0.012497162682902	-0.015797121294515	NA	-0.00158061661539	NA	NA	False	3	3	3	0.00021468	3.9562	2	2	3	2	0	0	0	0	2	2	3	2	0	0	0	0	2	2	3	2	0	0
Alpha- and gamma-adaptin-binding protein p34	AAGAB	34.593	False	Putative interactor	Discard	NA	NA	NA	NA	NA	NA	NA	False	Keep	0.269152867217174	-0.136029842341142	0.040962547778498	0.098689044091328	0.075436790591016	0.474157184852697	0.627050290947339	False	4	4	4	0	21.224	3	4	3	3	0	0	0	0	3	4	3	3	0	0	0	0	3	4	3	3	0	0
Uncharacterized protein FLJ45252	AAK1	54.448	False	Putative interactor	Discard	NA	NA	NA	NA	NA	NA	NA	False	Keep	-0.2517448810103	-0.102372325720449	-0.437056703127663	-0.20024953829911	-0.242797494831702	0.038708277478562	0.156988508512401	False	8	6	6	0	77.279	8	7	7	5	0	0	0	0	6	6	5	4	0	0	0	0	6	6	5	4	0	0
AP2-associated protein kinase 1	AAK1	103.88	False	Putative interactor	Discard	NA	NA	NA	NA	NA	NA	NA	False	Keep	0.11290026153255	0.130271954518859	0.10715219863491	0.109828565307087	0.115066545771483	0.000203579205652	0.039462123979344	True	9	9	7	0	31.189	6	7	8	8	0	0	0	0	6	7	8	8	0	0	0	0	4	6	6	7	0	0
Mth938 domain-containing protein	AAMDC	13.332	False	Putative interactor	Discard	NA	NA	NA	NA	NA	NA	NA	False	Keep	0.056306060331877	0.032100843167024	0.0137838154331	0.087734381819725	0.047747763270787	0.059143106174088	0.191396238057627	False	4	4	4	0	22.354	3	3	4	3	0	0	0	0	3	3	4	3	0	0	0	0	3	3	4	3	0	0
Angio-associated migratory cell protein	AAMP	44.693	False	Putative interactor	Discard	NA	NA	NA	NA	NA	NA	NA	False	Keep	-0.038584108762263	-0.085420169478078	-0.061977738126889	-0.003148508311473	-0.046962033624257	0.074102882861386	0.214482830113749	False	10	10	10	0	57.102	10	10	10	10	0	0	0	0	10	10	10	10	0	0	0	0	10	10	10	10	0	0
Protein AAR2 homolog	AAR2	45.034	True	Putative interactor	Discard	-0.357964472750046	NA	-0.631432639233997	-0.544972975736442	-0.506896513584502	NA	NA	False	Keep	-0.008537110053968	0.133695032513075	-0.075170397887651	0.026870864724745	0.02120608688424	0.689449937600933	0.794650709620428	False	13	13	13	0	43.384	8	9	10	4	4	3	3	3	8	9	10	4	4	3	3	3	8	9	10	4	4	3
Alanine--tRNA ligase, cytoplasmic	AARS	106.81	False	Putative interactor	Discard	NA	-0.16978566003583	-1.1448181546927	-0.336159702861016	-0.491829279607954	NA	NA	False	Keep	0.019630756335508	-0.022786029780896	-0.005405794601816	0.00417776078911	-0.001013849422544	0.90959974069842	0.940891916146628	False	48	48	48	0	323.31	44	45	45	45	2	4	8	6	44	45	45	45	2	4	8	6	44	45	45	45	2	4
Alanine--tRNA ligase, mitochondrial	AARS2	107.34	False	Putative interactor	Discard	NA	NA	NA	NA	NA	NA	NA	False	Keep	-0.039948009020674	0.086376167596937	0.010350188169567	0.121413330915865	0.045928680198599	0.309209591220224	0.477378915258741	False	17	17	17	0	113.98	13	14	15	15	0	0	0	0	13	14	15	15	0	0	0	0	13	14	15	15	0	0
L-aminoadipate-semialdehyde dehydrogenase-phosphopantetheinyl transferase	AASDHPPT	35.776	False	Putative interactor	Discard	NA	NA	-1.17073701696402	NA	-1.17073701696402	NA	NA	False	Keep	-0.077375877264868	-0.10558188219634	-0.025074276169595	-0.050562183704269	-0.06433659197638	0.033542177914489	0.148188480743471	False	13	13	13	0	123.31	12	12	11	12	1	1	3	1	12	12	11	12	1	1	3	1	12	12	11	12	1	1
Alpha-aminoadipic semialdehyde synthase, mitochondrial;Lysine ketoglutarate reductase;Saccharopine dehydrogenase	AASS	102.13	False	Putative interactor	Discard	NA	NA	NA	NA	NA	NA	NA	False	Keep	0.039559557255706	0.007195501404204	-0.038110010754275	-0.044092086702208	-0.008453665163279	0.684645943362315	0.791470133106789	False	19	19	19	0	85.487	17	17	19	18	1	1	1	1	17	17	19	18	1	1	1	1	17	17	19	18	1	1
4-aminobutyrate aminotransferase, mitochondrial	ABAT	58.14	False	Putative interactor	Discard	NA	NA	NA	NA	NA	NA	NA	False	Keep	-0.188364569146256	-0.136140820712117	-0.230820691186603	-0.275105298377635	-0.206690884201303	0.00600023916632	0.085811453929524	False	3	3	3	0	12.098	3	3	3	3	0	0	0	0	3	3	3	3	0	0	0	0	3	3	3	3	0	0
ATP-binding cassette sub-family A member 3	ABCA3	184.86	False	Putative interactor	Discard	NA	NA	NA	NA	NA	NA	NA	False	Discard	0.174917695239588	0.011781859459915	-0.030221406706318	0.066812509899902	0.057890378670031	NA	NA	False	3	3	3	0	6.0636	3	2	2	2	0	0	0	0	3	2	2	2	0	0	0	0	3	2	2	2	0	0
ATP-binding cassette sub-family B member 10, mitochondrial	ABCB10	79.147	False	Putative interactor	Discard	NA	NA	NA	NA	NA	NA	NA	False	Keep	-0.029676412631575	0.11609855223658	0.074368421781553	-0.025676277029942	0.035166397303416	0.422976246784965	0.589009638620969	False	4	4	4	0	10.068	4	4	4	3	0	0	0	0	4	4	4	3	0	0	0	0	4	4	4	3	0	0
ATP-binding cassette sub-family B member 7, mitochondrial	ABCB7	82.64	False	Putative interactor	Discard	NA	NA	NA	NA	NA	NA	NA	False	Keep	-0.063665471057118	0.073820233291671	0.00460925325259	-0.028763640597095	-0.002602804293919	0.912470217918052	0.941345662755894	False	9	9	9	0	41.936	8	8	9	8	0	0	1	0	8	8	9	8	0	0	1	0	8	8	9	8	0	0
Multidrug resistance-associated protein 1	ABCC1	160.44	True	Putative interactor	Discard	NA	NA	NA	NA	NA	NA	NA	False	Keep	-0.061827143654843	0.094100916438867	0.094776556895597	-0.049830234102435	0.021266505491071	0.686903952695636	0.793451559326643	False	6	6	6	0	11.803	6	5	6	6	0	1	0	0	6	5	6	6	0	1	0	0	6	5	6	6	0	1
ATP-binding cassette sub-family D member 1	ABCD1	82.936	True	Putative interactor	Discard	NA	NA	NA	NA	NA	NA	NA	False	Keep	-0.051324403404745	-0.270764842305248	-0.106979571746552	-0.117489978144308	-0.134378066823645	0.062154793979358	0.196421833626605	False	12	12	12	0	71.365	9	8	10	10	1	1	1	1	9	8	10	10	1	1	1	1	9	8	10	10	1	1
ATP-binding cassette sub-family D member 3	ABCD3	75.475	False	Putative interactor	Discard	NA	NA	NA	NA	NA	NA	NA	False	Keep	-0.110043692947058	-0.014164437048002	-0.074729706311498	-0.149872684521579	-0.086338878740116	0.056311787904865	0.188741999070742	False	17	17	17	0	86.269	12	12	14	13	1	1	1	0	12	12	14	13	1	1	1	0	12	12	14	13	1	1
ATP-binding cassette sub-family E member 1	ABCE1	67.314	False	Putative interactor	Discard	-0.066130431964744	-0.161368618990146	-0.598382578257129	-0.476396476701296	-0.309074434365966	NA	NA	False	Keep	-0.069996968198776	-0.068241312155092	-0.105411146299921	-0.052565740239728	-0.073924652123958	0.00697753934005	0.090048516554762	False	25	25	25	0	225.11	21	19	20	22	4	4	3	6	21	19	20	22	4	4	3	6	21	19	20	22	4	4
ATP-binding cassette sub-family F member 1	ABCF1	95.925	False	Putative interactor	Discard	-0.285828291675489	-0.556605285215442	-0.877741465844496	-0.415149043962935	-0.517496870358088	NA	NA	False	Keep	-0.07292275944392	-0.05427245174123	-0.060066355234465	-0.058082401246379	-0.061319003335805	0.000622763124868	0.043490070589748	True	20	20	20	0	93.686	14	15	15	13	4	3	4	4	14	15	15	13	4	3	4	4	14	15	15	13	4	3
ATP-binding cassette sub-family F member 2	ABCF2	71.289	False	Putative interactor	Discard	NA	NA	NA	-0.301930315416757	-0.301930315416757	NA	NA	False	Keep	-0.006390846278574	-0.052640553687278	0.042924445173841	0.009633819397269	-0.001208763337074	0.940211627014065	0.95785332772745	False	20	20	20	0	83.028	17	18	17	16	1	1	0	3	17	18	17	16	1	1	0	3	17	18	17	16	1	1
ATP-binding cassette sub-family F member 3	ABCF3	79.744	False	Putative interactor	Discard	NA	NA	NA	NA	NA	NA	NA	False	Keep	-0.067712007645042	-0.167701358885509	0.053111336459563	0.009060468156384	-0.040893859817384	0.436790396551504	0.59926862996181	False	11	11	11	0	49.016	6	6	9	10	0	0	0	0	6	6	9	10	0	0	0	0	6	6	9	10	0	0
Mycophenolic acid acyl-glucuronide esterase, mitochondrial	ABHD10	33.932	False	Putative interactor	Discard	NA	NA	NA	NA	NA	NA	NA	False	Keep	0.066537002395791	0.033088169332188	-0.013902213617116	-0.002093425910126	0.021252289575922	0.33375231328604	0.501762579731488	False	14	14	14	0	100.55	10	10	12	12	0	0	0	0	10	10	12	12	0	0	0	0	10	10	12	12	0	0
Alpha/beta hydrolase domain-containing protein 11	ABHD11	34.69	False	Putative interactor	Discard	NA	NA	NA	NA	NA	NA	NA	False	Keep	0.170950553318368	0.130140135336449	-0.034248955414582	0.119024103142275	0.098534095604777	0.121312432451107	0.274236936716116	False	8	8	8	0	34.147	8	5	6	8	0	0	0	0	8	5	6	8	0	0	0	0	8	5	6	8	0	0
Monoacylglycerol lipase ABHD12	ABHD12	45.096	False	Putative interactor	Discard	NA	NA	NA	NA	NA	NA	NA	False	Keep	0.034779158048019	0.055612156686693	0.122606462651041	0.146915848087275	0.0907179597678	0.043283715042495	0.165101817030317	False	7	7	7	0	56.432	7	6	6	6	2	1	2	2	7	6	6	6	2	1	2	2	7	6	6	6	2	1
Aminoacylase-1	ABHD14A-ACY1	42.179	False	Putative interactor	Discard	NA	NA	NA	NA	NA	NA	NA	False	Keep	-0.408397171429779	-0.229737574045193	-0.198394322596368	-0.252793082795317	-0.270103590390288	0.010048542937342	0.101939682967863	False	5	5	5	0	11.015	3	3	3	3	1	0	0	0	3	3	3	3	1	0	0	0	3	3	3	3	1	0
Alpha/beta hydrolase domain-containing protein 14B	ABHD14B	22.345	False	Putative interactor	Discard	NA	NA	NA	NA	NA	NA	NA	False	Keep	-0.107259272220652	0.038576651452323	-0.010599368891782	-0.183621475876119	-0.06317552375576	0.277150935351592	0.445389568347884	False	6	6	6	0	61.312	5	5	5	5	2	1	1	1	5	5	5	5	2	1	1	1	5	5	5	5	2	1
Abl interactor 1	ABI1	43.294	False	Putative interactor	Discard	NA	NA	NA	NA	NA	NA	NA	False	Keep	-0.078304708110368	-0.277761327205955	-0.011035434819826	0.059493725391672	-0.071527341652049	0.367347603935986	0.535628780315324	False	8	8	6	0	49.739	7	7	7	8	0	0	0	0	7	7	7	8	0	0	0	0	5	5	5	6	0	0
Abelson tyrosine-protein kinase 2	ABL2	128.34	False	Putative interactor	Discard	NA	NA	NA	NA	NA	NA	NA	False	Discard	0.132379425052866	0.28071881361801	NA	NA	0.208454831148883	NA	NA	False	5	5	5	0	14.097	5	4	2	2	0	0	0	0	5	4	2	2	0	0	0	0	5	4	2	2	0	0
Active breakpoint cluster region-related protein	ABR	73.516	False	Putative interactor	Discard	NA	NA	NA	NA	NA	NA	NA	False	Discard	NA	0.17976580835815	-0.229179409347839	NA	-0.010265140918345	NA	NA	False	4	3	3	0	12.569	2	4	4	3	0	0	0	0	1	3	3	2	0	0	0	0	1	3	3	2	0	0
Costars family protein ABRACL	ABRACL	9.0564	False	Putative interactor	Discard	NA	NA	NA	NA	NA	NA	NA	False	Keep	0.08800587129002	0.003890027433372	0.094236069845766	0.082157559085426	0.067535466875375	0.050749809312574	0.179011571117359	False	4	4	4	0	28.253	4	4	4	4	1	1	1	0	4	4	4	4	1	1	1	0	4	4	4	4	1	1
3-ketoacyl-CoA thiolase, peroxisomal	ACAA1	44.292	False	Putative interactor	Discard	NA	NA	NA	NA	NA	NA	NA	False	Keep	-0.144090011801785	-0.034544456427636	-0.077117129281127	-0.001891169490211	-0.063435551988034	0.126809993936026	0.279831086451105	False	9	9	9	0	48.782	8	9	8	9	0	0	0	0	8	9	8	9	0	0	0	0	8	9	8	9	0	0
3-ketoacyl-CoA thiolase, mitochondrial	ACAA2	41.924	False	Putative interactor	Discard	NA	NA	-0.559406431559975	NA	-0.559406431559975	NA	NA	False	Keep	0.005184375859723	0.000865357443253	0.01478375262707	0.001730196138883	0.00565149421928	0.174890750140599	0.34220698976639	False	17	17	17	0	184.53	16	17	16	15	1	0	3	2	16	17	16	15	1	0	3	2	16	17	16	15	1	0
Acetyl-CoA carboxylase 1;Biotin carboxylase	ACACA	265.55	False	Putative interactor	Discard	NA	NA	NA	NA	NA	NA	NA	False	Keep	-0.150689236407377	-0.182425856347223	-0.03464789608318	-0.002209013739324	-0.090503366906183	0.124894322540357	0.277871923065721	False	20	20	20	0	81.139	13	14	16	18	1	1	1	0	13	14	16	18	1	1	1	0	13	14	16	18	1	1
Acyl-CoA dehydrogenase family member 11	ACAD11	87.282	False	Putative interactor	Discard	NA	NA	NA	NA	NA	NA	NA	False	Keep	0.03787416566112	-0.080255676313972	0.016353683577835	0.103799743157668	0.020943058759788	0.644878631456257	0.761283553483929	False	7	7	7	0	44.857	6	5	4	5	1	0	1	0	6	5	4	5	1	0	1	0	6	5	4	5	1	0
Acyl-CoA dehydrogenase family member 9, mitochondrial	ACAD9	68.76	False	Putative interactor	Discard	NA	NA	NA	NA	NA	NA	NA	False	Keep	0.092748685539524	0.018918982163052	0.069152201869423	0.125122060569824	0.077003669478374	0.041806388243725	0.162592692005809	False	13	13	13	0	81.775	10	11	10	11	0	0	0	0	10	11	10	11	0	0	0	0	10	11	10	11	0	0
Medium-chain specific acyl-CoA dehydrogenase, mitochondrial	ACADM	50.27	False	Putative interactor	Discard	-0.073705044110539	NA	NA	NA	-0.073705044110539	NA	NA	False	Keep	0.010206942869257	0.137634671883373	0.065985829498585	0.059493725391672	0.069049060132765	0.080122888727337	0.221349480557659	False	16	16	16	0	295.63	14	15	14	15	2	3	2	2	14	15	14	15	2	3	2	2	14	15	14	15	2	3
Short/branched chain specific acyl-CoA dehydrogenase, mitochondrial	ACADSB	47.485	False	Putative interactor	Discard	0.336789275782318	-0.184449289422046	-0.434478864354647	-0.351264689585073	-0.125484197186382	NA	NA	False	Keep	-0.076386797138397	0.002738519806929	-0.113426441992727	-0.0317101421235	-0.054025302706328	0.120399620384894	0.27339062301847	False	13	13	13	0	72.335	11	11	12	12	2	3	3	3	11	11	12	12	2	3	3	3	11	11	12	12	2	3
Arf-GAP with coiled-coil, ANK repeat and PH domain-containing protein 2	ACAP2	88.028	False	Putative interactor	Discard	NA	NA	NA	NA	NA	NA	NA	False	Keep	0.070938821343438	0.033933911441932	0.088955682308218	0.232783534122453	0.108658265764829	0.091879196947647	0.236533560221832	False	9	9	9	0	24.674	5	6	6	6	2	2	1	2	5	6	6	6	2	2	1	2	5	6	6	6	2	2
Acetyl-CoA acetyltransferase, mitochondrial	ACAT1	45.199	False	Putative interactor	Discard	0.718341893427252	-0.056420398308614	-1.12328403311698	-0.408884051795213	-0.066733060488713	NA	NA	False	Keep	0.049351959135292	0.07340895518534	0.052276765452358	0.02091106558169	0.049107957412342	0.019979865888754	0.124531686741343	False	25	25	25	0	280.18	22	24	24	24	4	4	6	6	22	24	24	24	4	4	6	6	22	24	24	24	4	4
Acetyl-CoA acetyltransferase, cytosolic	ACAT2	41.35	False	Putative interactor	Discard	NA	NA	NA	NA	NA	NA	NA	False	Keep	0.075190314155219	-0.052655516842349	0.033792988849303	0.088277309680452	0.037192427467702	0.338171762122108	0.505950699174961	False	18	18	18	0	270.58	18	17	18	17	0	0	0	2	18	17	18	17	0	0	0	2	18	17	18	17	0	0
Golgi resident protein GCP60	ACBD3	60.593	False	Putative interactor	Discard	NA	NA	NA	NA	NA	NA	NA	False	Keep	0.110496881917402	0.00662118012238	0.00460925325259	0.095181789342685	0.055056793368935	0.15063129163078	0.311210880707488	False	14	14	14	0	172.77	13	13	13	12	0	0	0	0	13	13	13	12	0	0	0	0	13	13	13	12	0	0
Acyl-CoA-binding domain-containing protein 5	ACBD5	58.792	False	Putative interactor	Discard	NA	NA	NA	NA	NA	NA	NA	False	Keep	-0.060487544931172	0.060600829554117	0.155231116299279	0.111966089603492	0.069062812790372	0.247317485900761	0.416388383631854	False	5	5	5	0	28.142	3	3	4	4	0	0	0	0	3	3	4	4	0	0	0	0	3	3	4	4	0	0
Acyl-CoA-binding domain-containing protein 6	ACBD6	31.15	False	Putative interactor	Discard	NA	NA	NA	NA	NA	NA	NA	False	Discard	-0.161685538896636	-0.065883621060918	-0.087334807746863	-0.013013921825082	-0.080995600133544	NA	NA	False	4	4	4	0	11.809	3	3	3	2	0	0	0	0	3	3	3	2	0	0	0	0	3	3	3	2	0	0
ATP-citrate synthase	ACLY	120.84	False	Putative interactor	Discard	0.475020239376677	-0.277665811274356	-1.0466759602049	-0.457943024142782	-0.223067242596535	NA	NA	False	Keep	-0.048919550136227	-0.093817460482181	-0.043601305808057	-0.055291452373373	-0.06027317409485	0.013086258923112	0.108364021082563	False	56	56	56	0	323.31	53	52	51	52	6	5	9	8	53	52	51	52	6	5	9	8	53	52	51	52	6	5
Cytoplasmic aconitate hydratase	ACO1	98.398	False	Putative interactor	Discard	NA	NA	NA	NA	NA	NA	NA	False	Keep	-0.093571140686314	-0.058442917282712	-0.099478997359012	-0.107694469659284	-0.089674112656659	0.003690074497289	0.074946022442603	False	21	21	21	0	139.66	19	18	18	19	0	0	0	0	19	18	18	19	0	0	0	0	19	18	18	19	0	0
Aconitate hydratase, mitochondrial	ACO2	85.424	False	Putative interactor	Discard	NA	NA	NA	NA	NA	NA	NA	False	Keep	0.014069582501656	0.094100916438867	0.047398788875411	-0.005767867776752	0.037947942743737	0.184868980167083	0.354243774459063	False	43	43	43	0	323.31	39	38	37	41	2	1	2	2	39	38	37	41	2	1	2	2	39	38	37	41	2	1
Acyl-coenzyme A thioesterase 13;Acyl-coenzyme A thioesterase 13, N-terminally processed	ACOT13	14.96	False	Putative interactor	Discard	NA	NA	NA	NA	NA	NA	NA	False	Keep	-0.015622102435149	0.116897018288262	0.028144767713379	0.002882508533121	0.033979708320847	0.341697693277691	0.510979119305171	False	5	5	5	0	10.855	4	4	5	4	0	0	0	0	4	4	5	4	0	0	0	0	4	4	5	4	0	0
Acyl-coenzyme A thioesterase 1;Acyl-coenzyme A thioesterase 2, mitochondrial	ACOT2	46.292	False	Putative interactor	Discard	NA	NA	NA	NA	NA	NA	NA	False	Keep	-0.063333796228609	0.144699025154139	-0.021862958108602	-0.116738924886533	-0.010940942683047	0.816265394577201	0.878378709869907	False	10	10	10	0	66.099	9	8	8	7	0	0	0	0	9	8	8	7	0	0	0	0	9	8	8	7	0	0
Cytosolic acyl coenzyme A thioester hydrolase	ACOT7	41.796	False	Putative interactor	Discard	NA	NA	NA	NA	NA	NA	NA	False	Keep	0.02871058595414	0.102590949588091	0.047259175478013	0.095451881085661	0.068842754535261	0.032250908250897	0.146308747450928	False	9	9	9	0	50.204	8	8	8	7	1	1	1	2	8	8	8	7	1	1	1	2	8	8	8	7	1	1
Acyl-coenzyme A thioesterase 8	ACOT8	14.558	False	Putative interactor	Discard	NA	NA	NA	NA	NA	NA	NA	False	Discard	NA	NA	NA	NA	NA	NA	NA	False	3	3	3	0	32.013	1	1	2	2	0	0	0	0	1	1	2	2	0	0	0	0	1	1	2	2	0	0
Acyl-coenzyme A thioesterase 9, mitochondrial	ACOT9	49.901	False	Putative interactor	Discard	NA	NA	NA	NA	NA	NA	NA	False	Keep	-0.162751032960607	0.102725310011088	0.04628150321191	-0.166729367040741	-0.040014754621665	0.565232808098559	0.701051664670099	False	6	6	6	0	11.765	5	5	6	5	0	0	0	0	5	5	6	5	0	0	0	0	5	5	6	5	0	0
Peroxisomal acyl-coenzyme A oxidase 1	ACOX1	74.423	False	Putative interactor	Discard	NA	NA	NA	NA	NA	NA	NA	False	Keep	0.17555653643184	0.182819401612206	0.081475981597959	-0.022771373235707	0.106663225528832	0.11934610725647	0.272571768161515	False	8	8	8	0	54.789	6	8	8	8	0	0	0	0	6	8	8	8	0	0	0	0	6	8	8	8	0	0
Low molecular weight phosphotyrosine protein phosphatase	ACP1	18.042	False	Putative interactor	Discard	NA	NA	NA	NA	NA	NA	NA	False	Keep	-0.01639526264807	0.00504061670053	0.025595835882684	0.004896843214847	0.004860897604578	0.615690452606463	0.742063147661686	False	10	10	7	0	102.44	10	10	10	10	0	0	0	0	10	10	10	10	0	0	0	0	7	7	7	7	0	0
Lysosomal acid phosphatase	ACP2	40.99	False	Putative interactor	Discard	NA	NA	NA	NA	NA	NA	NA	False	Keep	0.03266511228183	0.236706901995353	0.189286906583612	0.144176924346527	0.152670185648278	0.040850687765501	0.16055149747431	False	5	5	5	0	9.6343	4	4	5	5	0	0	0	0	4	4	5	5	0	0	0	0	4	4	5	5	0	0
Acyl-CoA synthetase family member 2, mitochondrial	ACSF2	63.652	False	Putative interactor	Discard	NA	NA	NA	NA	NA	NA	NA	False	Keep	0.127369146616222	0.033652052489997	-0.140634682001887	0.031536353268053	0.016182501378861	0.831215763131084	0.88676376797002	False	6	6	6	0	20.917	4	4	5	5	0	0	0	0	4	4	5	5	0	0	0	0	4	4	5	5	0	0
Acyl-CoA synthetase family member 3, mitochondrial	ACSF3	64.129	False	Putative interactor	Discard	NA	NA	NA	NA	NA	NA	NA	False	Keep	0.051024003024467	0.112633416985245	-0.228418623518608	0.096531742693629	0.014344579855307	0.927048605473856	0.949427755010758	False	6	6	6	0	15.269	5	6	3	5	0	0	0	0	5	6	3	5	0	0	0	0	5	6	3	5	0	0
Long-chain-fatty-acid--CoA ligase 1	ACSL1	74.281	False	Putative interactor	Discard	NA	NA	NA	NA	NA	NA	NA	False	Keep	-0.024267108345958	0.10111215847415	-0.07624990101169	0.090175949790207	0.024653006796321	0.637903436820102	0.757194873167251	False	7	7	7	0	15.564	6	5	5	6	0	0	0	0	6	5	5	6	0	0	0	0	6	5	5	6	0	0
Long-chain-fatty-acid--CoA ligase 3	ACSL3	80.419	True	Putative interactor	Discard	NA	NA	NA	NA	NA	NA	NA	False	Keep	-0.104573281204926	-0.122145834616037	-0.092263271475554	-0.108798594879882	-0.106905770941314	0.000416904742796	0.039462123979344	True	21	21	19	0	103.85	17	18	20	21	0	0	1	0	17	18	20	21	0	0	1	0	15	16	18	19	0	0
Long-chain-fatty-acid--CoA ligase 4	ACSL4	79.187	False	Putative interactor	Discard	NA	NA	NA	NA	NA	NA	NA	False	Keep	-0.183768949657892	-0.152035153691074	-0.204715139162721	-0.185785936977899	-0.181452076947586	0.000473347866925	0.039786065069903	True	9	7	7	0	72.01	7	7	6	8	0	0	1	1	5	5	4	6	0	0	1	1	5	5	4	6	0	0
Acetyl-coenzyme A synthetase 2-like, mitochondrial	ACSS1	74.856	False	Putative interactor	Discard	NA	NA	NA	NA	NA	NA	NA	False	Discard	NA	NA	0.096261853058404	NA	0.096261853058404	NA	NA	False	3	3	3	0	9.2562	1	2	3	2	0	0	0	0	1	2	3	2	0	0	0	0	1	2	3	2	0	0
Beta-actin-like protein 2	ACTBL2	42.003	False	Putative interactor	Discard	NA	NA	NA	NA	NA	NA	NA	False	Discard	NA	NA	-0.010018152607679	NA	-0.010018152607679	NA	NA	False	12	2	2	0.00021594	4.0833	9	10	11	10	5	5	6	5	0	1	2	1	0	0	1	0	0	1	2	1	0	0
Actin, alpha cardiac muscle 1;Actin, gamma-enteric smooth muscle;Actin, alpha skeletal muscle;Actin, aortic smooth muscle	ACTC1	42.019	False	Putative interactor	Discard	0.30543609913876	0.034124371442628	-1.0040146951756	-0.403594343543482	-0.186758398139203	NA	NA	False	Keep	0.041663531729362	0.150949541471927	0.174022842055414	0.316145742293356	0.174022842055414	0.056527843555464	0.189056945454938	False	26	6	6	0	26.099	19	18	19	19	14	16	17	18	2	2	2	2	2	4	4	5	2	2	2	2	2	4
Actin, cytoplasmic 2;Actin, cytoplasmic 2, N-terminally processed	ACTG1	41.792	False	Putative interactor	Discard	0.309180266735104	0.081275891731449	-1.43550897032153	-0.520869574842976	-0.249983208947293	NA	NA	False	Discard	0.023894042655701	0.054917919128958	0.074642437934493	0.046560905757741	0.050118553141676	NA	NA	False	38	38	1	0	323.31	34	32	34	34	25	24	27	28	34	32	34	34	25	24	27	28	1	1	1	1	0	0
Actin-like protein 6A	ACTL6A	47.46	False	Putative interactor	Discard	0.425284924745195	NA	-0.473514446516459	-0.324559659409359	-0.068146641825221	NA	NA	False	Keep	0.0585243118408	0.153805336079035	0.034638317999009	0.112499976200718	0.090616348406604	0.044042010452275	0.166785927149873	False	9	9	9	0	83.018	8	9	9	9	3	1	4	4	8	9	9	9	3	1	4	4	8	9	9	9	3	1
Alpha-actinin-1	ACTN1	103.06	False	Putative interactor	Discard	NA	0.317462049063618	-0.703803614637859	NA	-0.10462923304828	NA	NA	False	Keep	0.018064389360362	0.049770151816385	0.013497991748977	-0.012620918043182	0.017348278165547	0.27196873735294	0.440066447012568	False	49	30	30	0	323.31	46	47	47	47	4	5	6	5	27	28	28	28	2	3	3	2	27	28	28	28	2	3
Alpha-actinin-4	ACTN4	104.85	False	Putative interactor	Discard	0.390149706735884	0.174208594674106	-0.957903198491733	-0.332423085660842	-0.093924969528955	NA	NA	False	Keep	0.140124223909071	0.228972569760161	0.169796756183249	0.165300974916865	0.176418523558558	0.002583563798188	0.072073977325212	False	53	53	34	0	323.31	51	51	52	50	5	5	6	8	51	51	52	50	5	5	6	8	32	32	33	31	3	3
Actin-related protein 10	ACTR10	46.306	False	Putative interactor	Discard	NA	NA	NA	NA	NA	NA	NA	False	Keep	0.047957107396655	0.013926706042922	0.159758338056298	0.078473209378694	0.076045954439412	0.095252535264979	0.239503593003578	False	11	11	11	0	124.42	11	10	11	10	0	0	0	0	11	10	11	10	0	0	0	0	11	10	11	10	0	0
Alpha-centractin	ACTR1A	42.613	False	Putative interactor	Discard	NA	-0.375506195648698	NA	NA	-0.375506195648698	NA	NA	False	Keep	-0.066805080039573	-0.02835161018686	-0.008667729138192	0.017066724189833	-0.021365037713556	0.307427190923268	0.475813098595382	False	13	13	7	0	142.3	13	13	12	13	0	4	2	2	13	13	12	13	0	4	2	2	7	7	7	7	0	3
Beta-centractin	ACTR1B	42.293	False	Putative interactor	Discard	NA	NA	NA	NA	NA	NA	NA	False	Keep	0.161823202945348	-0.036422301637625	0.024603367140657	0.151599082269397	0.077847983493706	0.218689768533901	0.390139523703625	False	9	3	3	0	37.831	9	9	8	9	0	1	1	1	3	3	3	3	0	0	0	0	3	3	3	3	0	0
Actin-related protein 2	ACTR2	44.76	False	Putative interactor	Discard	NA	NA	NA	NA	NA	NA	NA	False	Keep	-0.018834159959006	0.000865357443253	0.00619028907207	-0.005767867776752	-0.004356295969414	0.476173789728338	0.628687740737908	False	16	16	16	0	156.95	15	16	15	15	2	2	2	2	15	16	15	15	2	2	2	2	15	16	15	15	2	2
Actin-related protein 3	ACTR3	47.371	False	Putative interactor	Discard	NA	NA	NA	NA	NA	NA	NA	False	Keep	-0.017373247212893	-0.012955692286775	0.003602236680196	-0.009858359171076	-0.009124989085402	0.1362272806491	0.291364563653497	False	22	22	22	0	183.16	21	22	21	21	1	0	0	1	21	22	21	21	1	0	0	1	21	22	21	21	1	0
Acylphosphatase;Acylphosphatase-1	ACYP1	14.125	False	Putative interactor	Discard	NA	NA	NA	NA	NA	NA	NA	False	Keep	0.10111215847415	0.146785540988701	0.031818625826357	0.12961273813047	0.102993993323326	0.027263456091298	0.138782573745033	False	5	5	5	0	14.252	5	5	5	5	0	0	0	0	5	5	5	5	0	0	0	0	5	5	5	5	0	0
Adenosine deaminase	ADA	29.328	False	Putative interactor	Discard	NA	NA	NA	NA	NA	NA	NA	False	Keep	-0.102062601579954	-0.020984390977809	-0.093063238888817	-0.087104916946467	-0.075443998313446	0.026404655438489	0.136402835821414	False	4	4	4	0	55.247	4	4	4	4	0	0	0	0	4	4	4	4	0	0	0	0	4	4	4	4	0	0
Disintegrin and metalloproteinase domain-containing protein 10	ADAM10	84.141	False	Putative interactor	Discard	NA	NA	NA	NA	NA	NA	NA	False	Keep	0.217851096811131	0.105409894040082	-0.018834159959006	-0.099602657375664	0.056278310593161	0.515962003209103	0.660030699685498	False	4	4	4	0	67.129	3	3	4	3	0	0	0	0	3	3	4	3	0	0	0	0	3	3	4	3	0	0
Double-stranded RNA-specific adenosine deaminase	ADAR	136.06	False	Putative interactor	Discard	NA	NA	NA	NA	NA	NA	NA	False	Keep	0.062398063798479	-0.033791048425778	-0.040704640042509	-0.096128756153597	-0.0259222886992	0.471374109174547	0.624546917615808	False	9	9	9	0	15.352	4	6	5	7	0	0	0	0	4	6	5	7	0	0	0	0	4	6	5	7	0	0
Alpha-adducin	ADD1	70.055	False	Putative interactor	Discard	NA	NA	NA	NA	NA	NA	NA	False	Keep	-0.11486300054942	-0.073939837668231	-0.113317197161712	-0.127116094131871	-0.107169917563539	0.002634838073038	0.072073977325212	False	18	18	17	0	117.56	16	15	15	15	0	0	0	0	16	15	15	15	0	0	0	0	15	14	14	14	0	0
Beta-adducin	ADD2	80.853	False	Putative interactor	Discard	NA	NA	NA	NA	NA	NA	NA	False	Keep	-0.218615105108936	0.035764653600975	0.201759307458229	0.097610796626422	0.03723812102672	0.76595637642485	0.842688063157286	False	10	9	9	0	45.861	8	6	7	6	0	0	0	0	7	5	6	5	0	0	0	0	7	5	6	5	0	0
Gamma-adducin	ADD3	79.154	False	Putative interactor	Discard	NA	NA	NA	NA	NA	NA	NA	False	Keep	-0.080804861815861	-0.130965639195907	-0.117568235348761	-0.087380790303191	-0.10403048028446	0.003208639597756	0.073353255422341	False	9	9	9	0	55.696	8	8	8	8	0	0	1	1	8	8	8	8	0	0	1	1	8	8	8	8	0	0
Latrophilin-2	ADGRL2	160.51	False	Putative interactor	Discard	NA	NA	NA	NA	NA	NA	NA	False	Discard	-0.104170038159728	0.003170442880128	-0.166745561539744	0.28463257625083	0.01488727795392	NA	NA	False	5	5	5	0	19.489	3	2	4	3	0	0	0	0	3	2	4	3	0	0	0	0	3	2	4	3	0	0
Alcohol dehydrogenase class-3	ADH5	39.724	False	Putative interactor	Discard	NA	NA	NA	NA	NA	NA	NA	False	Keep	0.051024003024467	0.006908369342177	0.049909522443058	0.062121711907798	0.042644337408494	0.039782456988773	0.15860646643612	False	9	9	9	0	139.87	8	8	8	8	0	0	0	0	8	8	8	8	0	0	0	0	8	8	8	8	0	0
1,2-dihydroxy-3-keto-5-methylthiopentene dioxygenase	ADI1	21.498	False	Putative interactor	Discard	NA	NA	NA	NA	NA	NA	NA	False	Keep	-0.09952536862314	-0.125494159404741	-0.144185668547669	-0.164286081505593	-0.133175085511489	0.002344348252634	0.070283798288192	False	10	10	10	0	51.145	9	9	10	10	0	0	1	1	9	9	10	10	0	0	1	1	9	9	10	10	0	0
Adenosine kinase	ADK	40.545	False	Putative interactor	Discard	NA	NA	NA	NA	NA	NA	NA	False	Keep	-0.034278502792357	0.025170575734906	-0.015928399374085	-0.06396705981176	-0.021888591015018	0.318585333457427	0.487720601936555	False	14	14	14	0	183.76	14	14	14	14	0	1	0	0	14	14	14	14	0	1	0	0	14	14	14	14	0	1
2-aminoethanethiol dioxygenase	ADO	29.751	False	Putative interactor	Discard	NA	NA	NA	NA	NA	NA	NA	False	Discard	NA	NA	0.228356954201048	NA	0.228356954201048	NA	NA	False	3	3	3	0.00042256	3.633	2	3	3	1	0	0	0	0	2	3	3	1	0	0	0	0	2	3	3	1	0	0
ADP-dependent glucokinase	ADPGK	54.088	False	Putative interactor	Discard	NA	NA	NA	NA	NA	NA	NA	False	Keep	-0.038228520651014	0.044324168812201	0.079565849810275	0.127897364486064	0.05465749389237	0.224723105412404	0.395211503385698	False	5	5	5	0	87.331	5	5	5	5	1	2	1	1	5	5	5	5	1	2	1	1	5	5	5	5	1	2
Poly(ADP-ribose) glycohydrolase ARH3	ADPRHL2	38.946	False	Putative interactor	Discard	NA	NA	NA	NA	NA	NA	NA	False	Keep	0.034497464199445	0.031818625826357	-0.080774346025076	0.113700499164728	0.026463686319853	0.578942757669895	0.713740827592998	False	5	5	5	0	57.645	4	5	4	5	0	0	0	0	4	5	4	5	0	0	0	0	4	5	4	5	0	0
Beta-adrenergic receptor kinase 1	ADRBK1	79.573	False	Putative interactor	Discard	NA	NA	NA	NA	NA	NA	NA	False	Keep	0.02119542451449	-0.050397836159264	-0.087948029034607	-0.058037343075602	-0.043237046132428	0.15461135059714	0.316687402645067	False	6	6	5	0	11.016	4	5	4	5	0	0	0	0	4	5	4	5	0	0	0	0	3	4	3	4	0	0
Adenylosuccinate lyase	ADSL	54.465	False	Putative interactor	Discard	0.6967631783986	-0.139594580707448	NA	-0.601132521264401	0.087632386545557	NA	NA	False	Keep	-0.045997302971024	-0.013873080622206	-0.02902857944249	-0.00332202038363	-0.022965584544508	0.089141346678225	0.231931936549503	False	23	23	23	0	241.79	20	21	20	21	3	4	2	3	20	21	20	21	3	4	2	3	20	21	20	21	3	4
Adenylosuccinate synthetase isozyme 2	ADSS	50.097	False	Putative interactor	Discard	NA	NA	NA	NA	NA	NA	NA	False	Keep	-0.034042140712633	-0.109592220725291	-0.007362070162041	-0.070648314896017	-0.05489800286139	0.08832840695376	0.231236750917831	False	16	16	16	0	133.72	13	14	13	13	0	0	0	1	13	14	13	13	0	0	0	1	13	14	13	13	0	0
Amino-terminal enhancer of split	AES	21.97	False	Putative interactor	Discard	NA	NA	NA	NA	NA	NA	NA	False	Keep	-0.023137831542237	-0.067303819668034	-0.094818567344147	0.028993411879549	-0.038302594280322	0.244635954997426	0.412881500069226	False	4	3	3	0	9.5295	4	4	4	4	0	0	0	0	3	3	3	3	0	0	0	0	3	3	3	3	0	0
N(4)-(beta-N-acetylglucosaminyl)-L-asparaginase;Glycosylasparaginase alpha chain;Glycosylasparaginase beta chain	AGA	37.208	False	Putative interactor	Discard	NA	NA	NA	NA	NA	NA	NA	False	Keep	-0.136870319605127	-0.003003930857286	0.001874285531351	-0.192760498162537	-0.080225172137189	0.188604868342	0.3568703508905	False	4	4	4	0	12.852	3	3	3	3	0	0	1	0	3	3	3	3	0	0	1	0	3	3	3	3	0	0
Arf-GAP domain and FG repeat-containing protein 1	AGFG1	58.259	False	Putative interactor	Discard	NA	NA	NA	NA	NA	NA	NA	False	Keep	-0.008348458919012	-0.029823688026602	-0.282614201309743	-0.030147746826445	-0.083450744923922	0.27085708742849	0.439254917662047	False	9	9	9	0	151.44	7	6	8	8	0	0	0	0	7	6	8	8	0	0	0	0	7	6	8	8	0	0
Acylglycerol kinase, mitochondrial	AGK	47.137	False	Putative interactor	Discard	0.18920130297855	0.016087943487686	NA	-0.101483253211984	0.039569050204666	NA	NA	False	Keep	-0.06336394533504	-0.031459455343716	-0.011995244065436	0.009060468156384	-0.024193751841313	0.210443599816918	0.382703363847912	False	14	14	14	0	93.195	12	12	11	11	4	3	1	3	12	12	11	11	4	3	1	3	12	12	11	11	4	3
Glycogen debranching enzyme;4-alpha-glucanotransferase;Amylo-alpha-1,6-glucosidase	AGL	174.76	False	Putative interactor	Discard	-0.524676768909327	-0.459921119513532	-0.566975468879324	-0.573890891422048	-0.530648582587112	NA	NA	False	Keep	-0.118585965487153	-0.123276793484833	0.00977712161153	-0.081995481402126	-0.077520491941476	0.084262605220703	0.226173953969676	False	47	47	47	0	281	29	36	32	30	18	22	22	19	29	36	32	30	18	22	22	19	29	36	32	30	18	22
Protein argonaute-2	AGO2	97.207	True	Interactor	Discard	NA	NA	-0.019235432114367	-0.314715945762485	-0.159424148532712	NA	NA	False	Discard	NA	0.499271883169088	NA	NA	0.499271883169088	NA	NA	False	5	5	2	0	14.153	1	2	0	1	2	2	5	5	1	2	0	1	2	2	5	5	0	1	0	0	0	0
Protein argonaute-3;Protein argonaute-4	AGO3	97.359	False	Putative interactor	Discard	NA	NA	NA	NA	NA	NA	NA	False	Discard	NA	NA	NA	NA	NA	NA	NA	False	5	3	1	0.00041571	3.3055	0	1	0	0	2	3	3	4	0	1	0	0	1	2	1	2	0	1	0	0	0	0
Alkyldihydroxyacetonephosphate synthase, peroxisomal	AGPS	72.911	False	Putative interactor	Discard	NA	0.023597108343694	-0.65368525790039	-0.210925553119555	-0.2537571607362	NA	NA	False	Keep	-0.078365635948244	0.019773069040027	-0.011922508884457	-0.016190991375619	-0.021240584461462	0.368515441711257	0.536826116171102	False	20	20	20	0	156.42	18	18	19	19	2	3	3	3	18	18	19	19	2	3	3	3	18	18	19	19	2	3
Adenosylhomocysteinase	AHCY	47.716	False	Putative interactor	Discard	0.554887532699628	-0.165250824054604	-1.16844285962665	-0.322944266779765	-0.149934486371113	NA	NA	False	Keep	0.011495638837829	-0.049815300221435	0.02828624307911	-0.006883624449048	-0.00393671019343	0.817573835814943	0.879175753305166	False	20	20	20	0	216.45	20	20	20	20	5	4	5	5	20	20	20	20	5	4	5	5	20	20	20	20	5	4
Putative adenosylhomocysteinase 2	AHCYL1	58.951	False	Putative interactor	Discard	NA	NA	NA	NA	NA	NA	NA	False	Keep	-0.019038805847455	-0.078533200771173	0.022190239634066	-0.067303819668034	-0.03510977074085	0.221854233335649	0.392618606080289	False	10	10	6	0	79.145	8	9	8	9	0	0	0	0	8	9	8	9	0	0	0	0	5	5	5	5	0	0
Putative adenosylhomocysteinase 3;Adenosylhomocysteinase	AHCYL2	66.72	False	Putative interactor	Discard	NA	NA	NA	NA	NA	NA	NA	False	Discard	NA	0.929715263707667	NA	NA	0.929715263707667	NA	NA	False	7	3	3	0	4.9847	4	7	5	5	0	0	0	0	1	3	2	1	0	0	0	0	1	3	2	1	0	0
Neuroblast differentiation-associated protein AHNAK	AHNAK	629.09	False	Putative interactor	Discard	NA	NA	NA	NA	NA	NA	NA	False	Keep	0.01206802330909	0.06184530707107	0.104202449382443	0.044184257544004	0.055959150228277	0.06282891347436	0.197544309675221	False	73	73	73	0	323.31	57	59	59	60	1	0	3	1	57	59	59	60	1	0	3	1	57	59	59	60	1	0
Axin interactor, dorsalization-associated protein	AIDA	35.023	False	Putative interactor	Discard	NA	NA	NA	NA	NA	NA	NA	False	Keep	-0.138727448161935	0.005184375859723	-0.010439511070047	-0.04034852895378	-0.045010890598035	0.248860012300789	0.417822595981658	False	6	6	6	0	38.579	3	5	4	3	0	0	0	0	3	5	4	3	0	0	0	0	3	5	4	3	0	0
Apoptosis-inducing factor 1, mitochondrial	AIFM1	66.9	False	Putative interactor	Discard	-0.141093665484939	-0.189680544671792	-0.512732231852177	-0.402993747439785	-0.303644499706062	NA	NA	False	Keep	-0.063258426218881	0.005759269288685	-0.055591295467228	-0.057812073328117	-0.04244937034832	0.078283704591886	0.219489214583669	False	30	30	30	0	271.32	24	22	21	23	17	17	17	16	24	22	21	23	17	17	17	16	24	22	21	23	17	17
Aminoacyl tRNA synthase complex-interacting multifunctional protein 1;Endothelial monocyte-activating polypeptide 2	AIMP1	34.352	False	Putative interactor	Discard	0.02132203420275	-0.182519448208073	-0.425728913589999	-0.136655269626073	-0.172124090718205	NA	NA	False	Keep	-0.025940649461236	0.00619028907207	0.016924144257821	-0.00384268184441	-0.00158061661539	0.866815165161223	0.91403696510191	False	22	21	21	0	258.31	17	18	16	17	8	9	9	9	17	17	16	17	8	9	9	9	17	17	16	17	8	9
Aminoacyl tRNA synthase complex-interacting multifunctional protein 2	AIMP2	35.348	False	Putative interactor	Discard	0.117894298682097	0.073803441343973	-0.242756885605843	NA	-0.008311504581066	NA	NA	False	Keep	-0.062309101309039	-0.067575932153369	-0.059555075860033	-0.052550778015756	-0.060487544931172	0.000301964837279	0.039462123979344	True	15	15	15	0	202.96	14	13	12	13	4	5	4	3	14	13	12	13	4	5	4	3	14	13	12	13	4	5
Adenylate kinase isoenzyme 1	AK1	23.411	False	Putative interactor	Discard	NA	NA	NA	NA	NA	NA	NA	False	Keep	0.072860401931245	0.079292767272854	0.068602027378672	0.096801581849169	0.079429315002915	0.001030791492165	0.05334209847671	False	11	11	11	0	100.68	9	11	11	11	0	0	0	0	9	11	11	11	0	0	0	0	9	11	11	11	0	0
Adenylate kinase 2, mitochondrial;Adenylate kinase 2, mitochondrial;Adenylate kinase 2, mitochondrial, N-terminally processed	AK2	25.63	False	Putative interactor	Discard	NA	NA	NA	NA	NA	NA	NA	False	Keep	0.003746139232895	0.062812492405021	0.002594516708452	-0.018541859036975	0.012972643060443	0.521656074802813	0.665280653024415	False	13	13	13	0	221.25	12	12	12	12	2	2	2	3	12	12	12	12	2	2	2	3	12	12	12	12	2	2
GTP:AMP phosphotransferase AK3, mitochondrial	AK3	25.565	False	Putative interactor	Discard	NA	NA	NA	NA	NA	NA	NA	False	Keep	0.14938944935895	0.205892927507671	0.099901110007943	-0.020340448284176	0.111098102279772	0.109192981136342	0.258738073893842	False	11	11	11	0	76.93	9	9	10	9	0	0	0	0	9	9	10	9	0	0	0	0	9	9	10	9	0	0
Adenylate kinase 4, mitochondrial	AK4	25.268	False	Putative interactor	Discard	NA	NA	NA	NA	NA	NA	NA	False	Keep	-0.03599328694349	0.024319679195413	0.052276765452358	-0.008769329935902	0.008343458529335	0.706966787175217	0.802879311729321	False	8	8	8	0	87.577	7	7	6	8	0	0	0	0	7	7	6	8	0	0	0	0	7	7	6	8	0	0
Adenylate kinase isoenzyme 6	AK6	20.061	False	Putative interactor	Discard	NA	NA	NA	NA	NA	NA	NA	False	Keep	0.106080260225132	-0.045476095419578	0.083247413747936	-0.011922508884457	0.034370684020894	0.433507678389052	0.596699235542619	False	7	7	7	0	16.842	5	7	4	4	0	0	0	0	5	7	4	4	0	0	0	0	5	7	4	4	0	0
A-kinase anchor protein 1, mitochondrial	AKAP1	97.34	False	Putative interactor	Discard	NA	NA	NA	NA	NA	NA	NA	False	Keep	-0.109047528542978	-0.106979571746552	-0.04465743523172	-0.016336896476006	-0.068698938984182	0.057850810136057	0.189922245864953	False	9	9	9	0	63.898	6	8	6	7	0	0	0	0	6	8	6	7	0	0	0	0	6	8	6	7	0	0
A-kinase anchor protein 11	AKAP11	210.51	False	Putative interactor	Discard	NA	NA	NA	NA	NA	NA	NA	False	Discard	NA	NA	NA	NA	NA	NA	NA	False	3	3	3	0.00021834	4.276	1	3	2	1	0	0	0	0	1	3	2	1	0	0	0	0	1	3	2	1	0	0
A-kinase anchor protein 12	AKAP12	191.48	False	Putative interactor	Discard	0.1657382928088	-0.255262756357242	-1.25565870324686	-0.479525679410471	-0.36978550366632	NA	NA	False	Keep	-0.032728082966531	-0.157383144081432	-0.062414551011614	-0.069739540129184	-0.079824864591759	0.057521167241824	0.189922245864953	False	59	59	59	0	323.31	54	55	56	56	6	5	8	9	54	55	56	56	6	5	8	9	54	55	56	56	6	5
A-kinase anchor protein 13	AKAP13	186.13	False	Putative interactor	Discard	NA	NA	NA	NA	NA	NA	NA	False	Keep	-0.366075962711269	0.085288674816987	0.089769308633508	-0.043021507190421	-0.04706636748146	0.622687459884989	0.748046184353689	False	4	4	4	0	12.704	3	4	3	4	0	0	0	0	3	4	3	4	0	0	0	0	3	4	3	4	0	0
A-kinase anchor protein 8	AKAP8	76.107	False	Putative interactor	Discard	NA	NA	NA	NA	NA	NA	NA	False	Keep	-0.113676175531386	-0.066533112895204	-0.157914206362305	-0.166810341353676	-0.125679093823611	0.011961732094377	0.10464826072397	False	7	7	7	0	53.46	5	5	5	5	1	0	0	1	5	5	5	5	1	0	0	1	5	5	5	5	1	0
A-kinase anchor protein 8-like	AKAP8L	71.648	True	Putative interactor	Discard	NA	-0.022607868659962	-0.111458076563435	-0.280884073330915	-0.134376687406337	NA	NA	False	Keep	0.103799743157668	0.15665548884686	0.09855430722073	0.134352386623363	0.123533772290994	0.002846488773791	0.072073977325212	False	9	9	9	0	31.002	7	7	7	6	2	3	4	4	7	7	7	6	2	3	4	4	7	7	7	6	2	3
Alcohol dehydrogenase [NADP(+)]	AKR1A1	36.573	False	Putative interactor	Discard	NA	NA	NA	NA	NA	NA	NA	False	Keep	0.040120917200878	0.033511102361324	-0.006173497642207	0.001009533233199	0.017255620897793	0.234839246408229	0.403605519492944	False	14	14	14	0	77.157	12	11	13	14	0	0	0	0	12	11	13	14	0	0	0	0	12	11	13	14	0	0
Aldose reductase	AKR1B1	35.853	False	Putative interactor	Discard	NA	NA	NA	NA	NA	NA	NA	False	Keep	0.063640992642696	0.032241931137494	0.070389327891398	0.084200361674655	0.062743429237345	0.010725759704149	0.102930467853124	False	17	17	17	0	124.92	17	17	16	16	1	1	2	2	17	17	16	16	1	1	2	2	17	17	16	16	1	1
Aflatoxin B1 aldehyde reductase member 2	AKR7A2	39.589	False	Putative interactor	Discard	NA	NA	NA	NA	NA	NA	NA	False	Keep	0.04376444231017	0.036890110540266	0.061983516108957	0.077789888643668	0.055195654242125	0.009402473389647	0.099383822825044	False	13	13	13	0	62.133	13	13	13	12	0	0	0	0	13	13	13	12	0	0	0	0	13	13	13	12	0	0
Proline-rich AKT1 substrate 1	AKT1S1	27.383	False	Putative interactor	Discard	NA	NA	NA	NA	NA	NA	NA	False	Keep	-0.132910089608644	-0.03268380973072	-0.04763661078526	-0.007521587332543	-0.054426005040475	0.135451278449396	0.290507347200679	False	5	5	5	0	13.674	5	5	5	4	0	0	0	0	5	5	5	4	0	0	0	0	5	5	5	4	0	0
Delta-aminolevulinic acid dehydratase	ALAD	36.294	False	Putative interactor	Discard	NA	NA	NA	NA	NA	NA	NA	False	Keep	-0.065702419699072	-0.180266426708814	0.037311930641967	0.059908989018685	-0.034079069735074	0.547225163214613	0.684750032515417	False	4	4	4	0	15.205	4	4	4	4	0	0	0	0	4	4	4	4	0	0	0	0	4	4	4	4	0	0
CD166 antigen	ALCAM	65.102	False	Putative interactor	Discard	NA	NA	NA	NA	NA	NA	NA	False	Keep	0.105007524760974	-0.098351089083653	-0.102651134309758	0.059493725391672	-0.006137276052765	0.875592027364163	0.920234300820837	False	19	19	19	0	92.265	13	17	13	14	0	1	0	0	13	17	13	14	0	1	0	0	13	17	13	14	0	1
Aldehyde dehydrogenase family 16 member A1	ALDH16A1	67.152	False	Putative interactor	Discard	NA	NA	NA	NA	NA	NA	NA	False	Keep	0.040682058803008	-0.053418843610047	-0.157576235020618	0.15224833075742	2.88536122824869E-05	0.949830210542363	0.964466938376951	False	4	4	4	0	18.065	3	4	4	3	0	0	0	0	3	4	4	3	0	0	0	0	3	4	4	3	0	0
Delta-1-pyrroline-5-carboxylate synthase;Glutamate 5-kinase;Gamma-glutamyl phosphate reductase	ALDH18A1	87.301	False	Putative interactor	Discard	0.096650020175039	-0.166623512113337	-0.905008887644563	-0.379048311927882	-0.293718287645924	NA	NA	False	Keep	0.021479727410451	-0.070148417934991	0.013212111426851	-0.017913612524627	-0.012897465098614	0.565941518864954	0.701368901130358	False	29	29	29	0	271.32	26	28	24	26	3	4	6	5	26	28	24	26	3	4	6	5	26	28	24	26	3	4
Retinal dehydrogenase 2	ALDH1A2	56.723	False	Putative interactor	Discard	NA	NA	NA	NA	NA	NA	NA	False	Keep	-0.255356651176151	-0.316061058579899	-0.195649008799682	-0.302848932915633	-0.266702066610777	0.002250126912736	0.068996465829136	False	22	20	18	0	125.5	17	19	20	18	0	0	1	1	15	17	18	16	0	0	1	1	14	15	16	14	0	0
Aldehyde dehydrogenase X, mitochondrial	ALDH1B1	57.206	False	Putative interactor	Discard	NA	NA	NA	NA	NA	NA	NA	False	Keep	-0.018161956354267	0.010206942869257	-0.026440151827609	0.015354834293464	-0.004649354961282	0.676032195255043	0.785617901953046	False	21	19	17	0	195.46	21	21	21	21	0	1	1	2	19	19	19	19	0	1	1	2	17	17	17	17	0	1
Mitochondrial 10-formyltetrahydrofolate dehydrogenase	ALDH1L2	101.74	True	Putative interactor	Discard	NA	NA	NA	NA	NA	NA	NA	False	Keep	0.026587622348084	-0.094294824797712	0.059493725391672	-0.068392577690317	-0.017734685380217	0.639698846715994	0.758479069019691	False	10	10	10	0	24.51	8	6	6	6	2	1	1	2	8	6	6	6	2	1	1	2	8	6	6	6	2	1
Aldehyde dehydrogenase, mitochondrial	ALDH2	56.381	False	Putative interactor	Discard	NA	NA	NA	NA	NA	NA	NA	False	Keep	-0.021365037713556	0.037733627446515	0.057138304393542	0.020342179517186	0.023752135898995	0.255263176187705	0.422968651955164	False	24	24	20	0	187.17	22	21	20	23	0	0	0	0	22	21	20	23	0	0	0	0	18	18	17	20	0	0
Fatty aldehyde dehydrogenase	ALDH3A2	54.847	True	Putative interactor	Discard	NA	NA	NA	NA	NA	NA	NA	False	Keep	-0.099417171325259	-0.063529776683479	-0.105830261393749	-0.024105728958986	-0.072850680363466	0.030160517354805	0.144437643797288	False	10	10	10	0	47.959	7	8	9	9	2	1	2	1	7	8	9	9	2	1	2	1	7	8	9	9	2	1
Delta-1-pyrroline-5-carboxylate dehydrogenase, mitochondrial	ALDH4A1	61.719	False	Putative interactor	Discard	NA	NA	NA	NA	NA	NA	NA	False	Keep	-0.039162126435581	0.204641565610421	-0.129686577152219	0.042924445173841	0.024975622932794	0.799699459380029	0.867484842626953	False	7	7	7	0	46.87	7	7	6	7	0	0	0	0	7	7	6	7	0	0	0	0	7	7	6	7	0	0
Succinate-semialdehyde dehydrogenase, mitochondrial	ALDH5A1	53.867	False	Putative interactor	Discard	NA	NA	NA	NA	NA	NA	NA	False	Keep	0.113033665299892	0.055056793368935	0.070251921820444	0.013926706042922	0.063502942306158	0.054081808087492	0.184764359783679	False	10	10	10	0	54.615	8	10	8	7	0	0	0	0	8	10	8	7	0	0	0	0	8	10	8	7	0	0
Methylmalonate-semialdehyde dehydrogenase [acylating], mitochondrial	ALDH6A1	57.839	False	Putative interactor	Discard	NA	NA	NA	NA	NA	NA	NA	False	Keep	0.061568849268003	0.03787416566112	0.063917053692311	0.062259894470126	0.056444801019668	0.002801658215662	0.072073977325212	False	12	12	12	0	29.421	10	10	10	11	0	0	0	0	10	10	10	11	0	0	0	0	10	10	10	11	0	0
Alpha-aminoadipic semialdehyde dehydrogenase	ALDH7A1	60.032	False	Putative interactor	Discard	NA	NA	NA	NA	NA	NA	NA	False	Keep	-0.063348870703068	0.112099579776235	-0.011689780944705	0.074094353573873	0.029442284192298	0.536380942673437	0.676097590337662	False	20	20	20	0	160.87	18	20	17	18	0	1	1	0	18	20	17	18	0	1	1	0	18	20	17	18	0	1
4-trimethylaminobutyraldehyde dehydrogenase	ALDH9A1	53.801	False	Putative interactor	Discard	NA	NA	NA	NA	NA	NA	NA	False	Keep	0.043064478664937	0.089904868421336	0.049491370165104	0.141301987625258	0.081475981597959	0.037390116681786	0.154549007782481	False	20	20	20	0	57.984	12	14	14	13	1	2	2	1	12	14	14	13	1	2	2	1	12	14	14	13	1	2
Fructose-bisphosphate aldolase A;Fructose-bisphosphate aldolase	ALDOA	39.42	False	Putative interactor	Discard	0.802130817986737	-0.056703168799698	-1.50155307825451	-0.369429018522933	-0.061753697269079	NA	NA	False	Keep	-0.012708242965483	0.02828624307911	0.03899797879751	0.025595835882684	0.02017502660087	0.174056721993861	0.341389276766933	False	34	34	29	0	323.31	33	33	32	32	13	13	16	15	33	33	32	32	13	13	16	15	28	28	27	28	12	12
Fructose-bisphosphate aldolase C;Fructose-bisphosphate aldolase	ALDOC	39.455	False	Putative interactor	Discard	NA	NA	NA	NA	NA	NA	NA	False	Keep	-0.013159505953977	0.170950553318368	0.175684270730997	-0.066472682713892	0.070798033589076	0.363751347368529	0.532616222433428	False	19	14	14	0	188.41	18	18	17	17	2	2	2	2	13	13	12	13	1	1	1	1	13	13	12	13	1	1
Putative bifunctional UDP-N-acetylglucosamine transferase and deubiquitinase ALG13	ALG13	14.767	False	Putative interactor	Discard	NA	NA	NA	NA	NA	NA	NA	False	Discard	0.044324168812201	0.014640946881753	0.188147686926434	0.014926544238103	0.067328944704737	NA	NA	False	3	3	3	0	7.0435	3	3	2	3	0	0	0	0	3	3	2	3	0	0	0	0	3	3	2	3	0	0
Dolichyl-phosphate beta-glucosyltransferase	ALG5	36.946	False	Putative interactor	Discard	NA	NA	NA	NA	NA	NA	NA	False	Discard	NA	0.08161232285789	-0.016687128932879	0.145873061601045	0.07180842483968	NA	NA	False	3	3	3	0	6.5044	3	3	2	3	0	0	0	0	3	3	2	3	0	0	0	0	3	3	2	3	0	0
Alpha-1,2-mannosyltransferase ALG9	ALG9	95.921	False	Putative interactor	Discard	NA	NA	NA	NA	NA	NA	NA	False	Discard	NA	0.750263475638021	NA	NA	0.750263475638021	NA	NA	False	3	3	3	0.0022009	2.6151	1	2	1	2	0	0	0	0	1	2	1	2	0	0	0	0	1	2	1	2	0	0
RNA demethylase ALKBH5	ALKBH5	44.255	False	Putative interactor	Discard	NA	NA	NA	NA	NA	NA	NA	False	Discard	NA	NA	0.374288339169031	NA	0.374288339169031	NA	NA	False	3	3	3	0	30.398	2	2	3	2	0	0	0	0	2	2	3	2	0	0	0	0	2	2	3	2	0	0
THO complex subunit 4	ALYREF	27.557	False	Putative interactor	Discard	NA	0.101944497501436	-1.22785373400661	-0.49596515542259	-0.441400408102968	NA	NA	False	Keep	-0.019287343458794	-0.02639607113216	-0.147138201839548	-0.112708698776598	-0.075337591982181	0.095275565573267	0.239503593003578	False	11	11	11	0	272.2	9	9	9	9	3	4	4	4	9	9	9	9	3	4	4	4	9	9	9	9	3	4
E3 ubiquitin-protein ligase AMFR	AMFR	72.995	False	Putative interactor	Discard	NA	NA	NA	NA	NA	NA	NA	False	Keep	-0.233532046968409	0.00561556740691	-0.056881331357133	-0.037413961643117	-0.077729828335265	0.22343004403062	0.393768925902506	False	7	7	7	0	19.94	4	3	4	6	0	0	0	0	4	3	4	6	0	0	0	0	4	3	4	6	0	0
Angiomotin	AMOT	118.08	False	Putative interactor	Discard	-0.960395748829379	-0.376653033154533	-1.09779508698635	-1.07291912913241	-0.845076902572456	NA	NA	False	Keep	-0.538157162115927	-0.469130202068591	-0.451681755138347	-0.592658126903164	-0.511814082324933	0.000552254954787	0.040722228451795	True	31	31	30	0	144.24	23	22	22	24	8	9	8	9	23	22	22	24	8	9	8	9	22	21	21	23	8	9
AMP deaminase 2	AMPD2	98.401	False	Putative interactor	Discard	NA	NA	NA	NA	NA	NA	NA	False	Keep	-0.263438417009447	-0.098953560506467	-0.121172663291776	-0.006318393094772	-0.119557392928177	0.104642045958991	0.25172730206606	False	7	7	7	0	18.361	7	5	7	6	0	0	0	0	7	5	7	6	0	0	0	0	7	5	7	6	0	0
Amphiphysin	AMPH	76.256	False	Putative interactor	Discard	NA	NA	NA	NA	NA	NA	NA	False	Keep	-0.060337105923237	-0.153847715868318	-0.200183239498938	-0.052820121791675	-0.11544896491869	0.047899515588505	0.173144293688779	False	4	4	4	0	30.345	4	3	4	4	0	0	0	0	4	3	4	4	0	0	0	0	4	3	4	4	0	0
Anaphase-promoting complex subunit 1	ANAPC1	216.5	True	Putative interactor	Discard	NA	NA	NA	NA	NA	NA	NA	False	Discard	NA	NA	-0.437603696514647	NA	-0.437603696514647	NA	NA	False	4	4	4	0	21.938	3	2	4	2	0	0	0	0	3	2	4	2	0	0	0	0	3	2	4	2	0	0
Anaphase-promoting complex subunit 4	ANAPC4	92.115	False	Putative interactor	Discard	NA	NA	NA	NA	NA	NA	NA	False	Discard	-0.037177085353136	-0.259081072138258	NA	-0.038198892264163	-0.107777379295905	NA	NA	False	3	3	3	0	17.894	3	3	2	3	0	0	0	0	3	3	2	3	0	0	0	0	3	3	2	3	0	0
Anaphase-promoting complex subunit 7	ANAPC7	66.855	False	Putative interactor	Discard	NA	NA	NA	NA	NA	NA	NA	False	Keep	0.029558897449116	-0.027013323466386	-0.065415564079501	-0.189252553538304	-0.060818565978061	0.267249541212836	0.435387600808077	False	6	6	6	0	9.8324	5	3	5	6	0	0	0	0	5	3	5	6	0	0	0	0	5	3	5	6	0	0
Ankyrin-2	ANK2	430.25	False	Putative interactor	Discard	NA	NA	NA	NA	NA	NA	NA	False	Keep	-0.079371316942693	-0.012329873137387	0.006046630118415	0.050745463581399	-0.007971230638743	0.767876842646801	0.843694222552747	False	6	4	4	0	5.4367	5	5	4	4	0	0	0	0	4	3	2	3	0	0	0	0	4	3	2	3	0	0
Ankyrin-3	ANK3	480.4	False	Putative interactor	Discard	NA	NA	NA	NA	NA	NA	NA	False	Keep	-0.217910205237801	-0.072012551293379	-0.110214977996447	-0.041773501021861	-0.108958063063313	0.063881939734448	0.199036586878859	False	14	14	13	0	106.45	10	10	11	12	0	0	0	0	10	10	11	12	0	0	0	0	10	9	10	12	0	0
Rabankyrin-5	ANKFY1	128.4	False	Putative interactor	Discard	NA	NA	NA	NA	NA	NA	NA	False	Keep	-0.13109202786336	0.011638756246894	-0.009495258078144	-0.112521520126622	-0.05902519068832	0.191556338324069	0.360857651940172	False	12	12	12	0	77.441	9	11	10	12	1	1	1	1	9	11	10	12	1	1	1	1	9	11	10	12	1	1
Ankyrin repeat and KH domain-containing protein 1	ANKHD1	269.45	False	Putative interactor	Discard	NA	NA	NA	NA	NA	NA	NA	False	Keep	-0.272088256074665	-0.13804463585513	-0.078198090585219	-0.157157903977347	-0.15967776939476	0.02839762537759	0.141622295965211	False	18	12	12	0	32.841	13	12	12	13	0	0	0	0	8	9	7	9	0	0	0	0	8	9	7	9	0	0
Ankyrin repeat and LEM domain-containing protein 2	ANKLE2	104.11	False	Putative interactor	Discard	NA	NA	NA	NA	NA	NA	NA	False	Keep	-0.076538919182538	-0.167247681195956	-0.179890492894037	0.102053382729188	-0.075922923947333	0.304263110316782	0.472806248194217	False	8	8	8	0	48.48	7	8	8	6	0	0	0	0	7	8	8	6	0	0	0	0	7	8	8	6	0	0
Ankyrin repeat domain-containing protein 17	ANKRD17	263.25	False	Putative interactor	Discard	NA	NA	NA	NA	NA	NA	NA	False	Keep	-0.002483571955021	-0.04300664362271	0.025312343046069	0.001297841595647	-0.00451186308304	0.760959913087994	0.839876283262123	False	19	19	13	0	83.366	11	12	15	16	0	0	1	0	11	12	15	16	0	0	1	0	6	9	10	12	0	0
Serine/threonine-protein phosphatase 6 regulatory ankyrin repeat subunit A	ANKRD28	112.96	False	Putative interactor	Discard	NA	NA	NA	NA	NA	NA	NA	False	Discard	NA	NA	NA	0.054917919128958	0.054917919128958	NA	NA	False	3	3	3	0	18.047	1	2	2	2	0	0	0	0	1	2	2	2	0	0	0	0	1	2	2	2	0	0
Ankyrin repeat domain-containing protein 39	ANKRD39	19.651	False	Putative interactor	Discard	NA	NA	NA	NA	NA	NA	NA	False	Discard	NA	0.01435529297707	-0.052969778953727	0.189160371036376	0.053829608170082	NA	NA	False	4	4	4	0	4.5841	3	3	3	4	0	0	0	0	3	3	3	4	0	0	0	0	3	3	3	4	0	0
Ankyrin repeat domain-containing protein 49	ANKRD49	27.29	True	Putative interactor	Discard	NA	NA	NA	-0.581614202661082	-0.581614202661082	NA	NA	False	Discard	NA	-0.390453042932476	NA	NA	-0.390453042932476	NA	NA	False	5	5	5	0	26.916	2	2	2	2	2	2	3	3	2	2	2	2	2	2	3	3	2	2	2	2	2	2
Serine/threonine-protein phosphatase 6 regulatory ankyrin repeat subunit C	ANKRD52	115.08	False	Putative interactor	Discard	NA	NA	NA	NA	NA	NA	NA	False	Discard	NA	-0.146116101165631	-0.108456381212072	NA	-0.127163362288449	NA	NA	False	5	5	5	0	11.614	3	3	4	2	0	0	0	0	3	3	4	2	0	0	0	0	3	3	4	2	0	0
Ankyrin repeat domain-containing protein 54	ANKRD54	30.75	False	Putative interactor	Discard	NA	NA	NA	NA	NA	NA	NA	False	Discard	-0.206778295415916	-0.180446255776394	NA	-0.011326218680384	-0.130218066056549	NA	NA	False	4	4	4	0	14.186	4	3	2	3	0	0	0	0	4	3	2	3	0	0	0	0	4	3	2	3	0	0
Ankyrin repeat and SAM domain-containing protein 1A	ANKS1A	123.11	False	Putative interactor	Discard	NA	NA	NA	NA	NA	NA	NA	False	Keep	-0.010512171520465	-0.005058289823029	0.06956469509336	0.059770581090255	0.028901499535296	0.269339374933477	0.437870889327548	False	12	12	12	0	58.677	9	8	7	7	1	0	1	1	9	8	7	7	1	0	1	1	9	8	7	7	1	0
Actin-binding protein anillin	ANLN	124.2	False	Putative interactor	Discard	NA	NA	NA	NA	NA	NA	NA	False	Keep	0.001441974173906	-0.180724217523454	-0.176527794172898	0.041663531729362	-0.074991825596006	0.271145015176112	0.439389811311873	False	7	7	7	0	40.215	5	4	6	5	1	1	1	0	5	4	6	5	1	1	1	0	5	4	6	5	1	1
Anoctamin-10	ANO10	76.328	False	Putative interactor	Discard	NA	NA	NA	NA	NA	NA	NA	False	Discard	-0.100484041932964	NA	0.540523296438219	-0.215094044849375	0.114904464788355	NA	NA	False	3	3	3	0	22.864	2	2	3	2	0	0	0	0	2	2	3	2	0	0	0	0	2	2	3	2	0	0
Acidic leucine-rich nuclear phosphoprotein 32 family member A	ANP32A	28.585	False	Putative interactor	Discard	NA	NA	-1.56541337787506	-0.258738536532964	-0.76893715609757	NA	NA	False	Keep	-0.087610725071206	0.008343458529335	-0.038673019486067	-0.056026178675595	-0.043073530883371	0.118291125057194	0.271771227227099	False	14	11	11	0	119.89	12	13	12	13	2	2	5	4	10	10	10	10	2	2	5	4	10	10	10	10	2	2
Acidic leucine-rich nuclear phosphoprotein 32 family member B	ANP32B	28.787	False	Putative interactor	Discard	NA	0.20661400752518	-0.946562446138689	-0.218136269987935	-0.244389280835174	NA	NA	False	Keep	0.011209361420303	0.018776585179183	0.002882508533121	0.008773707066016	0.010421805486511	0.050745734661796	0.179011571117359	False	14	14	11	0	205.75	12	13	12	13	2	2	3	3	12	13	12	13	2	2	3	3	10	10	10	10	2	2
Acidic leucine-rich nuclear phosphoprotein 32 family member E	ANP32E	30.692	False	Putative interactor	Discard	NA	NA	NA	NA	NA	NA	NA	False	Keep	-0.011369841314956	0.109962253398818	0.046002046544521	0.061015774681628	0.052050652696754	0.131835530478038	0.286105412801064	False	6	6	6	0	127.41	6	6	6	6	1	1	1	1	6	6	6	6	1	1	1	1	6	6	6	6	1	1
Annexin A1;Annexin	ANXA1	38.714	False	Putative interactor	Discard	NA	NA	NA	NA	NA	NA	NA	False	Keep	0.203514411130758	0.285698125958125	0.261109528909302	0.144568517664712	0.224750330317355	0.005746473523875	0.084746802397332	False	13	13	13	0	107.81	10	10	11	10	0	0	0	0	10	10	11	10	0	0	0	0	10	10	11	10	0	0
Annexin A11	ANXA11	54.389	False	Putative interactor	Discard	NA	NA	NA	-0.5580216786253	-0.558021678625301	NA	NA	False	Keep	-0.083523355562284	-0.09380206426278	-0.082713380729515	-0.078457032529895	-0.084612953903903	0.000124819953186	0.039462123979344	True	20	20	20	0	106.84	18	18	17	18	1	1	2	2	18	18	17	18	1	1	2	2	18	18	17	18	1	1
Annexin A2;Annexin;Putative annexin A2-like protein	ANXA2	38.604	False	Putative interactor	Discard	-0.244409656043066	-0.831102537646105	-1.98881327429522	-0.827548962851901	-0.848340875106767	NA	NA	False	Keep	0.155878732704143	0.213378390725062	0.164271397680741	0.108357178090419	0.160952448442973	0.00498446797741	0.081313758212952	False	24	24	24	0	323.31	22	23	23	23	5	3	5	5	22	23	23	23	5	3	5	5	22	23	23	23	5	3
Annexin;Annexin A3	ANXA3	32.118	False	Putative interactor	Discard	NA	NA	NA	NA	NA	NA	NA	False	Discard	NA	NA	0.063502942306158	NA	0.063502942306158	NA	NA	False	4	4	4	0	6.9095	2	1	3	2	0	0	0	0	2	1	3	2	0	0	0	0	2	1	3	2	0	0
Annexin A4;Annexin	ANXA4	35.882	False	Putative interactor	Discard	NA	NA	NA	NA	NA	NA	NA	False	Keep	0.173511248063922	0.161436265825987	0.279055216483467	0.131852845964662	0.187546069232626	0.01013801173849	0.101939682967863	False	10	10	10	0	39.501	8	10	9	10	0	0	0	0	8	10	9	10	0	0	0	0	8	10	9	10	0	0
Annexin A5;Annexin	ANXA5	35.936	False	Putative interactor	Discard	1.03186603209074	0.194071840914349	-1.44138670140143	-0.306238720835389	0.126185186997692	NA	NA	False	Keep	0.070938821343438	0.115699153431586	0.087734381819725	0.105409894040082	0.09504672450704	0.002382886283584	0.070283798288192	False	26	26	26	0	323.31	24	25	24	24	5	6	8	7	24	25	24	24	5	6	8	7	24	25	24	24	5	6
Annexin A6;Annexin	ANXA6	75.872	False	Putative interactor	Discard	0.577831579393393	-0.002993991348997	-1.33172028006277	-0.440192778129536	-0.142074190191918	NA	NA	False	Keep	-0.028645905614605	-0.047755905864576	-0.007913204272348	-0.042545948961713	-0.031632719498307	0.037728034235271	0.155170945586498	False	41	41	41	0	323.31	37	35	37	37	3	5	10	7	37	35	37	37	3	5	10	7	37	35	37	37	3	5
Annexin A7	ANXA7	52.739	False	Putative interactor	Discard	0.122802308031008	NA	NA	-0.803050116368192	-0.267093520952819	NA	NA	False	Keep	-0.007202570627224	0.057692867168346	0.036468167069292	0.02828624307911	0.029000481817341	0.122699980788437	0.275556847963973	False	15	15	15	0	98.399	14	13	15	15	3	2	2	3	14	13	15	15	3	2	2	3	14	13	15	15	3	2
AP-1 complex subunit beta-1	AP1B1	104.64	False	Putative interactor	Discard	NA	NA	NA	NA	NA	NA	NA	False	Keep	0.01206802330909	0.00561556740691	-0.001472299942391	0.039699917720951	0.014062439014764	0.218564054739975	0.390139523703625	False	31	31	18	0	139.73	28	28	28	28	0	1	0	0	28	28	28	28	0	1	0	0	16	17	16	15	0	0
AP-1 complex subunit gamma-1	AP1G1	91.35	False	Putative interactor	Discard	NA	NA	NA	NA	NA	NA	NA	False	Keep	-0.085389555909327	0.085288674816987	-0.00646330310121	0.01435529297707	0.003228022854229	0.959254645931036	0.970536307889062	False	20	20	20	0	79.036	17	18	18	20	0	0	0	0	17	18	18	20	0	0	0	0	17	18	18	20	0	0
AP-1 complex subunit mu-1	AP1M1	48.586	False	Putative interactor	Discard	NA	NA	NA	NA	NA	NA	NA	False	Keep	0.037593075540233	0.139731422243744	0.06805164299779	0.13815914522947	0.096565475348292	0.033317110462187	0.148046259196286	False	11	11	11	0	35.081	9	9	10	10	0	0	0	1	9	9	10	10	0	0	0	1	9	9	10	10	0	0
AP-2 complex subunit alpha-1	AP2A1	107.54	False	Putative interactor	Discard	NA	NA	NA	NA	NA	NA	NA	False	Keep	-0.03827296437221	-0.010512171520465	-0.005260990771472	0.132511039799195	0.021166991143232	0.644035473941453	0.761078527180621	False	18	12	12	0	61.596	15	15	13	14	0	0	0	0	9	9	8	9	0	0	0	0	9	9	8	9	0	0
AP-2 complex subunit alpha-2	AP2A2	103.96	False	Putative interactor	Discard	NA	NA	NA	NA	NA	NA	NA	False	Keep	-0.101133827916402	-0.058022323998061	-0.056911345921142	-0.031960872470901	-0.061793262064891	0.022896046114198	0.128700165199176	False	21	21	15	0	103.06	19	19	19	17	0	0	0	0	19	19	19	17	0	0	0	0	13	13	14	12	0	0
AP-2 complex subunit beta	AP2B1	104.55	False	Putative interactor	Discard	NA	NA	NA	NA	NA	NA	NA	False	Keep	0.01948842959136	-0.017913612524627	0.008056554871058	-0.000476167935525	0.002353279312222	0.790353152891095	0.8612266064855	False	26	13	13	0	39.645	21	22	22	23	0	2	1	0	9	11	10	10	0	1	1	0	9	11	10	10	0	1
AP-2 complex subunit mu	AP2M1	49.526	False	Putative interactor	Discard	NA	NA	NA	NA	NA	NA	NA	False	Keep	0.073957299943324	-0.088607532756399	0.10929368902294	-0.006898120473011	0.023950801450298	0.65340507666359	0.768029014852085	False	9	9	9	0	18.638	8	7	7	9	0	0	0	0	8	7	7	9	0	0	0	0	8	7	7	9	0	0
AP-3 complex subunit beta-1	AP3B1	121.32	False	Putative interactor	Discard	NA	NA	NA	NA	NA	NA	NA	False	Keep	-0.111523643933234	-0.022448966906979	0.019630756335508	-0.045252778384182	-0.039121361189178	0.241333548473047	0.409715228515611	False	17	17	17	0	42.474	14	14	15	13	1	1	1	1	14	14	15	13	1	1	1	1	14	14	15	13	1	1
AP-3 complex subunit delta-1	AP3D1	130.16	False	Putative interactor	Discard	NA	NA	NA	NA	NA	NA	NA	False	Keep	-0.089866027265608	-0.210763205808473	-0.033805817350642	-0.041654699577356	-0.092313256445534	0.10477122775691	0.25172730206606	False	17	17	17	0	103.66	16	16	17	16	0	0	0	0	16	16	17	16	0	0	0	0	16	16	17	16	0	0
AP-3 complex subunit mu-1	AP3M1	46.939	False	Putative interactor	Discard	NA	NA	NA	NA	NA	NA	NA	False	Keep	0.06956469509336	-0.027542607170714	0.128425389028837	-0.024751354846218	0.037937403391494	0.409326182366222	0.575434946340531	False	10	10	9	0	80.252	7	9	8	7	0	0	0	0	7	9	8	7	0	0	0	0	6	8	7	6	0	0
AP-3 complex subunit sigma-1	AP3S1	21.732	False	Putative interactor	Discard	NA	NA	NA	NA	NA	NA	NA	False	Keep	-0.085450783696453	-0.025397269789282	-0.062655607849768	-0.004667446973418	-0.0441999321501	0.09146931794802	0.235674274280382	False	7	7	7	0	16.864	5	6	5	6	0	0	0	1	5	6	5	6	0	0	0	1	5	6	5	6	0	0
AP-5 complex subunit sigma-1	AP5S1	22.522	False	Putative interactor	Discard	NA	NA	NA	NA	NA	NA	NA	False	Discard	-0.278146157836535	NA	-0.201277559495996	0.060877472899335	-0.132087725737364	NA	NA	False	3	3	3	0	25.341	3	2	3	3	0	0	0	0	3	2	3	3	0	0	0	0	3	2	3	3	0	0
Amyloid beta A4 precursor protein-binding family B member 1	APBB1	76.709	True	Putative interactor	Discard	NA	NA	NA	NA	NA	NA	NA	False	Keep	0.106348319505147	-0.070587712098747	0.062674362763393	-0.065430660321813	0.010353769119851	0.86601848707424	0.913507920459442	False	5	5	5	0	52.431	3	3	5	3	0	0	0	0	3	3	5	3	0	0	0	0	3	3	5	3	0	0
Adenomatous polyposis coli protein	APC	311.64	False	Putative interactor	Discard	NA	NA	NA	NA	NA	NA	NA	False	Discard	NA	NA	NA	NA	NA	NA	NA	False	3	3	3	0.00021529	3.9947	0	2	1	2	0	0	0	0	0	2	1	2	0	0	0	0	0	2	1	2	0	0
Acylamino-acid-releasing enzyme	APEH	81.673	False	Putative interactor	Discard	NA	NA	NA	NA	NA	NA	NA	False	Keep	-0.141191433812171	-0.025955338239111	-0.089512924111961	-0.067560813446529	-0.080457782777497	0.043130638861688	0.165101817030317	False	15	15	15	0	75.818	12	12	11	11	0	0	0	1	12	12	11	11	0	0	0	1	12	12	11	11	0	0
DNA-(apurinic or apyrimidinic site) lyase;DNA-(apurinic or apyrimidinic site) lyase, mitochondrial	APEX1	35.554	False	Putative interactor	Discard	NA	NA	NA	-0.705619199577756	-0.705619199577756	NA	NA	False	Keep	-0.040823363275106	-0.032300165255413	-0.011297137656771	-0.026734057555374	-0.027748492174146	0.020835947426289	0.124861565684488	False	21	21	21	0	323.31	21	21	21	21	1	1	1	3	21	21	21	21	1	1	1	3	21	21	21	21	1	1
Apoptosis inhibitor 5	API5	59.004	False	Putative interactor	Discard	NA	NA	NA	NA	NA	NA	NA	False	Keep	-0.016190991375619	-0.118272741277911	-0.104899059811742	-0.074198016379439	-0.077851638034227	0.040806408820158	0.16055149747431	False	15	15	15	0	134.47	14	15	13	13	0	0	0	0	14	15	13	13	0	0	0	0	14	15	13	13	0	0
Amyloid-like protein 2	APLP2	86.955	False	Putative interactor	Discard	NA	NA	NA	NA	NA	NA	NA	False	Keep	0.486147994413896	-0.066699308946701	0.130930869826449	0.257010618206024	0.215840094871114	0.179776686115545	0.347545815792662	False	6	6	6	0	23.5	6	5	5	5	0	0	0	0	6	5	5	5	0	0	0	0	6	5	5	5	0	0
Adipocyte plasma membrane-associated protein	APMAP	46.48	False	Putative interactor	Discard	NA	NA	-1.07662511808108	-0.427986316596329	-0.716155000937461	NA	NA	False	Keep	-0.000115420220141	0.124725152398888	0.068464450966906	0.054084392842379	0.062474051289008	0.095132018860283	0.239503593003578	False	13	13	13	0	45.17	11	11	12	11	3	1	4	3	11	11	12	11	3	1	4	3	11	11	12	11	3	1
NAD(P)H-hydrate epimerase	APOA1BP	31.674	False	Putative interactor	Discard	NA	NA	NA	NA	NA	NA	NA	False	Keep	0.002306467383169	-0.030840298221103	0.033792988849303	0.010636636108737	0.004159779135509	0.785842756930152	0.857559907756406	False	14	14	14	0	72.407	13	14	13	13	0	0	0	0	13	14	13	13	0	0	0	0	13	14	13	13	0	0
Apolipoprotein O	APOO	20.08	False	Putative interactor	Discard	NA	NA	NA	NA	NA	NA	NA	False	Keep	-0.109125329122223	0.013355058669068	0.066537002395791	0.096126889305006	0.018829985695203	0.736570791901232	0.821151815161309	False	8	8	8	0	70.522	8	8	8	8	0	0	0	0	8	8	8	8	0	0	0	0	8	8	8	8	0	0
MICOS complex subunit MIC27	APOOL	28.761	False	Putative interactor	Discard	NA	NA	NA	NA	NA	NA	NA	False	Discard	0.198242681607614	-0.080865895333904	-0.067167782669531	0.073546060915155	0.035483152128689	NA	NA	False	3	3	3	0	9.4198	3	3	2	3	1	1	0	0	3	3	2	3	1	1	0	0	3	3	2	3	1	1
Amyloid beta A4 protein;N-APP;Soluble APP-alpha;Soluble APP-beta;C99;Beta-amyloid protein 42;Beta-amyloid protein 40;C83;P3(42);P3(40);C80;Gamma-secretase C-terminal fragment 59;Gamma-secretase C-terminal fragment 57;Gamma-secretase C-terminal fragment 50;C31	APP	80.832	False	Putative interactor	Discard	NA	NA	NA	NA	NA	NA	NA	False	Keep	0.398569275594983	-0.327800980884234	0.119156941873632	0.063364878758429	0.0860873822709	0.700564381048751	0.800791215061511	False	6	6	6	0	16.669	5	3	4	5	0	0	0	0	5	3	4	5	0	0	0	0	5	3	4	5	0	0
DCC-interacting protein 13-alpha	APPL1	79.663	False	Putative interactor	Discard	NA	NA	NA	NA	NA	NA	NA	False	Keep	0.040541793862847	-0.049785432923187	0.013069150019521	-0.042263660415323	-0.00911410025938	0.689360996885007	0.794650709620428	False	19	19	19	0	143.92	16	18	16	14	0	0	0	0	16	18	16	14	0	0	0	0	16	18	16	14	0	0
Adenine phosphoribosyltransferase	APRT	19.608	False	Putative interactor	Discard	NA	NA	NA	NA	NA	NA	NA	False	Keep	-0.031724889761293	-0.012839240260407	0.010493419248453	-0.022859314740396	-0.014146225547452	0.215768048966673	0.38738475802362	False	11	11	11	0	202.65	11	11	11	11	0	0	0	0	11	11	11	11	0	0	0	0	11	11	11	11	0	0
Intron-binding protein aquarius	AQR	171.29	False	Putative interactor	Discard	NA	NA	NA	NA	NA	NA	NA	False	Keep	-0.165288784195275	0.190804468127001	0.212507085294479	0.312781327903362	0.14859250156319	0.278937927675995	0.446882034665541	False	4	4	4	0	23.448	3	3	3	3	0	0	0	0	3	3	3	3	0	0	0	0	3	3	3	3	0	0
Arf-GAP with Rho-GAP domain, ANK repeat and PH domain-containing protein 1	ARAP1	162.19	False	Putative interactor	Discard	NA	NA	NA	NA	NA	NA	NA	False	Keep	0.041943829970167	-0.019696792884244	0.069152201869423	0.001730196138883	0.023695369287766	0.327012126609101	0.49569470553907	False	8	8	8	0	28.013	7	6	7	4	0	0	0	0	7	6	7	4	0	0	0	0	7	6	7	4	0	0
Coatomer subunit delta	ARCN1	57.21	False	Putative interactor	Discard	0.164235615779391	-0.155254434528942	-0.502831540767157	-0.286397462350712	-0.174534484767952	NA	NA	False	Keep	-0.016847680561611	-0.015928399374085	0.067087964801147	0.029417546835092	0.016357249657669	0.487524922943614	0.637281095753011	False	29	29	29	0	169.1	26	26	28	28	4	4	5	5	26	26	28	28	4	4	5	5	26	26	28	28	4	4
ADP-ribosylation factor 1;ADP-ribosylation factor 3	ARF1	20.697	False	Putative interactor	Discard	NA	NA	NA	NA	NA	NA	NA	False	Keep	-0.118789597696514	-0.03054555486426	-0.038999072360765	-0.027248536695906	-0.053407615289909	0.08963291923328	0.232490076101732	False	11	11	7	0	204.84	11	11	11	11	0	0	0	0	11	11	11	11	0	0	0	0	7	7	7	7	0	0
ADP-ribosylation factor 4	ARF4	20.511	False	Putative interactor	Discard	NA	NA	NA	NA	NA	NA	NA	False	Keep	0.002306467383169	-0.045535652467562	-0.053673375642227	-8.65642994082165E-05	-0.024021378735985	0.198565899463235	0.369596184913314	False	9	6	6	0	32.95	8	9	9	8	0	0	0	0	5	6	6	5	0	0	0	0	5	6	6	5	0	0
ADP-ribosylation factor 5	ARF5	20.529	False	Putative interactor	Discard	NA	NA	NA	NA	NA	NA	NA	False	Keep	-0.00241131472696	-0.013771119772601	0.039278795351368	0.027295624050908	0.012758160035606	0.38483006774413	0.552279295553091	False	8	4	4	0	13.304	7	7	7	8	0	0	0	0	3	3	3	4	0	0	0	0	3	3	3	4	0	0
ADP-ribosylation factor GTPase-activating protein 1	ARFGAP1	44.667	False	Putative interactor	Discard	NA	NA	NA	NA	NA	NA	NA	False	Keep	-0.147345904550741	-0.178763278851863	-0.220109960659953	0.002882508533121	-0.13334122716943	0.068073248559129	0.204483851394396	False	12	12	12	0	105.15	8	10	9	10	1	0	1	0	8	10	9	10	1	0	1	0	8	10	9	10	1	0
ADP-ribosylation factor GTPase-activating protein 2	ARFGAP2	56.72	False	Putative interactor	Discard	NA	NA	NA	NA	NA	NA	NA	False	Keep	0.05672224237454	0.015069321717648	0.089091318564689	0.033933911441932	0.048968509325735	0.055099602036304	0.186291995094358	False	10	10	10	0	64.112	8	10	9	7	0	0	0	0	8	10	9	7	0	0	0	0	8	10	9	7	0	0
ADP-ribosylation factor GTPase-activating protein 3	ARFGAP3	56.928	False	Putative interactor	Discard	NA	NA	NA	NA	NA	NA	NA	False	Keep	0.044883678239765	-0.129702361130129	0.15146919750308	-0.187756450788079	-0.023896696134995	0.724435128939287	0.813774245311923	False	9	9	9	0	24.267	6	7	8	7	0	0	0	0	6	7	8	7	0	0	0	0	6	7	8	7	0	0
Brefeldin A-inhibited guanine nucleotide-exchange protein 1	ARFGEF1	208.76	False	Putative interactor	Discard	NA	NA	NA	NA	NA	NA	NA	False	Keep	-0.280965547108864	-0.034987821464845	-0.161249881666862	-0.17940029161144	-0.161491897219344	0.047407574891112	0.172856836616671	False	8	5	5	0	21.16	6	8	5	6	0	0	0	0	4	5	4	4	0	0	0	0	4	5	4	4	0	0
Brefeldin A-inhibited guanine nucleotide-exchange protein 2	ARFGEF2	202.04	True	Putative interactor	Discard	NA	NA	NA	NA	NA	NA	NA	False	Keep	0.02828624307911	0.055056793368935	0.183708816875412	0.01292617444427	0.071591073101151	0.169723356670969	0.335653407158359	False	15	15	12	0	48.423	12	14	10	11	0	0	0	0	12	14	10	11	0	0	0	0	10	11	9	9	0	0
Arfaptin-1	ARFIP1	41.738	False	Putative interactor	Discard	NA	NA	NA	NA	NA	NA	NA	False	Keep	-0.083905577061642	-0.052475969223413	-0.060637999627978	-0.114581822165577	-0.077699377517432	0.011276566023534	0.103588005052617	False	15	15	15	0	323.31	14	14	13	14	0	1	1	1	14	14	13	14	0	1	1	1	14	14	13	14	0	1
Arfaptin-2	ARFIP2	41.595	False	Putative interactor	Discard	NA	NA	NA	NA	NA	NA	NA	False	Keep	0.011495638837829	-0.119635762360421	-0.082713380729515	-0.028381037028282	-0.053935440826302	0.154930792858085	0.316713310548838	False	11	11	11	0	229.57	9	9	8	10	0	0	0	0	9	9	8	10	0	0	0	0	9	9	8	10	0	0
Arginase-2, mitochondrial	ARG2	38.577	False	Putative interactor	Discard	NA	NA	NA	NA	NA	NA	NA	False	Keep	-0.318505756585215	-0.145685119533398	-0.113332803059684	-0.256252392705144	-0.206079153946133	0.022253741081664	0.127569675442932	False	11	11	11	0	166.63	9	11	10	9	0	0	0	0	9	11	10	9	0	0	0	0	9	11	10	9	0	0
Rho GTPase-activating protein 1	ARHGAP1	50.435	False	Putative interactor	Discard	NA	NA	NA	NA	NA	NA	NA	False	Keep	0.286408055460299	0.303225477672089	0.032383005311653	0.100170319756977	0.185263975408269	0.075375264293921	0.216546561705262	False	12	12	12	0	117.5	9	11	10	11	0	0	0	0	9	11	10	11	0	0	0	0	9	11	10	11	0	0
Rho GTPase-activating protein 17	ARHGAP17	95.436	False	Putative interactor	Discard	NA	NA	NA	NA	NA	NA	NA	False	Keep	0.005471851210059	-0.006738672219838	-0.089313382290591	-0.043036370911267	-0.032934709366602	0.214716510735623	0.387064629655544	False	26	26	26	0	273.42	24	21	24	23	0	0	0	0	24	21	24	23	0	0	0	0	24	21	24	23	0	0
Rho GTPase-activating protein 18	ARHGAP18	74.976	False	Putative interactor	Discard	NA	NA	NA	NA	NA	NA	NA	False	Keep	0.071899931565633	0.216734219600131	-0.039547600248757	0.084064264788475	0.086158734610577	0.210579644333327	0.382726031983752	False	3	3	3	0.00021692	4.164	3	3	3	3	0	0	0	0	3	3	3	3	0	0	0	0	3	3	3	3	0	0
Rho GTPase-activating protein 21	ARHGAP21	136.28	False	Putative interactor	Discard	NA	NA	NA	NA	NA	NA	NA	False	Discard	0.099901110007943	NA	-0.084991638618884	NA	0.010414643914798	NA	NA	False	3	3	3	0	4.4373	3	2	3	2	0	0	0	0	3	2	3	2	0	0	0	0	3	2	3	2	0	0
Rho GTPase-activating protein 35	ARHGAP35	170.51	False	Putative interactor	Discard	NA	NA	NA	NA	NA	NA	NA	False	Discard	-0.155517929498169	0.111432005361987	NA	-0.001515625635713	-0.01107420261509	NA	NA	False	4	4	4	0	5.2155	4	4	1	4	0	0	0	0	4	4	1	4	0	0	0	0	4	4	1	4	0	0
Rho GTPase-activating protein 5	ARHGAP5	171.68	False	Putative interactor	Discard	NA	NA	NA	NA	NA	NA	NA	False	Discard	-0.023856359953367	-0.160991776485152	-0.374448948920688	0.027578727474283	-0.124727131417168	NA	NA	False	3	3	3	0	9.9532	2	3	3	3	0	0	0	0	2	3	3	3	0	0	0	0	2	3	3	3	0	0
Rho GDP-dissociation inhibitor 1	ARHGDIA	23.207	False	Putative interactor	Discard	0.941843194442943	0.003801570159856	-1.5104761011135	-0.385606275768577	0.014381030501537	NA	NA	False	Keep	0.036327491817765	0.01435529297707	0.047259175478013	0.073134704630215	0.042924445173841	0.039458770753178	0.157886063336684	False	14	14	14	0	228.34	12	12	12	13	5	3	6	6	12	12	12	13	5	3	6	6	12	12	12	13	5	3
Rho guanine nucleotide exchange factor 1	ARHGEF1	108.32	False	Putative interactor	Discard	NA	NA	NA	NA	NA	NA	NA	False	Discard	0.017351841787775	-0.60768257722124	-0.398094343549254	-0.213704753713491	-0.282118530053819	NA	NA	False	4	4	4	0	11.548	4	2	2	2	0	0	0	0	4	2	2	2	0	0	0	0	4	2	2	2	0	0
Rho guanine nucleotide exchange factor 12	ARHGEF12	161.91	False	Putative interactor	Discard	NA	NA	NA	NA	NA	NA	NA	False	Keep	-0.238153078617634	3.73031388629378	-0.068816205584054	-0.189696750777654	1.99548813691696	0.467676248489546	0.622437598794327	False	7	7	7	0	24.932	3	6	3	4	0	0	0	0	3	6	3	4	0	0	0	0	3	6	3	4	0	0
Rho guanine nucleotide exchange factor 18	ARHGEF18	126.1	False	Putative interactor	Discard	NA	NA	NA	NA	NA	NA	NA	False	Discard	NA	NA	-0.088116710594206	NA	-0.088116710594206	NA	NA	False	3	3	3	0	22.31	3	2	3	1	0	0	0	0	3	2	3	1	0	0	0	0	3	2	3	1	0	0
Rho guanine nucleotide exchange factor 2	ARHGEF2	116.07	False	Putative interactor	Discard	NA	NA	NA	NA	NA	NA	NA	False	Keep	-0.13764780046798	-0.18128030173252	-0.101923247407105	-0.065068394097752	-0.120839267665886	0.016347501239551	0.118290213408623	False	15	15	15	0	60.721	13	12	10	11	0	0	0	0	13	12	10	11	0	0	0	0	13	12	10	11	0	0
Rho guanine nucleotide exchange factor 7	ARHGEF7	61.629	False	Putative interactor	Discard	NA	NA	NA	NA	NA	NA	NA	False	Keep	0.091124333661165	0.126972856257766	0.245130531411833	0.119024103142275	0.146785540988701	0.02353456342371	0.129922536405044	False	8	8	7	0	29.276	5	7	6	6	0	0	0	0	5	7	6	6	0	0	0	0	4	6	5	5	0	0
AT-rich interactive domain-containing protein 1B	ARID1B	236.12	False	Putative interactor	Discard	NA	NA	NA	NA	NA	NA	NA	False	Discard	NA	NA	NA	NA	NA	NA	NA	False	4	4	3	0.0027772	2.4757	1	1	0	0	1	1	1	1	1	1	0	0	1	1	1	1	0	1	0	0	1	1
E3 ubiquitin-protein ligase ARIH1	ARIH1	64.117	False	Putative interactor	Discard	NA	NA	NA	NA	NA	NA	NA	False	Keep	0.002450499234822	0.119820952121875	0.017494379459273	-0.071967055956633	0.018577205786623	0.696617276178867	0.799045816417019	False	5	5	5	0	53.247	4	4	4	5	0	0	0	0	4	4	4	5	0	0	0	0	4	4	4	5	0	0
E3 ubiquitin-protein ligase ARIH2	ARIH2	57.818	False	Putative interactor	Discard	NA	NA	NA	NA	NA	NA	NA	False	Keep	-0.118398022801215	-0.086553328440804	-0.084287899851977	-0.028601757473136	-0.079096970775368	0.023732416275799	0.129982718050958	False	7	7	7	0	31.722	4	5	6	4	0	0	0	0	4	5	6	4	0	0	0	0	4	5	6	4	0	0
ADP-ribosylation factor-like protein 1	ARL1	15.443	False	Putative interactor	Discard	NA	NA	NA	NA	NA	NA	NA	False	Keep	0.044324168812201	0.035623909730721	-0.029072740647338	0.001586092354026	0.013408660233528	0.492310259478028	0.639825367117348	False	4	4	4	0	20.335	4	3	3	3	0	0	0	0	4	3	3	3	0	0	0	0	4	3	3	3	0	0
ADP-ribosylation factor-like protein 3	ARL3	20.455	False	Putative interactor	Discard	NA	NA	NA	NA	NA	NA	NA	False	Keep	-0.004942473495202	0.018206856653312	0.030547964162967	0.007482576331206	0.012883279008531	0.188748348323745	0.3568703508905	False	10	10	10	0	204.98	10	9	10	10	1	1	1	1	10	9	10	10	1	1	1	1	10	9	10	10	1	1
PRA1 family protein 3	ARL6IP5	21.614	False	Putative interactor	Discard	NA	NA	NA	NA	NA	NA	NA	False	Keep	0.103128316217225	0.013926706042922	0.042364175248008	-0.104340627231553	0.015722348548513	0.772556411337999	0.846940603863286	False	4	4	4	0	33.636	4	4	4	3	0	0	0	0	4	4	4	3	0	0	0	0	4	4	4	3	0	0
ADP-ribosylation factor-like protein 8B	ARL8B	21.539	False	Putative interactor	Discard	NA	NA	-0.504792944102025	-0.193601455200415	-0.340822856579597	NA	NA	False	Keep	-0.041164747001143	-0.0048700930114	-0.015870052086166	0.058801353616186	-0.000302997774467	0.973183830206498	0.980146446227487	False	8	8	3	0	127.67	6	7	7	6	1	1	2	2	6	7	7	6	1	1	2	2	2	3	2	2	0	0
Armadillo repeat-containing protein 1	ARMC1	31.28	False	Putative interactor	Discard	NA	NA	NA	NA	NA	NA	NA	False	Keep	-0.030692919015654	-0.039814527081839	-0.21388879974889	-0.04034852895378	-0.079188413701233	0.164166202789384	0.328956096045154	False	3	3	3	0	19.582	3	3	3	3	1	1	1	1	3	3	3	3	1	1	1	1	3	3	3	3	1	1
Armadillo repeat-containing protein 6	ARMC6	54.141	False	Putative interactor	Discard	-0.205311970848612	-0.107911115502367	-0.504609988672082	NA	-0.26295785742851	NA	NA	False	Keep	-0.215328515033686	-0.145461698252754	-0.065521241093117	-0.164480098613064	-0.146686950939051	0.017728475744666	0.123105581572266	False	12	12	12	0	78.67	9	8	7	8	3	3	3	1	9	8	7	8	3	3	3	1	9	8	7	8	3	3
Armadillo repeat-containing protein 8	ARMC8	39.785	False	Putative interactor	Discard	NA	NA	NA	NA	NA	NA	NA	False	Discard	NA	NA	-0.207677689721286	0.078473209378694	-0.057519275232809	NA	NA	False	3	3	3	0	27.481	1	2	3	2	0	0	0	0	1	2	3	2	0	0	0	0	1	2	3	2	0	0
LisH domain-containing protein ARMC9	ARMC9	91.818	False	Putative interactor	Discard	NA	NA	NA	NA	NA	NA	NA	False	Discard	-0.168722655610269	NA	NA	-0.292669584048782	-0.229365440253711	NA	NA	False	4	4	4	0	8.4261	4	2	2	3	0	0	0	0	4	2	2	3	0	0	0	0	4	2	2	3	0	0
Armadillo repeat-containing X-linked protein 3	ARMCX3	42.5	False	Putative interactor	Discard	NA	NA	NA	NA	NA	NA	NA	False	Keep	0.069289712715535	0.102859657922056	0.383275739763504	0.466235562150405	0.26570692600482	0.082636852429366	0.224300028022564	False	7	7	7	0	16.765	4	5	4	4	0	0	1	0	4	5	4	4	0	0	1	0	4	5	4	4	0	0
Protein-glutamate O-methyltransferase	ARMT1	51.172	False	Putative interactor	Discard	NA	NA	NA	NA	NA	NA	NA	False	Keep	-0.026337298966599	0.026729250487489	0.042644337408494	0.011638756246894	0.01389455688961	0.422753504309469	0.588964283781568	False	16	16	16	0	91.548	12	14	14	13	0	0	1	0	12	14	14	13	0	0	1	0	12	14	14	13	0	0
Actin-related protein 2/3 complex subunit 1A	ARPC1A	41.569	False	Putative interactor	Discard	NA	NA	NA	NA	NA	NA	NA	False	Keep	-0.019316585992891	0.010350188169567	0.097206245974366	0.11809388938682	0.052728884675767	0.218147006031816	0.389844938073015	False	12	4	4	0	50.356	12	10	11	11	0	0	0	0	4	3	4	3	0	0	0	0	4	3	4	3	0	0
Actin-related protein 2/3 complex subunit 1B	ARPC1B	40.949	False	Putative interactor	Discard	NA	NA	NA	NA	NA	NA	NA	False	Keep	-0.135269077685249	-0.073742438059127	-0.237217484203855	-0.236690416413311	-0.169038917842509	0.02398606526487	0.131013834436158	False	8	3	3	0	27.627	8	8	8	7	0	0	0	0	3	3	3	3	0	0	0	0	3	3	3	3	0	0
Actin-related protein 2/3 complex subunit 2	ARPC2	34.333	False	Putative interactor	Discard	NA	NA	NA	NA	NA	NA	NA	False	Keep	-0.009030621990105	0.001874285531351	-0.007507085042738	0.064469017368443	0.012772459896005	0.528236277405091	0.67047038980474	False	14	14	14	0	57.581	13	12	12	12	0	2	1	2	13	12	12	12	0	2	1	2	13	12	12	12	0	2
Actin-related protein 2/3 complex subunit 3	ARPC3	20.546	False	Putative interactor	Discard	NA	-0.003675311333744	-1.08513047352283	-0.371004603486012	-0.420144551170824	NA	NA	False	Keep	0.077789888643668	0.006764781878422	0.02119542451449	0.014926544238103	0.030442025156869	0.158487391491528	0.322070506200303	False	10	10	10	0	43.341	10	10	10	8	2	3	3	3	10	10	10	8	2	3	3	3	10	10	10	8	2	3
Actin-related protein 2/3 complex subunit 4	ARPC4-TTLL3	21.058	False	Putative interactor	Discard	NA	NA	NA	NA	NA	NA	NA	False	Keep	-0.111960129842588	0.004321605950093	0.007339046008162	-0.000259708481825	-0.02427811214337	0.449528722883279	0.609610852638668	False	6	6	6	0	14.653	5	6	5	5	0	0	0	0	5	6	5	5	0	0	0	0	5	6	5	5	0	0
Actin-related protein 2/3 complex subunit 5	ARPC5	16.32	False	Putative interactor	Discard	NA	NA	NA	NA	NA	NA	NA	False	Keep	-0.033731974238175	0.020199922943498	-0.034012598175269	-0.023299102690787	-0.017537526063698	0.262819863213361	0.43180536677548	False	5	5	4	0	27.064	5	5	5	5	0	0	0	0	5	5	5	5	0	0	0	0	4	4	4	4	0	0
Actin-related protein 2/3 complex subunit 5-like protein	ARPC5L	16.941	False	Putative interactor	Discard	NA	NA	NA	NA	NA	NA	NA	False	Keep	-0.192678054205918	0.046002046544521	-0.312168885274205	-0.047487505806584	-0.120125667786567	0.20731890412215	0.379472013041547	False	5	4	4	0	36.616	5	4	5	5	0	0	0	0	4	3	4	4	0	0	0	0	4	3	4	4	0	0
cAMP-regulated phosphoprotein 19	ARPP19	14.484	False	Putative interactor	Discard	NA	NA	NA	NA	NA	NA	NA	False	Discard	0.185486004128078	NA	0.21312950000748	0.197991165735134	0.198913176308566	NA	NA	False	4	3	3	0	9.7761	4	3	4	4	1	1	1	1	3	2	3	3	0	0	0	0	3	2	3	3	0	0
Arsenite methyltransferase	AS3MT	41.747	False	Putative interactor	Discard	NA	NA	NA	NA	NA	NA	NA	False	Keep	-0.475073774239736	-0.054856790549746	0.146655222119465	0.301470587489902	0.007740894933852	0.910902702266677	0.941345662755894	False	6	6	6	0	20.312	6	3	6	5	0	0	0	0	6	3	6	5	0	0	0	0	6	3	6	5	0	0
Acid ceramidase;Acid ceramidase subunit alpha;Acid ceramidase subunit beta	ASAH1	37.467	False	Putative interactor	Discard	NA	NA	NA	NA	NA	NA	NA	False	Keep	-0.018147346710259	0.103665482765696	0.00920382732984	-0.007739139175055	0.022563118521302	0.492316386774504	0.639825367117348	False	5	5	5	0	23.64	3	4	5	4	0	0	0	0	3	4	5	4	0	0	0	0	3	4	5	4	0	0
Activating signal cointegrator 1 complex subunit 2	ASCC2	86.359	False	Putative interactor	Discard	NA	NA	NA	NA	NA	NA	NA	False	Keep	-0.019799173400264	-0.210980274210838	-0.130602333441547	-0.099169893682106	-0.113512283020757	0.061932183645914	0.196319317043395	False	8	8	8	0	53.954	8	8	8	8	0	1	1	0	8	8	8	8	0	1	1	0	8	8	8	8	0	1
Activating signal cointegrator 1 complex subunit 3	ASCC3	251.46	True	Putative interactor	Discard	NA	0.100930746003675	0.045349369017058	NA	0.073407707493969	NA	NA	False	Keep	-0.185621848917749	-0.012417180444267	-0.138393941312238	-0.100313908240828	-0.107779970298826	0.058721573406784	0.190629678030198	False	18	18	18	0	45.686	11	12	13	13	2	2	2	2	11	12	13	13	2	2	2	2	11	12	13	13	2	2
Histone chaperone ASF1A	ASF1A	22.968	False	Putative interactor	Discard	NA	NA	NA	NA	NA	NA	NA	False	Discard	NA	-0.351681825226723	-0.170247840576686	NA	-0.25811455789838	NA	NA	False	3	3	3	0	11.043	2	3	3	2	0	0	0	0	2	3	3	2	0	0	0	0	2	3	3	2	0	0
Set1/Ash2 histone methyltransferase complex subunit ASH2	ASH2L	55.324	False	Putative interactor	Discard	NA	NA	NA	NA	NA	NA	NA	False	Keep	-0.081858052061604	0.11623166060415	0.09531684153477	0.118758388979835	0.064482813755004	0.28853182163203	0.456375409394483	False	9	9	9	0	47.703	8	8	7	7	0	0	0	0	8	8	7	7	0	0	0	0	8	8	7	7	0	0
N-acetylserotonin O-methyltransferase-like protein	ASMTL	68.856	False	Putative interactor	Discard	NA	NA	NA	NA	NA	NA	NA	False	Keep	-0.178959252821947	-0.05987084466607	-0.198179139503883	-0.263611599296539	-0.173262385879697	0.025870220849604	0.13625862920276	False	5	5	5	0	26.488	4	5	4	5	0	0	1	0	4	5	4	5	0	0	1	0	4	5	4	5	0	0
ATPase ASNA1	ASNA1	37.119	False	Putative interactor	Discard	NA	NA	NA	NA	NA	NA	NA	False	Keep	-0.005594061312231	0.076832695557399	0.096936482502957	0.056167306300427	0.056593932379629	0.085527883754217	0.228148024105779	False	14	14	14	0	87.344	12	12	12	12	1	1	1	1	12	12	12	12	1	1	1	1	12	12	12	12	1	1
Asparagine synthetase [glutamine-hydrolyzing]	ASNS	64.369	False	Putative interactor	Discard	NA	NA	NA	NA	NA	NA	NA	False	Keep	0.093154487907083	-0.042471657146807	0.079429315002915	0.095856923914831	0.057620092956215	0.187228785482116	0.356171712922673	False	22	22	22	0	148.35	20	19	19	20	1	2	2	3	20	19	19	20	1	2	2	3	20	19	19	20	1	2
	ASNSD1	11.25	False	Putative interactor	Discard	0.033307251717229	NA	NA	-0.165584450752102	-0.062713878619693	NA	NA	False	Keep	-0.118836593826826	-0.323389563609719	-0.086905707880253	-0.129055359596941	-0.161616954496727	0.054819765738504	0.186043226991837	False	6	6	6	0	36.844	4	4	4	5	3	2	2	3	4	4	4	5	3	2	2	3	4	4	4	5	3	2
Aspartyl/asparaginyl beta-hydroxylase	ASPH	85.862	True	Putative interactor	Discard	NA	NA	NA	NA	NA	NA	NA	False	Keep	0.151079473028812	-0.190552627294448	-0.227185312500807	-0.083584504197639	-0.079828676520733	0.379605254741281	0.547827341068848	False	6	6	6	0	17.508	5	3	4	3	0	0	0	0	5	3	4	3	0	0	0	0	5	3	4	3	0	0
Tether containing UBX domain for GLUT4	ASPSCR1	60.182	False	Putative interactor	Discard	NA	NA	NA	NA	NA	NA	NA	False	Keep	-0.069270230693245	-0.292704927762272	-0.057917194832988	-0.108347512066026	-0.129027750133523	0.094379833346585	0.238860537955844	False	10	10	10	0	34.907	7	7	7	7	0	0	0	0	7	7	7	7	0	0	0	0	7	7	7	7	0	0
Isoaspartyl peptidase/L-asparaginase;Isoaspartyl peptidase/L-asparaginase alpha chain;Isoaspartyl peptidase/L-asparaginase beta chain	ASRGL1	32.054	False	Putative interactor	Discard	NA	NA	NA	NA	NA	NA	NA	False	Keep	0.01292617444427	-0.002396863715617	0.134615244425109	0.00460925325259	0.038555581854781	0.333353012847929	0.501649310393604	False	8	8	8	0	73.185	8	8	8	6	0	0	0	0	8	8	8	6	0	0	0	0	8	8	8	6	0	0
Argininosuccinate synthase	ASS1	46.53	False	Putative interactor	Discard	NA	NA	NA	NA	NA	NA	NA	False	Keep	-0.16199219138415	0.017636903049498	-0.010250611023632	-0.00203563546815	-0.037413961643117	0.413580715451788	0.57983679300778	False	8	8	8	0	52.723	7	7	6	7	0	0	0	0	7	7	6	7	0	0	0	0	7	7	6	7	0	0
ATPase family AAA domain-containing protein 1	ATAD1	40.744	True	Putative interactor	Discard	NA	NA	NA	NA	NA	NA	NA	False	Keep	-0.202571917847687	-0.060246850047773	-0.120576527755377	-0.003596790516696	-0.094868640927301	0.107811718617472	0.256840686583316	False	4	4	4	0	56.315	3	4	3	3	0	0	0	0	3	4	3	3	0	0	0	0	3	4	3	3	0	0
ATPase family AAA domain-containing protein 3B	ATAD3B	72.572	False	Putative interactor	Discard	NA	NA	NA	NA	NA	NA	NA	False	Discard	NA	0.036608828605101	0.005902956858236	NA	0.021337582965695	NA	NA	False	17	4	2	0	14.911	12	13	13	11	5	4	4	7	3	3	3	2	0	0	0	0	2	1	1	0	0	0
Activating transcription factor 7-interacting protein 1	ATF7IP	136.39	False	Putative interactor	Discard	NA	NA	NA	NA	NA	NA	NA	False	Keep	0.021906076733622	0.014640946881753	0.062674362763393	0.264236151043547	0.094540118726236	0.219680541691629	0.390791049633747	False	4	4	4	0	25.394	3	4	4	4	0	0	0	0	3	4	4	4	0	0	0	0	3	4	4	4	0	0
Autophagy-related protein 16-1	ATG16L1	70.01	False	Putative interactor	Discard	NA	NA	NA	NA	NA	NA	NA	False	Discard	0.47487728599312	NA	NA	NA	0.47487728599312	NA	NA	False	3	3	3	0	27.384	3	2	2	1	0	0	0	0	3	2	2	1	0	0	0	0	3	2	2	1	0	0
Ubiquitin-like-conjugating enzyme ATG3	ATG3	35.864	False	Putative interactor	Discard	NA	NA	NA	NA	NA	NA	NA	False	Keep	-0.053823121346863	-0.029396630794009	-0.21526151966393	0.06805164299779	-0.054055257910217	0.399304249638821	0.566748515642267	False	12	12	12	0	76.921	10	10	12	11	0	0	0	0	10	10	12	11	0	0	0	0	10	10	12	11	0	0
Cysteine protease ATG4A	ATG4A	22.765	False	Putative interactor	Discard	NA	NA	NA	NA	NA	NA	NA	False	Discard	NA	0.057554246458089	NA	NA	0.057554246458089	NA	NA	False	3	3	3	0	8.3555	2	2	2	1	0	1	1	1	2	2	2	1	0	1	1	1	2	2	2	1	0	1
Cysteine protease ATG4B	ATG4B	44.294	False	Putative interactor	Discard	NA	NA	NA	NA	NA	NA	NA	False	Keep	0.243425361895265	0.032383005311653	0.088413009726725	0.139993301903365	0.128161400914489	0.067336624526569	0.203852909246122	False	5	5	5	0	63.703	4	4	5	4	0	0	0	0	4	4	5	4	0	0	0	0	4	4	5	4	0	0
Autophagy protein 5	ATG5	32.447	False	Putative interactor	Discard	NA	NA	NA	NA	NA	NA	NA	False	Discard	NA	NA	NA	0.077516469702095	0.077516469702095	NA	NA	False	3	3	3	0	10.246	1	2	2	3	0	0	0	0	1	2	2	3	0	0	0	0	1	2	2	3	0	0
Ubiquitin-like modifier-activating enzyme ATG7	ATG7	77.959	False	Putative interactor	Discard	NA	NA	NA	NA	NA	NA	NA	False	Keep	0.432318066949524	0.241474125701441	0.285698125958125	0.005184375859723	0.249202595947355	0.072436439667815	0.212238082924524	False	6	6	6	0	11.786	6	5	4	6	0	0	0	0	6	5	4	6	0	0	0	0	6	5	4	6	0	0
Autophagy-related protein 9A	ATG9A	94.446	False	Putative interactor	Discard	NA	NA	NA	NA	NA	NA	NA	False	Keep	-0.163542590878776	-0.209244640789795	-0.122931128647254	0.006046630118415	-0.120160947398262	0.077420694899744	0.21880173392922	False	7	7	7	0	32.511	3	6	5	4	0	0	0	0	3	6	5	4	0	0	0	0	3	6	5	4	0	0
Bifunctional purine biosynthesis protein PURH;Phosphoribosylaminoimidazolecarboxamide formyltransferase;IMP cyclohydrolase	ATIC	64.615	False	Putative interactor	Discard	0.77695225499074	0.035981975909006	-1.25174532206479	-0.554629932979923	-0.059069085439099	NA	NA	False	Keep	-0.033038033665279	0.009920409593064	0.01278318469829	-0.012344423988291	-0.005550612967632	0.633291725317009	0.754106882402411	False	42	42	42	0	323.31	39	40	39	40	7	4	9	7	39	40	39	40	7	4	9	7	39	40	39	40	7	4
Atlastin-2	ATL2	66.228	False	Putative interactor	Discard	NA	NA	NA	NA	NA	NA	NA	False	Keep	0.171847313573341	0.006046630118415	0.130403761658039	-0.14084145045103	0.046941504658131	0.593716360955834	0.725593138343707	False	12	12	11	0	48.651	9	10	11	11	0	0	0	0	9	10	11	11	0	0	0	0	9	10	10	11	0	0
Atlastin-3	ATL3	60.541	False	Putative interactor	Discard	NA	NA	NA	NA	NA	NA	NA	False	Keep	0.006764781878422	-0.019960071748826	-0.013261423586098	-0.03168064730017	-0.01446678154405	0.168958098009832	0.335042874959855	False	14	14	14	0	188.7	14	13	13	11	0	0	0	0	14	13	13	11	0	0	0	0	14	13	13	11	0	0
Serine-protein kinase ATM	ATM	350.68	True	Putative interactor	Discard	NA	NA	NA	NA	NA	NA	NA	False	Discard	NA	NA	NA	0.207518076982546	0.207518076982546	NA	NA	False	3	3	3	0	11.138	2	2	2	3	0	0	0	0	2	2	2	3	0	0	0	0	2	2	2	3	0	0
Copper transport protein ATOX1	ATOX1	7.8741	False	Putative interactor	Discard	NA	NA	NA	NA	NA	NA	NA	False	Keep	-0.041461668092756	0.031395196275534	0.010493419248453	-0.013916780335185	-0.003115977121032	0.84382481233072	0.896817242205985	False	6	6	6	0	67.205	5	5	5	6	1	1	2	1	5	5	5	6	1	1	2	1	5	5	5	6	1	1
Manganese-transporting ATPase 13A1	ATP13A1	132.95	False	Putative interactor	Discard	NA	NA	NA	NA	NA	NA	NA	False	Discard	-0.005260990771472	NA	-0.02805737478021	-0.050831156440979	-0.027929891404379	NA	NA	False	3	3	3	0	5.8086	2	2	3	2	0	0	0	0	2	2	3	2	0	0	0	0	2	2	3	2	0	0
Sodium/potassium-transporting ATPase subunit alpha-1	ATP1A1	112.89	False	Putative interactor	Discard	0.031522672248844	-0.201966295752374	-0.628602543935081	-0.296181259342681	-0.254692505593344	NA	NA	False	Keep	0.032100843167024	0.035623909730721	0.023610215182645	0.037593075540233	0.032241931137494	0.001881123084834	0.067539795091418	False	47	47	43	0	323.31	43	43	44	44	14	14	17	16	43	43	44	44	14	14	17	16	39	39	40	40	13	13
Sodium/potassium-transporting ATPase subunit beta-1	ATP1B1	35.061	False	Putative interactor	Discard	NA	NA	NA	NA	NA	NA	NA	False	Keep	0.112766845428428	0.166072675946706	0.121545949846959	0.180020521466313	0.145383995851458	0.003087469567645	0.073353255422341	False	8	8	8	0	36.497	7	6	7	8	0	0	0	0	7	6	7	8	0	0	0	0	7	6	7	8	0	0
Sodium/potassium-transporting ATPase subunit beta-3	ATP1B3	31.512	False	Putative interactor	Discard	NA	0.506652811077714	-0.620866313641555	0.041697248414985	0.047470674345294	NA	NA	False	Keep	0.040962547778498	-0.005651994473873	0.045722535734601	0.036608828605101	0.029555363852546	0.088867960725392	0.231865269053529	False	10	10	10	0	120.56	9	10	9	10	2	3	3	3	9	10	9	10	2	3	3	3	9	10	9	10	2	3
Sarcoplasmic/endoplasmic reticulum calcium ATPase 2	ATP2A2	114.76	False	Putative interactor	Discard	-0.194844932793701	0.019713313360835	-0.430634354329862	-0.543892344410802	-0.270870097862806	NA	NA	False	Keep	-0.015724194189459	0.015782997240928	0.008200013832136	-0.00591272249402	0.000638251352894	0.938975038244677	0.957525746935715	False	33	33	28	0	323.31	25	29	28	29	8	8	8	8	25	29	28	29	8	8	8	8	22	24	23	24	7	7
Plasma membrane calcium-transporting ATPase 1;Calcium-transporting ATPase	ATP2B1	138.75	False	Putative interactor	Discard	NA	NA	NA	NA	NA	NA	NA	False	Keep	-0.191161925676526	-0.102496233997071	-0.029543877629231	-0.051982328457855	-0.092470912695786	0.079307313228663	0.220717207169548	False	20	20	12	0	131.92	18	17	16	17	1	0	1	1	18	17	16	17	1	0	1	1	10	10	9	9	0	0
Plasma membrane calcium-transporting ATPase 4	ATP2B4	137.92	False	Putative interactor	Discard	NA	NA	NA	NA	NA	NA	NA	False	Discard	-0.216719371459179	NA	-0.181852965338145	NA	-0.199180841505442	NA	NA	False	11	3	3	0	24.74	10	9	9	10	2	1	2	2	2	2	2	2	1	1	1	1	2	2	2	2	1	1
Calcium-transporting ATPase;Calcium-transporting ATPase type 2C member 1	ATP2C1	104.71	True	Putative interactor	Discard	NA	NA	NA	NA	NA	NA	NA	False	Discard	0.566961242314489	-0.101474308838177	NA	NA	0.271114871522366	NA	NA	False	4	4	4	0	10.538	4	3	2	3	0	0	0	0	4	3	2	3	0	0	0	0	4	3	2	3	0	0
ATP synthase subunit alpha, mitochondrial	ATP5A1	59.75	False	Putative interactor	Discard	0.198529634194253	-0.031473233342092	-0.79570299093125	-0.395177232526787	-0.208224579809389	NA	NA	False	Keep	0.018776585179183	0.073957299943324	0.028569152196771	0.02828624307911	0.037557935424026	0.056913708132617	0.189597246562848	False	37	37	37	0	323.31	29	29	28	29	17	19	21	23	29	29	28	29	17	19	21	23	29	29	28	29	17	19
ATP synthase subunit beta, mitochondrial;ATP synthase subunit beta	ATP5B	56.559	False	Putative interactor	Discard	0.343554433852456	-0.031473233342092	-1.12210982356348	-0.511230836307122	-0.23092876982717	NA	NA	False	Keep	-0.023387076370832	0.040962547778498	0.01478375262707	0.011209361420303	0.011073359744311	0.470125578023756	0.623545573935577	False	34	34	34	0	323.31	31	31	32	30	18	17	16	17	31	31	32	30	18	17	16	17	31	31	32	30	18	17
ATP synthase subunit gamma, mitochondrial	ATP5C1	32.996	False	Putative interactor	Discard	-0.301938149229172	-0.359615236884572	-0.750470470979856	-0.183794578036177	-0.383958363426414	NA	NA	False	Keep	0.069152201869423	0.121413330915865	0.02786177535451	0.07066410077879	0.072654640675688	0.032564159193484	0.146373296113527	False	10	10	10	0	48.496	7	8	8	8	3	4	5	4	7	8	8	8	3	4	5	4	7	8	8	8	3	4
ATP synthase subunit delta, mitochondrial	ATP5D	17.49	False	Putative interactor	Discard	NA	NA	NA	NA	NA	NA	NA	False	Keep	-0.055036634731967	-0.082132923835243	-0.114987986312654	-0.08442556086287	-0.083989679382877	0.006328147360791	0.086150925590697	False	5	5	5	0	64.694	5	4	4	4	2	2	1	2	5	4	4	4	2	2	1	2	5	4	4	4	2	2
ATP synthase F(0) complex subunit B1, mitochondrial	ATP5F1	28.908	False	Putative interactor	Discard	0.40962215579376	-0.166959256829977	-1.11333358291519	-0.432995259984042	-0.225158970119176	NA	NA	False	Keep	0.035483152128689	0.085288674816987	0.030971642412076	0.037733627446515	0.047538388763361	0.033698555031807	0.148455796491473	False	8	8	8	0	215.58	7	8	7	8	3	3	3	3	7	8	7	8	3	3	3	3	7	8	7	8	3	3
ATP synthase subunit d, mitochondrial	ATP5H	18.491	False	Putative interactor	Discard	NA	NA	NA	NA	NA	NA	NA	False	Keep	-0.059329569019856	0.00460925325259	-0.006361864568414	-0.050248445544782	-0.027572017515251	0.17700079732305	0.34432881238033	False	13	13	13	0	126.68	13	12	13	13	2	1	1	1	13	12	13	13	2	1	1	1	13	12	13	13	2	1
ATP synthase subunit e, mitochondrial	ATP5I	7.9331	False	Putative interactor	Discard	NA	NA	NA	NA	NA	NA	NA	False	Keep	0.028993411879549	0.021337582965695	0.088141596869018	0.00863030514344	0.037101036007766	0.128258960550997	0.281315864607958	False	3	3	3	0	8.7726	3	3	3	3	1	1	1	1	3	3	3	3	1	1	1	1	3	3	3	3	1	1
ATP synthase-coupling factor 6, mitochondrial	ATP5J	12.587	False	Putative interactor	Discard	NA	NA	NA	NA	NA	NA	NA	False	Keep	0.047957107396655	0.079156206617644	0.022900402110079	0.021053252054075	0.042959454820903	0.051416169747895	0.17952184634637	False	6	6	6	0	125.3	6	6	5	6	0	0	0	0	6	6	5	6	0	0	0	0	6	6	5	6	0	0
	ATP5J2-PTCD1	84.109	False	Putative interactor	Discard	NA	NA	NA	NA	NA	NA	NA	False	Discard	0.055889758196283	0.104068226463717	0.055334501751099	0.062536219895389	0.069599064205624	NA	NA	False	4	4	2	0	6.7994	3	3	3	3	0	0	0	1	3	3	3	3	0	0	0	1	1	1	1	1	0	0
ATP synthase subunit g, mitochondrial	ATP5L	11.428	False	Putative interactor	Discard	NA	NA	NA	NA	NA	NA	NA	False	Keep	0.077653185650161	0.065020769948411	0.015069321717648	-0.091448376272983	0.018092883944475	0.695593598085691	0.798167237225412	False	6	6	6	0	33.589	5	6	5	6	1	1	1	1	5	6	5	6	1	1	1	1	5	6	5	6	1	1
ATP synthase subunit O, mitochondrial	ATP5O	23.277	False	Putative interactor	Discard	0.464985645997872	NA	-0.941375485955483	NA	-0.073211273811343	NA	NA	False	Keep	-0.03176913357922	0.10111215847415	0.037593075540233	0.016068368627654	0.031543410755149	0.346000368304235	0.514185768060564	False	11	11	3	0	98.973	10	10	10	10	2	2	2	3	10	10	10	10	2	2	2	3	3	3	3	3	1	0
V-type proton ATPase subunit S1	ATP6AP1	52.025	False	Putative interactor	Discard	NA	NA	NA	NA	NA	NA	NA	False	Keep	0.268194822828425	0.160662080113344	0.053528440989299	0.165686877029876	0.164013888525057	0.034372398732618	0.149767671456011	False	7	7	7	0	72.715	6	7	6	6	0	0	0	0	6	7	6	6	0	0	0	0	6	7	6	6	0	0
Renin receptor	ATP6AP2	35.484	False	Putative interactor	Discard	NA	NA	NA	NA	NA	NA	NA	False	Keep	0.112233057598497	0.078063255776819	-0.024472526404504	0.07162539397377	0.060248032335875	0.136146035466726	0.291364563653497	False	10	10	10	0	141.82	8	10	9	8	0	0	0	0	8	10	9	8	0	0	0	0	8	10	9	8	0	0
V-type proton ATPase 116 kDa subunit a isoform 1;V-type proton ATPase subunit a	ATP6V0A1	96.412	False	Putative interactor	Discard	NA	NA	NA	NA	NA	NA	NA	False	Keep	0.023468280503905	0.023752135898995	0.112499976200718	0.139600464585515	0.075772204756963	0.088695315358319	0.231609942381715	False	15	15	15	0	47.338	11	10	13	12	0	0	1	0	11	10	13	12	0	0	1	0	11	10	13	12	0	0
V-type proton ATPase 116 kDa subunit a isoform 2	ATP6V0A2	98.081	False	Putative interactor	Discard	NA	NA	NA	NA	NA	NA	NA	False	Keep	0.206143069691373	0.114233744427088	0.089498150839103	-0.048830005708871	0.093127437966783	0.185389273790051	0.354413938844314	False	6	6	6	0	12.515	6	6	5	6	0	0	0	0	6	6	5	6	0	0	0	0	6	6	5	6	0	0
V-type proton ATPase 16 kDa proteolipid subunit	ATP6V0C	15.736	False	Putative interactor	Discard	NA	NA	NA	NA	NA	NA	NA	False	Keep	0.102456576650734	0.064331046245984	0.124460486274336	0.06184530707107	0.088514776385737	0.010213081263898	0.10236217693946	False	5	5	5	0	46.822	5	4	5	4	1	1	1	1	5	4	5	4	1	1	1	1	5	4	5	4	1	1
V-type proton ATPase subunit d 1	ATP6V0D1	44.659	False	Putative interactor	Discard	NA	NA	NA	NA	NA	NA	NA	False	Keep	0.217106608083392	-0.006043104176044	0.129348967210841	0.003170442880128	0.088894641832231	0.206992312867117	0.37932259937838	False	5	5	5	0	53.255	5	4	5	5	0	0	0	0	5	4	5	5	0	0	0	0	5	4	5	5	0	0
V-type proton ATPase catalytic subunit A	ATP6V1A	68.303	False	Putative interactor	Discard	NA	NA	NA	-0.457663990338189	-0.457663990338189	NA	NA	False	Keep	0.062121711907798	0.059770581090255	0.08161232285789	0.044324168812201	0.062018066299729	0.003932346757399	0.076039610180992	False	29	29	29	0	220.35	28	26	29	29	0	0	2	3	28	26	29	29	0	0	2	3	28	26	29	29	0	0
V-type proton ATPase subunit B, brain isoform	ATP6V1B2	56.5	False	Putative interactor	Discard	NA	NA	NA	NA	NA	NA	NA	False	Keep	-0.010526704049699	0.013355058669068	-0.057947230955593	-0.073469160105581	-0.031721202837711	0.210257834833865	0.382590196522022	False	17	17	17	0	151.81	15	15	15	16	0	0	0	0	15	15	15	16	0	0	0	0	15	15	15	16	0	0
V-type proton ATPase subunit C 1	ATP6V1C1	43.941	False	Putative interactor	Discard	NA	NA	NA	NA	NA	NA	NA	False	Keep	0.02970023421542	0.183708816875412	0.068602027378672	0.073820233291671	0.090108184223089	0.074474718115337	0.214756240226442	False	17	17	17	0	124.31	16	17	17	16	0	0	0	0	16	17	17	16	0	0	0	0	16	17	17	16	0	0
V-type proton ATPase subunit D	ATP6V1D	21.921	False	Putative interactor	Discard	NA	NA	NA	NA	NA	NA	NA	False	Keep	-0.25356683483956	-0.113426441992727	-0.345692785894581	-0.395624983025968	-0.273038031034041	0.020855024671276	0.124861565684488	False	3	3	3	0	8.2727	3	3	3	3	0	0	0	0	3	3	3	3	0	0	0	0	3	3	3	3	0	0
V-type proton ATPase subunit E 1	ATP6V1E1	26.145	False	Putative interactor	Discard	NA	NA	NA	NA	NA	NA	NA	False	Keep	-0.025323855798431	0.021621857851519	-0.003105133553893	0.035060796905114	0.007249332304413	0.634106858517161	0.754159929195694	False	13	13	13	0	102.6	12	12	13	12	0	0	0	0	12	12	13	12	0	0	0	0	12	12	13	12	0	0
V-type proton ATPase subunit F	ATP6V1F	13.37	False	Putative interactor	Discard	NA	NA	NA	NA	NA	NA	NA	False	Keep	0.087191249562623	-0.077086691392588	0.011066201406205	0.143132155555768	0.043439001457504	0.453250571952054	0.611375009292471	False	7	7	7	0	120.17	5	7	6	6	0	0	0	0	5	7	6	6	0	0	0	0	5	7	6	6	0	0
V-type proton ATPase subunit G 1	ATP6V1G1	13.757	False	Putative interactor	Discard	NA	NA	NA	NA	NA	NA	NA	False	Keep	-0.10029844253638	-0.065249515838979	-0.073059340209781	0.021479727410451	-0.053553590268454	0.131466050226211	0.285739214095324	False	4	4	4	0	97.768	4	4	4	4	0	0	0	0	4	4	4	4	0	0	0	0	4	4	4	4	0	0
V-type proton ATPase subunit H	ATP6V1H	55.882	False	Putative interactor	Discard	NA	NA	NA	NA	NA	NA	NA	False	Keep	0.039138393906958	-0.039799696517625	-0.023797691156836	-0.026072853846347	-0.012308047136198	0.525071192351963	0.667273484905223	False	8	8	8	0	52.35	7	7	7	7	0	1	1	2	7	7	7	7	0	1	1	2	7	7	7	7	0	1
ATP synthase mitochondrial F1 complex assembly factor 1	ATPAF1	31.082	False	Putative interactor	Discard	NA	NA	NA	NA	NA	NA	NA	False	Keep	0.043904394295621	-0.006361864568414	0.105812151129231	0.015782997240928	0.040401515284207	0.200020125635914	0.370713542246813	False	5	5	5	0	30.663	5	5	5	5	0	0	0	0	5	5	5	5	0	0	0	0	5	5	5	5	0	0
ATP synthase mitochondrial F1 complex assembly factor 2	ATPAF2	23.152	False	Putative interactor	Discard	NA	NA	NA	NA	NA	NA	NA	False	Discard	0.12300395405482	-0.029323013011725	NA	0.097071370543904	0.065103514638342	NA	NA	False	3	3	3	0	19.196	3	3	2	2	0	0	0	0	3	3	2	2	0	0	0	0	3	3	2	2	0	0
ATPase inhibitor, mitochondrial	ATPIF1	12.249	False	Putative interactor	Discard	NA	NA	NA	NA	NA	NA	NA	False	Keep	0.064469017368443	0.087462841250339	0.062259894470126	0.056444801019668	0.067707546103729	0.002173643227327	0.068996465829136	False	6	6	6	0	28.158	6	6	6	6	0	0	1	1	6	6	6	6	0	0	1	1	6	6	6	6	0	0
Serine/threonine-protein kinase ATR	ATR	301.36	False	Putative interactor	Discard	NA	NA	NA	NA	NA	NA	NA	False	Discard	-0.140459747226687	-0.087534076076608	NA	0.01264018077877	-0.070380671747121	NA	NA	False	5	5	5	0	6.9994	3	5	2	5	0	0	0	0	3	5	2	5	0	0	0	0	3	5	2	5	0	0
Ataxin-10	ATXN10	53.488	False	Putative interactor	Discard	NA	-0.191961608590604	NA	NA	-0.191961608590604	NA	NA	False	Keep	-0.027160327240805	-0.028116217061027	-0.002975017105	-0.048755389598045	-0.026660575510012	0.064692985180097	0.200204630928958	False	30	30	30	0	298.68	26	25	26	25	2	3	3	1	26	25	26	25	2	3	3	1	26	25	26	25	2	3
Ataxin-2	ATXN2	98.004	False	Putative interactor	Discard	NA	NA	0.413336726456988	NA	0.413336726456988	NA	NA	False	Keep	-0.050382896401676	-0.06860437608811	-0.072497924176141	-0.18959802846009	-0.094233220525874	0.057897902358725	0.189922245864953	False	11	11	11	0	76.901	9	8	8	9	2	2	3	1	9	8	8	9	2	2	3	1	9	8	8	9	2	2
Ataxin-2-like protein	ATXN2L	113.37	False	Putative interactor	Discard	NA	NA	NA	NA	NA	NA	NA	False	Keep	-0.053643428366366	-0.10107193092648	-0.057391663888337	-0.095388738590911	-0.076713879365297	0.008471378609317	0.097894998332297	False	19	19	19	0	131.02	19	18	18	18	1	1	2	1	19	18	18	18	1	1	2	1	19	18	18	18	1	1
Ataxin-3	ATXN3	31.61	False	Putative interactor	Discard	NA	NA	NA	NA	NA	NA	NA	False	Discard	-0.036274351124647	NA	0.110764121899807	NA	0.039117332511752	NA	NA	False	4	4	4	0	27.897	3	1	3	1	0	0	0	0	3	1	3	1	0	0	0	0	3	1	3	1	0	0
Putative ataxin-7-like protein 3B	ATXN7L3B	10.771	False	Putative interactor	Discard	NA	NA	NA	NA	NA	NA	NA	False	Discard	-0.119698460971509	0.077106244105979	NA	0.233274538990934	0.070746522441165	NA	NA	False	3	3	3	0	21.946	2	3	1	2	0	0	0	0	2	3	1	2	0	0	0	0	2	3	1	2	0	0
Ancient ubiquitous protein 1	AUP1	53.028	False	Putative interactor	Discard	NA	NA	NA	NA	NA	NA	NA	False	Keep	-0.181656597921911	-0.316168825598677	0.038436181656108	0.023326331860028	-0.101524613968951	0.291456136144922	0.459358602361742	False	6	6	6	0	24.55	4	4	5	5	1	0	1	1	4	4	5	5	1	0	1	1	4	4	5	5	1	0
Aurora kinase B	AURKB	39.31	True	Interactor	Discard	NA	NA	NA	NA	NA	NA	NA	False	Discard	NA	0.490364749985909	NA	NA	0.490364749985909	NA	NA	False	6	6	6	0	10.684	3	3	2	1	1	0	0	1	3	3	2	1	1	0	0	1	3	3	2	1	1	0
Beta-2-microglobulin;Beta-2-microglobulin form pI 5.3	B2M	13.714	False	Putative interactor	Discard	NA	NA	NA	NA	NA	NA	NA	False	Keep	0.065158675128547	0.091124333661165	0.032383005311653	0.044464066513246	0.058455043083572	0.020144166802754	0.124531686741343	False	4	4	4	0	20.854	3	4	4	3	1	1	1	1	3	4	4	3	1	1	1	1	3	4	4	3	1	1
Beta-1,3-glucosyltransferase	B3GALTL	56.563	False	Putative interactor	Discard	NA	NA	NA	NA	NA	NA	NA	False	Keep	0.008056554871058	-0.152227530130272	-0.015447104805416	-0.043244479084113	-0.049427073565296	0.247642564564768	0.416388383631854	False	3	3	3	0	47.713	3	3	3	3	0	0	0	0	3	3	3	3	0	0	0	0	3	3	3	3	0	0
Galactosylgalactosylxylosylprotein 3-beta-glucuronosyltransferase 3	B3GAT3	34.963	False	Putative interactor	Discard	NA	NA	NA	NA	NA	NA	NA	False	Keep	-0.012155274372708	-0.108907498072302	0.085560624872626	0.065158675128547	0.009418839383327	0.877228029994935	0.92117832796033	False	9	9	9	0	90.066	7	6	8	6	1	0	1	2	7	6	8	6	1	0	1	2	7	6	8	6	1	0
Beta-1,4-glucuronyltransferase 1	B4GAT1	47.119	False	Putative interactor	Discard	NA	NA	NA	NA	NA	NA	NA	False	Keep	0.012211083950874	-0.231887679414592	-0.044895543012569	-0.156016155951673	-0.102031632822702	0.150893137148799	0.311544030499888	False	8	8	8	0	68.475	7	6	7	5	0	1	1	0	7	6	7	5	0	1	1	0	7	6	7	5	0	1
BRISC and BRCA1-A complex member 1	BABAM1	36.56	False	Putative interactor	Discard	NA	NA	NA	NA	NA	NA	NA	False	Keep	-0.120466740176997	-0.171725887041913	-0.135570165727125	-0.134033690096566	-0.140324584881785	0.001026517229021	0.05334209847671	False	3	3	3	0	15.749	3	3	3	3	0	0	0	0	3	3	3	3	0	0	0	0	3	3	3	3	0	0
Bcl2-associated agonist of cell death	BAD	18.392	False	Interactor	Discard	NA	NA	NA	NA	NA	NA	NA	False	Discard	0.103396924492231	NA	0.133826527298828	0.086647912755188	0.108089491840297	NA	NA	False	3	3	3	0	17.444	3	3	3	3	0	0	0	0	3	3	3	3	0	0	0	0	3	3	3	3	0	0
BAG family molecular chaperone regulator 4	BAG4	49.593	False	Putative interactor	Discard	NA	-0.250758887215196	NA	-0.39253927570969	-0.31990810415783	NA	NA	False	Discard	0.079975376720596	-0.235365096995788	0.12366619645382	NA	-0.001939323208845	NA	NA	False	6	6	6	0	10.67	5	2	4	2	2	2	2	3	5	2	4	2	2	2	2	3	5	2	4	2	2	2
Bcl-2 homologous antagonist/killer	BAK1	23.408	False	Putative interactor	Discard	NA	NA	NA	NA	NA	NA	NA	False	Discard	0.022332300098056	0.16349873228288	0.174022842055414	-0.172506126396202	0.053493686884028	NA	NA	False	3	3	3	0	15.969	3	3	3	1	0	0	0	0	3	3	3	1	0	0	0	0	3	3	3	1	0	0
Barrier-to-autointegration factor;Barrier-to-autointegration factor, N-terminally processed	BANF1	10.058	False	Putative interactor	Discard	NA	NA	NA	NA	NA	NA	NA	False	Keep	0.056028538922751	0.020768865094572	0.087462841250339	-0.027601428459351	0.034796762087443	0.260368534333434	0.428915612143961	False	10	10	10	0	70.135	9	9	9	9	0	0	0	0	9	9	9	9	0	0	0	0	9	9	9	9	0	0
Brain acid soluble protein 1	BASP1	22.693	False	Putative interactor	Discard	0.456109378221455	-0.208203597460545	-1.13592887179468	-0.098281389762511	-0.141366988446908	NA	NA	False	Keep	-0.085772272217429	0.021053252054075	0.029982866215714	-0.009132248348408	-0.010254243483591	0.704738956091614	0.802732964557951	False	16	16	16	0	273.33	14	14	13	14	7	6	7	9	14	14	13	14	7	6	7	9	14	14	13	14	7	6
Large proline-rich protein BAG6	BAT3	118.7	False	Putative interactor	Discard	0.29803268197959	0.020919748308538	-0.424265247074484	-0.242388528606602	-0.060910515866373	NA	NA	False	Keep	0.013497991748977	-0.052835086809292	-0.007275068229784	0.038576651452323	-0.001620334766517	0.923912361328874	0.947157344016818	False	30	30	30	0	222.86	27	25	26	28	4	4	5	4	27	25	26	28	4	4	5	4	27	25	26	28	4	4
Apoptosis regulator BAX	BAX	21.184	False	Putative interactor	Discard	NA	NA	NA	NA	NA	NA	NA	False	Keep	0.188527526774402	0.333309229574896	0.09855430722073	0.284395680512877	0.229003343643565	0.022553210447304	0.128160170193211	False	4	4	4	0	34.365	4	4	3	3	0	0	0	0	4	4	3	3	0	0	0	0	4	4	3	3	0	0
B-cell receptor-associated protein 31	BCAP31	27.991	False	Putative interactor	Discard	0.443363004957208	-0.079362646957196	-1.00258127028031	-0.384779046825705	-0.163571468656048	NA	NA	False	Keep	-0.028763640597095	-0.035002602646267	-0.061887379557314	-0.049113582130598	-0.043634762838671	0.009736965153286	0.100517936932419	False	20	20	20	0	125.82	14	14	17	17	8	9	8	10	14	14	17	17	8	9	8	10	14	14	17	17	8	9
Breast cancer anti-estrogen resistance protein 1	BCAR1	93.371	False	Putative interactor	Discard	NA	NA	NA	NA	NA	NA	NA	False	Discard	NA	NA	NA	NA	NA	NA	NA	False	3	3	3	0	7.0474	1	1	1	2	0	0	0	0	1	1	1	2	0	0	0	0	1	1	1	2	0	0
Pre-mRNA-splicing factor SPF27	BCAS2	26.131	False	Putative interactor	Discard	NA	NA	NA	NA	NA	NA	NA	False	Keep	-0.022302442390457	-0.06399722215503	-0.001140179512532	-0.006927112957908	-0.023383410693724	0.194971522707082	0.365140589882302	False	12	12	12	0	96.069	10	10	10	9	2	2	2	2	10	10	10	9	2	2	2	2	10	10	10	9	2	2
Branched-chain-amino-acid aminotransferase, cytosolic	BCAT1	42.966	False	Putative interactor	Discard	NA	NA	NA	NA	NA	NA	NA	False	Keep	0.035623909730721	-0.054347353747928	0.023610215182645	-0.123685413279749	-0.028274367583757	0.482333345854939	0.633665305284378	False	9	9	9	0	46.888	8	8	9	7	0	0	0	0	8	8	9	7	0	0	0	0	8	8	9	7	0	0
Branched-chain-amino-acid aminotransferase;Branched-chain-amino-acid aminotransferase, mitochondrial	BCAT2	45.408	False	Putative interactor	Discard	NA	NA	NA	NA	NA	NA	NA	False	Discard	0.00662118012238	0.095721922273326	0.036608828605101	-0.105612927257581	0.010174710716509	NA	NA	False	5	5	5	0	14.535	2	2	4	3	0	0	0	0	2	2	4	3	0	0	0	0	2	2	4	3	0	0
BRCA2 and CDKN1A-interacting protein	BCCIP	35.979	False	Putative interactor	Discard	NA	NA	NA	NA	NA	NA	NA	False	Keep	-0.080972710203896	-0.162670286158348	-0.064781664503276	-0.097455570991012	-0.100994563423344	0.017932311802747	0.123140509208666	False	10	10	10	0	190.4	9	9	9	9	1	1	1	1	9	9	9	9	1	1	1	1	9	9	9	9	1	1
2-oxoisovalerate dehydrogenase subunit alpha, mitochondrial	BCKDHA	54.202	False	Putative interactor	Discard	NA	NA	NA	NA	NA	NA	NA	False	Keep	-0.080820119953308	-0.000288567865926	-0.151682530163898	-0.139712537489259	-0.091871141801061	0.074339977928957	0.214756240226442	False	9	9	9	0	87.604	6	5	8	8	0	0	0	0	6	5	8	8	0	0	0	0	6	5	8	8	0	0
[3-methyl-2-oxobutanoate dehydrogenase [lipoamide]] kinase, mitochondrial	BCKDK	46.36	False	Putative interactor	Discard	NA	NA	NA	NA	NA	NA	NA	False	Keep	-0.214943334136753	-0.056656242028828	-0.204598758598249	-0.164011268593242	-0.158674931487177	0.021443991007704	0.125452944408337	False	6	6	6	0	25.186	5	5	5	5	1	1	0	1	5	5	5	5	1	1	0	1	5	5	5	5	1	1
B-cell lymphoma/leukemia 10	BCL10	26.251	False	Putative interactor	Discard	NA	NA	NA	NA	NA	NA	NA	False	Keep	0.006908369342177	-0.057616867995393	0.001874285531351	-0.067560813446529	-0.028704771904841	0.231877301622011	0.401410845792827	False	4	4	4	0	21.466	3	4	4	3	0	0	0	0	3	4	4	3	0	0	0	0	3	4	4	3	0	0
Bcl-2-like protein 13	BCL2L13	52.723	False	Putative interactor	Discard	NA	NA	NA	NA	NA	NA	NA	False	Keep	-0.107912117618451	-0.008014751945191	-0.116035167379692	-0.04296205383836	-0.068025786166958	0.077545942293377	0.218924141552041	False	14	14	14	0	117.81	12	11	12	9	0	0	0	0	12	11	12	9	0	0	0	0	12	11	12	9	0	0
B-cell CLL/lymphoma 9 protein	BCL9	149.29	False	Putative interactor	Discard	NA	NA	NA	NA	NA	NA	NA	False	Discard	-0.126974298953528	0.020768865094572	-0.13737801474094	-0.047368232918031	-0.071299955795527	NA	NA	False	3	3	3	0	22.526	2	2	2	3	0	0	0	0	2	2	2	3	0	0	0	0	2	2	2	3	0	0
Bcl-2-associated transcription factor 1	BCLAF1	100.4	False	Putative interactor	Discard	NA	NA	NA	NA	NA	NA	NA	False	Keep	0.05325038470225	0.289834465177509	-0.060698185900316	0.344487662635682	0.166265536723798	0.201629360623303	0.372915109656006	False	5	5	5	0	22.86	4	5	4	5	0	0	0	0	4	5	4	5	0	0	0	0	4	5	4	5	0	0
BCL-6 corepressor	BCOR	139.12	False	Putative interactor	Discard	NA	NA	NA	NA	NA	NA	NA	False	Discard	NA	NA	0.249627373139691	NA	0.249627373139691	NA	NA	False	3	3	3	0	5.55	2	1	3	0	0	0	0	0	2	1	3	0	0	0	0	0	2	1	3	0	0	0
Breakpoint cluster region protein	BCR	142.82	False	Putative interactor	Discard	NA	NA	NA	NA	NA	NA	NA	False	Discard	0.090853430451114	0.050745463581399	0.106348319505147	-0.137060684344753	0.030925749944046	NA	NA	False	5	5	4	0	7.667	3	1	2	3	1	1	1	1	3	1	2	3	1	1	1	1	2	0	1	2	1	1
Mitochondrial chaperone BCS1	BCS1L	47.534	False	Putative interactor	Discard	NA	NA	NA	NA	NA	NA	NA	False	Keep	-0.087288826656077	0.050327553558425	-0.078076251632281	-0.194228789439371	-0.074703117160599	0.220113032812486	0.390791049633747	False	7	7	7	0	31.85	5	5	4	6	1	0	0	1	5	5	4	6	1	0	0	1	5	5	4	6	1	0
3-hydroxybutyrate dehydrogenase type 2	BDH2	26.724	False	Putative interactor	Discard	NA	NA	NA	NA	NA	NA	NA	False	Keep	0.014640946881753	-0.008217868736449	-0.080301433788512	0.03899797879751	-0.00803651309076	0.757051023963681	0.836157996153894	False	4	4	4	0	22.377	4	4	3	4	0	0	0	0	4	4	3	4	0	0	0	0	4	4	3	4	0	0
Beclin-1	BECN1	51.896	False	Putative interactor	Discard	NA	NA	NA	NA	NA	NA	NA	False	Discard	NA	NA	NA	NA	NA	NA	NA	False	3	3	3	0	20.706	2	2	1	2	0	0	0	0	2	2	1	2	0	0	0	0	2	2	1	2	0	0
Protein bicaudal D homolog 2	BICD2	93.532	False	Putative interactor	Discard	NA	NA	NA	NA	NA	NA	NA	False	Keep	-0.098938109378008	0.010206942869257	-0.072588949773939	-0.094818567344147	-0.063356407999365	0.08620775520721	0.229368915701657	False	14	14	14	0	67.69	8	10	12	11	0	1	1	0	8	10	12	11	0	1	1	0	8	10	12	11	0	1
BH3-interacting domain death agonist;BH3-interacting domain death agonist p15;BH3-interacting domain death agonist p13;BH3-interacting domain death agonist p11	BID	21.994	False	Putative interactor	Discard	NA	NA	NA	NA	NA	NA	NA	False	Keep	0.020057652341254	-0.020208768133908	0.015782997240928	-0.035106075156788	-0.004678302289603	0.742850285680114	0.825689566040973	False	10	10	10	0	105.64	8	9	8	10	0	0	0	0	8	9	8	10	0	0	0	0	8	9	8	10	0	0
Myc box-dependent-interacting protein 1	BIN1	64.699	False	Putative interactor	Discard	NA	NA	NA	NA	NA	NA	NA	False	Keep	0.01478375262707	-0.01206798291363	-0.148688704938373	-0.104309609536314	-0.061040543082703	0.201689637931485	0.372915109656006	False	10	10	10	0	190.38	9	9	9	10	0	0	0	0	9	9	9	10	0	0	0	0	9	9	9	10	0	0
Baculoviral IAP repeat-containing protein 6	BIRC6	530.25	False	Putative interactor	Discard	NA	NA	NA	NA	NA	NA	NA	False	Keep	-0.184932882791528	-0.103937449200391	-0.083446923412607	-0.211464621448684	-0.14495115092856	0.018034565497605	0.123483655116648	False	20	20	20	0	66.887	16	15	15	16	0	0	0	0	16	15	15	16	0	0	0	0	16	15	15	16	0	0
Bleomycin hydrolase	BLMH	52.562	False	Putative interactor	Discard	NA	NA	NA	NA	NA	NA	NA	False	Keep	0.03787416566112	-0.005883750387005	0.020626650589958	0.02970023421542	0.020672871841671	0.118830216093228	0.272571768161515	False	18	18	18	0	122.14	16	16	16	16	0	0	1	2	16	16	16	16	0	0	1	2	16	16	16	16	0	0
Biogenesis of lysosome-related organelles complex 1 subunit 1	BLOC1S1	17.262	False	Putative interactor	Discard	NA	NA	NA	NA	NA	NA	NA	False	Discard	NA	NA	NA	NA	NA	NA	NA	False	3	3	3	0	8.5811	1	1	2	1	0	0	0	0	1	1	2	1	0	0	0	0	1	1	2	1	0	0
Biogenesis of lysosome-related organelles complex 1 subunit 2	BLOC1S2	15.961	False	Putative interactor	Discard	NA	NA	NA	NA	NA	NA	NA	False	Discard	-0.271530881251143	-0.096637738506591	NA	-0.218296179172026	-0.193618194714789	NA	NA	False	3	3	3	0	34.352	3	3	3	2	0	0	0	0	3	3	3	2	0	0	0	0	3	3	3	2	0	0
Biogenesis of lysosome-related organelles complex 1 subunit 5	BLOC1S5	21.609	False	Putative interactor	Discard	NA	NA	NA	NA	NA	NA	NA	False	Keep	0.141694361964531	0.103933991056233	-0.029823688026602	-0.013159505953977	0.052541098509447	0.318956925986873	0.488048221235843	False	3	3	3	0	7.9043	3	3	3	3	0	0	0	0	3	3	3	3	0	0	0	0	3	3	3	3	0	0
Biliverdin reductase A	BLVRA	33.428	False	Putative interactor	Discard	NA	NA	NA	NA	NA	NA	NA	False	Keep	-0.023035213833201	0.027154051503727	0.021763974291657	-0.010294201146785	0.004051884507083	0.77039332824503	0.845167600982946	False	18	18	18	0	151.64	16	16	17	17	1	0	2	2	16	16	17	17	1	0	2	2	16	16	17	17	1	0
Flavin reductase (NADPH)	BLVRB	22.119	False	Putative interactor	Discard	NA	NA	NA	NA	NA	NA	NA	False	Keep	0.084064264788475	0.085968453862165	0.066537002395791	0.015354834293464	0.063261322426268	0.031471786045595	0.145775082696052	False	11	11	11	0	162.53	10	10	11	10	0	0	2	0	10	10	11	10	0	0	2	0	10	10	11	10	0	0
Vesicle transport protein SEC20	BNIP1	26.132	False	Putative interactor	Discard	NA	NA	NA	NA	NA	NA	NA	False	Keep	0.364236231173997	-0.082514777088249	0.096801581849169	-0.092617048508149	0.083666107682234	0.551388114227398	0.688290604499094	False	6	6	6	0	23.634	5	6	5	5	0	0	0	0	5	6	5	5	0	0	0	0	5	6	5	5	0	0
Biorientation of chromosomes in cell division protein 1	BOD1	19.196	False	Putative interactor	Discard	NA	NA	NA	NA	NA	NA	NA	False	Keep	-0.22457012912426	-0.305271325987696	-0.162654137340205	-0.066457575564062	-0.187091101438246	0.032800653355494	0.147009585299513	False	6	4	4	0	8.7134	6	5	5	5	0	0	0	0	4	3	3	3	0	0	0	0	4	3	3	3	0	0
Biorientation of chromosomes in cell division protein 1-like 1	BOD1L1	330.46	False	Putative interactor	Discard	NA	NA	NA	NA	NA	NA	NA	False	Keep	0.325846898238815	0.421586873162706	0.110496881917402	0.131721171155929	0.253384235800074	0.046712506463671	0.17184007761313	False	7	7	5	0	20.35	5	5	5	7	0	0	0	0	5	5	5	7	0	0	0	0	3	3	3	5	0	0
BolA-like protein 1	BOLA1	14.289	False	Putative interactor	Discard	NA	NA	NA	NA	NA	NA	NA	False	Discard	-0.142592216899702	0.062398063798479	-0.087825363923181	-0.063786098993591	-0.055973685814712	NA	NA	False	4	4	4	0	53.698	4	3	2	4	0	0	0	0	4	3	2	4	0	0	0	0	4	3	2	4	0	0
BolA-like protein 2	BOLA2	16.932	False	Putative interactor	Discard	0.552113394246747	NA	-1.45572034583787	-0.287680635707976	-0.178957603644445	NA	NA	False	Keep	-0.061315240001143	-0.040630442983185	-0.052416124982364	-0.010294201146785	-0.041034863237113	0.034296204317393	0.149767671456011	False	5	5	5	0	91.421	5	5	5	5	3	2	2	3	5	5	5	5	3	2	2	3	5	5	5	5	3	2
Ribosome biogenesis protein BOP1	BOP1	83.629	False	Putative interactor	Discard	NA	NA	NA	NA	NA	NA	NA	False	Keep	0.082430099945949	-0.035165205637805	-0.037680493966606	-0.212166378272032	-0.046853981511594	0.465265285620516	0.62148099382199	False	11	11	11	0	81.912	6	7	7	9	1	1	1	1	6	7	7	9	1	1	1	1	6	7	7	9	1	1
Bisphosphoglycerate mutase	BPGM	30.005	False	Putative interactor	Discard	NA	NA	NA	NA	NA	NA	NA	False	Keep	0.027437182706851	0.025028794491522	-0.137997009844852	0.022900402110079	-0.013960481371883	0.726673791781632	0.814811271957898	False	6	6	6	0	35.998	5	5	6	5	0	0	0	0	5	5	6	5	0	0	0	0	5	5	6	5	0	0
Valacyclovir hydrolase	BPHL	32.542	False	Putative interactor	Discard	NA	NA	NA	NA	NA	NA	NA	False	Keep	-0.137504966445697	0.158854029516618	0.131062616782468	0.17951105027151	0.088511384279422	0.34469564795518	0.513231933517882	False	6	6	6	0	44.445	5	6	4	5	0	0	0	0	5	6	4	5	0	0	0	0	5	6	4	5	0	0
3(2),5-bisphosphate nucleotidase 1	BPNT1	33.392	False	Putative interactor	Discard	NA	NA	NA	NA	NA	NA	NA	False	Keep	-0.057436701897494	0.010350188169567	0.032947164099129	-0.015038859533463	-0.006905368539613	0.731608204230242	0.818270353377053	False	11	11	11	0	35.273	10	10	11	10	0	0	0	0	10	10	11	10	0	0	0	0	10	10	11	10	0	0
BRCA1-associated protein	BRAP	64.279	False	Putative interactor	Discard	NA	NA	NA	NA	NA	NA	NA	False	Keep	-0.067228241974127	-0.065853419253431	0.231432408447965	0.151599082269397	0.068550437761675	0.472576439284857	0.625456936950941	False	4	4	4	0	16.116	3	3	4	4	0	0	0	0	3	3	4	4	0	0	0	0	3	3	4	4	0	0
BRCA1-associated ATM activator 1	BRAT1	88.118	False	Putative interactor	Discard	NA	NA	NA	NA	NA	NA	NA	False	Keep	-0.118993258652027	-0.119353652325563	-0.016526595169293	-0.091740455590932	-0.086036405677504	0.037477011573989	0.154549007782481	False	17	17	17	0	95.042	15	14	15	15	0	0	0	0	15	14	15	15	0	0	0	0	15	14	15	15	0	0
Lys-63-specific deubiquitinase BRCC36	BRCC3	36.072	False	Putative interactor	Discard	NA	NA	NA	NA	NA	NA	NA	False	Keep	0.033511102361324	0.038014690186716	0.063502942306158	-0.026851636613376	0.027423027466285	0.25254861317003	0.420979955093751	False	5	5	5	0	12.747	4	4	3	3	1	1	1	1	4	4	3	3	1	1	1	1	4	4	3	3	1	1
BRCA1-A complex subunit BRE	BRE	43.551	False	Putative interactor	Discard	NA	NA	NA	NA	NA	NA	NA	False	Keep	-0.296332259004679	-0.036200381557473	-0.189548669834496	-0.026689967879031	-0.132858678131109	0.12473531447968	0.277717662791927	False	4	4	4	0	24.35	3	3	3	4	0	0	0	0	3	3	3	4	0	0	0	0	3	3	3	4	0	0
Transcription factor IIIB 90 kDa subunit	BRF1	73.839	False	Putative interactor	Discard	NA	NA	NA	NA	NA	NA	NA	False	Discard	NA	-0.023211134374936	0.056999630385564	0.351289097598875	0.137521010856569	NA	NA	False	3	3	1	0	20.286	1	2	2	3	0	0	0	0	1	2	2	3	0	0	0	0	1	1	1	1	0	0
Ribosome biogenesis protein BRX1 homolog	BRIX1	41.401	False	Putative interactor	Discard	NA	NA	NA	NA	NA	NA	NA	False	Keep	0.545375358872559	0.186500557644495	-0.203202923619119	-0.027513197425715	0.152874578652547	0.493458507785595	0.640771907174837	False	4	4	4	0	16.357	4	4	3	3	0	0	0	0	4	4	3	3	0	0	0	0	4	4	3	3	0	0
Protein BRICK1	BRK1	8.7448	False	Putative interactor	Discard	NA	NA	NA	NA	NA	NA	NA	False	Keep	-0.059840768468586	-0.044255717441829	0.046700586741622	-0.096128756153597	-0.037413961643117	0.295593085823584	0.463998076255456	False	5	5	5	0	14.303	5	5	5	5	0	0	0	0	5	5	5	5	0	0	0	0	5	5	5	5	0	0
BRO1 domain-containing protein BROX	BROX	46.476	False	Putative interactor	Discard	NA	NA	NA	NA	NA	NA	NA	False	Keep	0.214746522682395	0.127633279725874	0.271425676092934	0.178109076094325	0.198934124247683	0.007287602608273	0.091375325011419	False	6	6	6	0	53.481	6	4	3	5	0	0	1	1	6	4	3	5	0	0	1	1	6	4	3	5	0	0
Basigin	BSG	42.2	False	Putative interactor	Discard	0.115174797328505	-0.106227254846048	-0.66119208897361	-0.524818826418298	-0.260358144531928	NA	NA	False	Keep	0.004465436770301	0.000288510158124	-0.101365965283026	-0.039340024628197	-0.033366506480398	0.259954756442176	0.428690032322375	False	14	14	14	0	208.49	13	13	13	12	6	7	7	7	13	13	13	12	6	7	7	7	13	13	13	12	6	7
TATA-binding protein-associated factor 172	BTAF1	206.93	False	Putative interactor	Discard	NA	NA	NA	NA	NA	NA	NA	False	Keep	0.002162421150621	-0.023709692435232	0.042924445173841	-0.036096830534504	-0.003361786506123	0.846575171549724	0.898506958975152	False	18	18	18	0	73.788	14	13	15	14	1	1	1	1	14	13	15	14	1	1	1	1	14	13	15	14	1	1
Transcription factor BTF3	BTF3	22.168	False	Putative interactor	Discard	0.202683386863825	NA	NA	-0.339210405875357	-0.042968946405649	NA	NA	False	Keep	0.071899931565633	-0.008493572987099	0.043624476747035	0.030830430153275	0.034754512031943	0.130912011569989	0.285115682019871	False	11	11	10	0	205.89	9	8	9	8	2	1	1	2	9	8	9	8	2	1	1	2	8	7	8	7	2	1
Transcription factor BTF3 homolog 4;Transcription factor BTF3	BTF3L4	17.27	False	Putative interactor	Discard	NA	NA	NA	NA	NA	NA	NA	False	Keep	-0.014543288389065	0.060600829554117	-0.006550256092149	-0.00958239400639	0.007812641893594	0.702296265473456	0.801699791438	False	8	7	7	0	72.32	6	7	7	5	0	0	0	0	5	6	6	4	0	0	0	0	5	6	6	4	0	0
Butyrophilin subfamily 2 member A1	BTN2A1	59.632	False	Putative interactor	Discard	NA	NA	NA	NA	NA	NA	NA	False	Discard	0.448583840463361	0.260989138786072	NA	NA	0.35783347862949	NA	NA	False	3	3	3	0	4.9225	2	3	2	0	0	0	0	0	2	3	2	0	0	0	0	0	2	3	2	0	0	0
Mitotic checkpoint serine/threonine-protein kinase BUB1	BUB1	122.37	False	Putative interactor	Discard	NA	NA	NA	NA	NA	NA	NA	False	Keep	0.047259175478013	-0.17564760510246	0.032100843167024	0.094236069845766	0.003123657458959	0.993701497841386	0.994343631281025	False	9	9	9	0	65.896	8	8	7	7	0	0	0	0	8	8	7	7	0	0	0	0	8	8	7	7	0	0
Mitotic checkpoint serine/threonine-protein kinase BUB1 beta	BUB1B	119.54	False	Putative interactor	Discard	NA	NA	NA	NA	NA	NA	NA	False	Keep	0.02602097071437	-0.026116924667038	-0.029205232373167	-0.007130076667594	-0.008939890219137	0.524645819398196	0.667273484905223	False	11	11	11	0	56.057	7	8	10	8	0	0	0	0	7	8	10	8	0	0	0	0	7	8	10	8	0	0
Mitotic checkpoint protein BUB3	BUB3	31.703	False	Putative interactor	Discard	NA	-0.227572318123534	-1.34833898121418	-0.558180037687178	-0.639374862783053	NA	NA	False	Keep	0.051163252582115	-0.136553100847951	-0.038613745061379	0.003602236680196	-0.028454606757918	0.505839562264927	0.652200301554737	False	11	11	11	0	97.252	8	9	9	9	1	2	2	2	8	9	9	9	1	2	2	2	8	9	9	9	1	2
Protein BUD31 homolog	BUD31	17	False	Putative interactor	Discard	NA	NA	NA	NA	NA	NA	NA	False	Keep	0.098689044091328	0.014498126999353	0.020626650589958	-0.09046496498113	0.012397041579362	0.798285884124525	0.866254864447671	False	3	3	3	0	12.164	3	3	3	3	0	0	0	0	3	3	3	3	0	0	0	0	3	3	3	3	0	0
Bystin	BYSL	49.601	False	Putative interactor	Discard	NA	NA	NA	NA	NA	NA	NA	False	Keep	-0.070345326363671	-0.143133793015569	-0.102960984838406	-0.128172118735759	-0.110888636904386	0.006040328368304	0.085811453929524	False	8	8	8	0	33.326	8	8	8	7	0	0	0	0	8	8	8	7	0	0	0	0	8	8	8	7	0	0
Basic leucine zipper and W2 domain-containing protein 1	BZW1	48.043	False	Putative interactor	Discard	NA	NA	NA	NA	NA	NA	NA	False	Keep	-0.003481091450651	0.063917053692311	-0.008072782396142	0.055334501751099	0.027299163186594	0.251152480734778	0.41953572429105	False	15	15	14	0	120.13	15	15	15	15	0	0	0	0	15	15	15	15	0	0	0	0	14	14	14	14	0	0
Basic leucine zipper and W2 domain-containing protein 2	BZW2	46.913	False	Putative interactor	Discard	NA	NA	NA	NA	NA	NA	NA	False	Keep	-0.033820586426698	-0.064132960503993	-0.056401183237169	-0.055366407304726	-0.05238620379271	0.003988063619945	0.076039610180992	False	14	13	13	0	74.094	14	14	13	13	0	0	0	0	13	13	12	12	0	0	0	0	13	13	12	12	0	0
UPF0668 protein C10orf76	C10orf76	78.71	False	Putative interactor	Discard	NA	NA	NA	NA	NA	NA	NA	False	Discard	NA	0.457226545544628	0.180657107560076	0.696349990136987	0.460026061383449	NA	NA	False	3	3	3	0	21.47	1	1	3	2	0	0	0	0	1	1	3	2	0	0	0	0	1	1	3	2	0	0
Ester hydrolase C11orf54	C11orf54	35.117	False	Putative interactor	Discard	NA	NA	NA	NA	NA	NA	NA	False	Keep	0.101784524166932	0.004321605950093	0.054223347337154	0.15678490755436	0.080384787414605	0.09323020091708	0.238229317029866	False	8	8	4	0	67.305	7	7	6	7	0	0	0	0	7	7	6	7	0	0	0	0	3	3	3	4	0	0
UPF0696 protein C11orf68	C11orf68	27.354	False	Putative interactor	Discard	NA	NA	NA	NA	NA	NA	NA	False	Discard	0.151079473028812	0.020626650589958	NA	NA	0.087327051797475	NA	NA	False	3	3	3	0	4.5777	3	3	2	3	0	0	0	0	3	3	2	3	0	0	0	0	3	3	2	3	0	0
UPF0160 protein MYG1, mitochondrial	C12orf10	42.449	False	Putative interactor	Discard	NA	NA	NA	NA	NA	NA	NA	False	Keep	0.076832695557399	0.066812509899902	0.024745190197138	0.024745190197138	0.048480334849853	0.039104684410939	0.157201620893084	False	14	14	14	0	102.11	12	14	14	14	0	0	0	0	12	14	14	14	0	0	0	0	12	14	14	14	0	0
Uncharacterized protein C12orf29	C12orf29	37.49	False	Putative interactor	Discard	NA	NA	NA	NA	NA	NA	NA	False	Keep	-0.100205651791171	-0.312795945363568	-0.131992867755813	-0.294207836531435	-0.20669920885071	0.031123767529058	0.145292937582938	False	6	6	6	0	12.628	5	6	6	5	0	0	0	0	5	6	6	5	0	0	0	0	5	6	6	5	0	0
Protein C10	C12orf57	13.178	False	Putative interactor	Discard	NA	NA	NA	NA	NA	NA	NA	False	Keep	0.148869043531001	-0.163510273889373	0.048375704538976	0.121678556588252	0.043921887339253	0.620957034840244	0.746546559355682	False	3	3	3	0	60.007	3	3	3	3	0	0	0	0	3	3	3	3	0	0	0	0	3	3	3	3	0	0
Uncharacterized protein C12orf73	C12orf73	8.0224	False	Putative interactor	Discard	NA	NA	NA	NA	NA	NA	NA	False	Keep	0.04781754802137	0.032100843167024	0.022332300098056	0.206768235468322	0.079258628320879	0.17374229853439	0.341389276766933	False	4	4	4	0	10.856	3	3	3	4	0	0	0	0	3	3	3	4	0	0	0	0	3	3	3	4	0	0
Uncharacterized protein C14orf142	C14orf142	10.859	False	Putative interactor	Discard	NA	NA	NA	NA	NA	NA	NA	False	Keep	0.025879273023259	0.113567157047078	0.068877140850308	-0.050950715977865	0.040611928037572	0.343021572650033	0.512463970331477	False	3	3	3	0	36.583	3	3	3	3	0	0	0	0	3	3	3	3	0	0	0	0	3	3	3	3	0	0
UPF0568 protein C14orf166	C14orf166	28.068	False	Putative interactor	Discard	NA	NA	NA	NA	NA	NA	NA	False	Keep	0.001009533233199	-0.038228520651014	-0.001140179512532	-0.013625473915035	-0.012912021675338	0.244800142983577	0.412933574520772	False	13	13	13	0	204.67	12	12	10	11	1	0	1	1	12	12	10	11	1	0	1	1	12	12	10	11	1	0
Arpin	C15orf38-AP3S2	43.881	False	Putative interactor	Discard	NA	NA	NA	NA	NA	NA	NA	False	Keep	0.082021269345502	-0.146547211585078	-0.123418225701622	-0.090557131318594	-0.06677485893603	0.271796372065662	0.440017440819318	False	5	5	5	0	33.823	3	3	4	4	0	0	0	0	3	3	4	4	0	0	0	0	3	3	4	4	0	0
Uncharacterized protein C15orf57	C15orf57	19.175	False	Putative interactor	Discard	NA	NA	NA	NA	NA	NA	NA	False	Discard	0.010350188169567	NA	0.07368315361644	-0.087426774325152	0.000384667390864	NA	NA	False	3	3	3	0	40.071	2	2	3	3	0	0	0	0	2	2	3	3	0	0	0	0	2	2	3	3	0	0
UPF0505 protein C16orf62	C16orf62	50.604	False	Putative interactor	Discard	NA	NA	NA	NA	NA	NA	NA	False	Discard	NA	0.033088169332188	-0.076432432067442	0.016924144257821	-0.008005080430298	NA	NA	False	4	4	4	0	21.689	1	3	4	2	0	0	0	0	1	3	4	2	0	0	0	0	1	3	4	2	0	0
Uncharacterized protein C17orf59	C17orf59	37.226	False	Putative interactor	Discard	NA	NA	NA	NA	NA	NA	NA	False	Keep	0.307311939064188	0.006908369342177	-0.039043539826313	0.126972856257766	0.106850796450224	0.284283922476669	0.451964737120249	False	7	7	7	0	77.208	3	7	4	5	0	0	0	0	3	7	4	5	0	0	0	0	3	7	4	5	0	0
Protein Njmu-R1	C17orf75	44.609	False	Putative interactor	Discard	NA	NA	NA	NA	NA	NA	NA	False	Discard	NA	0.047398788875411	NA	NA	0.047398788875411	NA	NA	False	3	3	3	0	6.3234	1	2	2	1	1	1	1	1	1	2	2	1	1	1	1	1	1	2	2	1	1	1
Uncharacterized protein C19orf52	C19orf52	29.233	False	Putative interactor	Discard	NA	NA	NA	NA	NA	NA	NA	False	Keep	-0.005825807918363	-0.239259563915709	-0.0756720383109	-0.19022338392757	-0.124801849548624	0.09562292735593	0.240181837811285	False	3	3	3	0	25.505	3	3	3	3	0	0	0	0	3	3	3	3	0	0	0	0	3	3	3	3	0	0
UPF0587 protein C1orf123	C1orf123	18.048	False	Putative interactor	Discard	NA	NA	NA	NA	NA	NA	NA	False	Keep	0.101515615491244	-0.103735902429248	0.023326331860028	0.151988666422506	0.046463121021716	0.493799150903384	0.640887522221655	False	3	3	3	0	48.708	3	3	3	3	1	0	0	0	3	3	3	3	1	0	0	0	3	3	3	3	1	0
Uncharacterized protein C1orf198	C1orf198	36.346	False	Putative interactor	Discard	NA	NA	NA	NA	NA	NA	NA	False	Discard	NA	NA	NA	0.566181933698165	0.566181933698165	NA	NA	False	3	3	3	0	9.1279	2	1	2	2	0	0	0	0	2	1	2	2	0	0	0	0	2	1	2	2	0	0
UPF0690 protein C1orf52	C1orf52	20.599	False	Putative interactor	Discard	NA	NA	NA	NA	NA	NA	NA	False	Discard	0.006477564071205	NA	NA	0.077789888643668	0.042574301968742	NA	NA	False	3	3	3	0	9.4128	2	2	2	2	0	0	0	0	2	2	2	2	0	0	0	0	2	2	2	2	0	0
Complement component 1 Q subcomponent-binding protein, mitochondrial	C1QBP	31.362	False	Putative interactor	Discard	0.183649384651245	-0.276578526495705	-1.01688512742803	-0.41478257238135	-0.319399071361436	NA	NA	False	Keep	-0.045416540830115	-0.038228520651014	-0.061345346953311	-0.017884398413822	-0.040634152745524	0.020283438249885	0.124708889584126	False	14	14	14	0	323.31	11	12	11	12	5	5	5	5	11	12	11	12	5	5	5	5	11	12	11	12	5	5
UPF0687 protein C20orf27	C20orf27	19.291	False	Putative interactor	Discard	NA	NA	NA	NA	NA	NA	NA	False	Keep	-0.037073464204961	-0.017782153684417	0.00417776078911	0.00403390128449	-0.011558887974853	0.324521159391354	0.494420649569395	False	5	5	5	0	73.45	5	5	5	5	0	0	0	0	5	5	5	5	0	0	0	0	5	5	5	5	0	0
ES1 protein homolog, mitochondrial	C21orf33	28.142	False	Putative interactor	Discard	NA	NA	NA	NA	NA	NA	NA	False	Keep	-0.012897465098614	0.024745190197138	-0.018191176086129	-0.039028717185508	-0.01115901079932	0.455984376049991	0.613992875055141	False	11	11	11	0	139.62	11	10	11	10	1	1	1	1	11	10	11	10	1	1	1	1	11	10	11	10	1	1
UPF0769 protein C21orf59	C21orf59	33.224	False	Putative interactor	Discard	NA	NA	NA	NA	NA	NA	NA	False	Keep	-0.120498107204021	0.065020769948411	-0.007420074365162	-0.008479060923437	-0.016329600870523	0.673009757809394	0.783550352522797	False	8	8	8	0	69.208	5	5	6	7	0	0	0	0	5	5	6	7	0	0	0	0	5	5	6	7	0	0
Uncharacterized protein C2orf47, mitochondrial	C2orf47	32.544	False	Putative interactor	Discard	NA	NA	NA	NA	NA	NA	NA	False	Keep	-0.046041986666886	-0.154602284493007	-0.066155465783486	-0.09134078300747	-0.088960414355713	0.032087191982411	0.146138284661067	False	4	4	4	0	7.2336	3	3	3	3	1	2	1	1	3	3	3	3	1	2	1	1	3	3	3	3	1	2
UPF0609 protein C4orf27	C4orf27	39.436	False	Putative interactor	Discard	NA	NA	NA	NA	NA	NA	NA	False	Keep	-0.094741534455885	-0.091325413195975	-0.002989473908708	-0.082484225108389	-0.067386959704519	0.052632108539217	0.181498644131088	False	10	10	10	0	37.868	10	10	10	9	0	0	0	0	10	10	10	9	0	0	0	0	10	10	10	9	0	0
UPF0489 protein C5orf22	C5orf22	49.967	False	Putative interactor	Discard	NA	NA	NA	NA	NA	NA	NA	False	Discard	-0.115738128364572	NA	-0.268556053965285	-0.333279759944283	-0.23628249613419	NA	NA	False	3	3	3	0	32.391	3	2	3	3	0	0	0	0	3	2	3	3	0	0	0	0	3	2	3	3	0	0
UPF0600 protein C5orf51	C5orf51	33.62	False	Putative interactor	Discard	NA	NA	NA	NA	NA	NA	NA	False	Keep	0.061154063207101	0.069839625068634	0.093019233133545	0.032241931137494	0.064227559244381	0.014571246484985	0.113448873851625	False	6	6	6	0	114.53	5	6	6	5	0	0	0	0	5	6	6	5	0	0	0	0	5	6	6	5	0	0
UPF0669 protein C6orf120	C6orf120	20.772	False	Putative interactor	Discard	NA	NA	NA	NA	NA	NA	NA	False	Discard	NA	0.043904394295621	0.060877472899335	0.01478375262707	0.039980597690881	NA	NA	False	4	4	4	0	19.119	1	3	3	2	0	0	0	0	1	3	3	2	0	0	0	0	1	3	3	2	0	0
Uncharacterized protein C7orf50	C7orf50	21.883	False	Putative interactor	Discard	NA	NA	-0.561186864550889	NA	-0.561186864550889	NA	NA	False	Keep	-0.032196893786692	-0.003408784245908	-0.202688135017443	-0.000519463723802	-0.05733912132128	0.303515097225587	0.471880650656448	False	8	8	8	0	30.383	4	5	5	5	2	2	3	1	4	5	5	5	2	2	3	1	4	5	5	5	2	2
UPF0598 protein C8orf82	C8orf82	23.889	False	Putative interactor	Discard	NA	NA	NA	NA	NA	NA	NA	False	Keep	-0.012184372699471	-0.010221551673205	0.246347276900915	-0.053658401926591	0.047615162944277	0.579151017029772	0.713740827592998	False	6	6	6	0	33.454	5	6	5	5	0	0	0	0	5	6	5	5	0	0	0	0	5	6	5	5	0	0
Uncharacterized protein C9orf40	C9orf40	21.063	False	Putative interactor	Discard	NA	NA	NA	NA	NA	NA	NA	False	Discard	NA	-0.189153861611037	NA	NA	-0.189153861611037	NA	NA	False	3	3	3	0	20.012	2	2	2	2	0	0	0	0	2	2	2	2	0	0	0	0	2	2	2	2	0	0
UPF0553 protein C9orf64	C9orf64	39.028	False	Putative interactor	Discard	NA	NA	NA	NA	NA	NA	NA	False	Keep	-0.207144647637511	-0.14753765667475	-0.116817141360531	-0.10029844253638	-0.142377235699281	0.008953324778534	0.098656627368191	False	6	6	4	0	12.525	3	5	4	6	0	0	0	0	3	5	4	6	0	0	0	0	2	3	3	4	0	0
Carbonic anhydrase 2	CA2	29.246	False	Putative interactor	Discard	NA	NA	-0.552323781336772	NA	-0.552323781336771	NA	NA	False	Keep	-0.058037343075602	-0.066442468572424	-0.041120214107611	-0.029146345659517	-0.04861362961853	0.010135177600993	0.101939682967863	False	15	15	15	0	125.78	15	15	15	14	0	0	3	2	15	15	15	14	0	0	3	2	15	15	15	14	0	0
Calcium-binding protein 39	CAB39	39.869	False	Putative interactor	Discard	NA	NA	NA	NA	NA	NA	NA	False	Keep	-0.012373526130382	0.088684371533392	0.073546060915155	-0.008450037234035	0.036088312405027	0.276079896464158	0.44447641773843	False	12	12	10	0	46.367	12	12	12	12	0	0	0	0	12	12	12	12	0	0	0	0	10	10	10	10	0	0
CAD protein;Glutamine-dependent carbamoyl-phosphate synthase;Aspartate carbamoyltransferase;Dihydroorotase	CAD	236.02	False	Putative interactor	Discard	-0.543972496559203	-0.43763616152907	-0.506940245601752	-0.641147407004572	-0.530562411267894	NA	NA	False	Keep	-0.054931722901147	-0.193799695883888	-0.038391487656048	-0.067984197138502	-0.087484256413794	0.087797234179152	0.230722804883589	False	53	53	52	0	323.31	40	37	40	40	15	14	13	15	40	37	40	40	15	14	13	15	40	36	39	39	15	14
Cell adhesion molecule 1	CADM1	45.676	False	Putative interactor	Discard	NA	NA	NA	NA	NA	NA	NA	False	Keep	-0.0298826023945	-0.055291452373373	-0.068680025909104	-0.05656621612975	-0.052535815946956	0.007550532801598	0.093536000346198	False	9	9	9	0	74.244	8	7	9	9	0	0	0	0	8	7	9	9	0	0	0	0	8	7	9	9	0	0
Calcium-binding and coiled-coil domain-containing protein 2	CALCOCO2	30.832	False	Putative interactor	Discard	NA	NA	NA	NA	NA	NA	NA	False	Keep	-0.201758659688301	-0.731613517390707	-0.055471350751421	-0.177017020239288	-0.269455683534644	0.147559160331956	0.307530766856036	False	5	5	5	0	22.205	3	4	3	3	1	1	1	1	3	4	3	3	1	1	1	1	3	4	3	3	1	1
	CALD1	61.705	False	Putative interactor	Discard	NA	NA	NA	NA	NA	NA	NA	False	Discard	0.030406710426046	0.065434445948633	0.12565110166152	-0.057451714879662	0.042525275137919	NA	NA	False	14	14	2	0	127.98	14	13	13	13	0	0	0	0	14	13	13	13	0	0	0	0	2	1	2	2	0	0
	CALM2	16.837	False	Putative interactor	Discard	0.240846096624362	-0.070770036441144	-1.22522032723423	-0.552630258086098	-0.30252714058602	NA	NA	False	Keep	-0.042189383135115	-0.020794105265101	0.00705194251649	0.00633393372205	-0.012253483577796	0.372533675165561	0.540391940041098	False	11	11	11	0	323.31	11	11	11	11	3	4	1	2	11	11	11	11	3	4	1	2	11	11	11	11	3	4
Calreticulin	CALR	48.141	False	Putative interactor	Discard	0.805267549903641	-0.120847003469589	-1.04092402328285	-0.299795638983467	-0.012496870540832	NA	NA	False	Keep	0.02871058595414	-0.048636011847156	0.001586092354026	-0.007043088724192	-0.006079323401169	0.718566343812483	0.81155693162119	False	26	26	26	0	323.31	25	25	25	25	4	6	9	12	25	25	25	25	4	6	9	12	25	25	25	25	4	6
Calumenin	CALU	37.106	False	Putative interactor	Discard	0.074688351081635	-0.30213096871659	-0.765357746616518	-0.449301655820151	-0.328755643943482	NA	NA	False	Keep	0.121015400961366	0.017209290032223	0.040682058803008	0.056306060331877	0.059320663596556	0.07738261383406	0.21880173392922	False	24	24	24	0	323.31	23	23	23	23	5	5	5	5	23	23	23	23	5	5	5	5	23	23	23	23	5	5
Calcium/calmodulin-dependent protein kinase type 1	CAMK1	41.337	False	Putative interactor	Discard	NA	NA	NA	NA	NA	NA	NA	False	Keep	0.00417776078911	0.017351841787775	0.055195654242125	-0.043036370911267	0.008848987369719	0.705788712294093	0.802879311729321	False	11	11	8	0	54.449	10	9	11	11	0	0	0	0	10	9	11	11	0	0	0	0	7	6	8	8	0	0
Calcium/calmodulin-dependent protein kinase type 1D	CAMK1D	42.913	False	Putative interactor	Discard	NA	NA	NA	NA	NA	NA	NA	False	Discard	NA	NA	NA	NA	NA	NA	NA	False	6	3	3	0	8.6307	5	5	5	5	0	0	0	0	2	2	2	2	0	0	0	0	2	2	2	2	0	0
Calcium/calmodulin-dependent protein kinase type II subunit beta	CAMK2B	72.677	False	Interactor	Discard	NA	NA	NA	NA	NA	NA	NA	False	Discard	NA	-0.125462683566605	-0.073939837668231	-0.18209846220047	-0.12649124963245	NA	NA	False	6	1	1	0.00021725	4.1943	5	5	5	6	1	3	0	2	1	1	1	1	0	0	0	0	1	1	1	1	0	0
Calcium/calmodulin-dependent protein kinase type II subunit delta	CAMK2D	56.298	False	Interactor	Discard	NA	-0.575990605717066	NA	-0.746838755234656	-0.658887114951409	NA	NA	False	Keep	-0.153157711386542	-0.140380238431406	-0.055891200892045	-0.055666265978892	-0.100549780778704	0.031218135332396	0.145292937582938	False	13	13	9	0	108.32	11	10	11	10	2	4	0	3	11	10	11	10	2	4	0	3	8	7	8	6	1	1
Calcium/calmodulin-dependent protein kinase type II subunit gamma	CAMK2G	57.796	False	Putative interactor	Discard	NA	NA	NA	NA	NA	NA	NA	False	Discard	-0.205912741617426	-0.13511063553025	-0.04296205383836	-0.031562674036478	-0.102136155042819	NA	NA	False	8	4	3	0	4.3723	5	6	6	7	1	3	0	2	2	3	3	3	0	0	0	0	1	2	2	2	0	0
Calmodulin-regulated spectrin-associated protein 1	CAMSAP1	177.97	False	Putative interactor	Discard	NA	NA	NA	NA	NA	NA	NA	False	Keep	-0.0852058881374	-0.073620974800121	0.007195501404204	0.01264018077877	-0.034049526441499	0.272529952238572	0.440284435097996	False	7	7	7	0	23.741	6	4	6	6	0	0	0	0	6	4	6	6	0	0	0	0	6	4	6	6	0	0
Calmodulin-regulated spectrin-associated protein 2	CAMSAP2	168.09	False	Putative interactor	Discard	NA	NA	NA	NA	NA	NA	NA	False	Discard	-0.003972876574924	0.022900402110079	-0.170929827710282	0.113967146433002	-0.005883750387005	NA	NA	False	5	5	5	0	12.902	4	4	2	5	0	0	0	0	4	4	2	5	0	0	0	0	4	4	2	5	0	0
Cullin-associated NEDD8-dissociated protein 1	CAND1	136.37	False	Putative interactor	Discard	0.030148415104647	0.047998451833829	-0.529639697883042	-0.158230908373185	-0.134557108134695	NA	NA	False	Keep	-0.025470687516118	0.04278439808924	0.000144262291095	0.010493419248453	0.007195501404204	0.654756300269452	0.768680918094956	False	54	54	51	0	323.31	51	52	50	53	7	6	7	7	51	52	50	53	7	6	7	7	48	50	48	50	6	6
Cullin-associated NEDD8-dissociated protein 2	CAND2	135.25	False	Putative interactor	Discard	NA	NA	NA	NA	NA	NA	NA	False	Keep	-0.011180819423951	-0.106125267241651	-0.06860437608811	-0.080499732950181	-0.066181897863824	0.045070552607391	0.168661185586116	False	14	11	11	0	96.548	12	13	12	13	1	0	1	1	9	11	10	10	0	0	0	0	9	11	10	10	0	0
Calnexin	CANX	67.567	False	Putative interactor	Discard	0.695029794745539	-0.039415077467336	-1.37314565030425	-0.412060850817153	-0.100992677925107	NA	NA	False	Keep	0.00633393372205	0.002882508533121	-0.026910429736065	-0.026645879550056	-0.010999090957872	0.309707678494473	0.477671653534553	False	34	34	34	0	323.31	33	31	29	32	12	11	13	10	33	31	29	32	12	11	13	10	33	31	29	32	12	11
Adenylyl cyclase-associated protein 1;Adenylyl cyclase-associated protein	CAP1	51.901	False	Putative interactor	Discard	0.671070310735603	-0.163833750501798	-1.16823208566946	-0.307761541511738	-0.097824439420326	NA	NA	False	Keep	0.02786177535451	0.073546060915155	0.077926578685069	0.065985829498585	0.061465163932325	0.012656128401704	0.10767393930832	False	21	21	10	0	323.31	17	19	17	18	3	3	7	7	17	19	17	18	3	3	7	7	7	9	7	8	1	1
Adenylyl cyclase-associated protein	CAP1	28.634	False	Putative interactor	Discard	NA	NA	NA	NA	NA	NA	NA	False	Discard	NA	NA	NA	NA	NA	NA	NA	False	12	1	1	0.0016217	2.8245	11	11	11	11	2	2	4	5	1	1	1	1	0	0	0	0	1	1	1	1	0	0
Adenylyl cyclase-associated protein 2;Adenylyl cyclase-associated protein	CAP2	52.823	False	Putative interactor	Discard	NA	NA	NA	NA	NA	NA	NA	False	Keep	-0.094587481017807	0.009060468156384	0.040401515284207	-0.085297719100548	-0.031418907163376	0.405494615149468	0.573007741779324	False	10	10	10	0	83.636	9	8	10	9	0	0	0	0	9	8	10	9	0	0	0	0	9	8	10	9	0	0
Calpain-1 catalytic subunit	CAPN1	81.889	False	Putative interactor	Discard	NA	NA	NA	NA	NA	NA	NA	False	Keep	-0.106249498279434	-0.053373930853819	-0.048621090322823	0.006046630118415	-0.050001984845736	0.114835040894851	0.267667425848453	False	12	12	12	0	108.03	11	12	11	12	0	0	0	0	11	12	11	12	0	0	0	0	11	12	11	12	0	0
Calpain-2 catalytic subunit	CAPN2	79.994	False	Putative interactor	Discard	NA	NA	NA	NA	NA	NA	NA	False	Keep	-0.074456241301507	0.005902956858236	0.098823768379692	0.115565995921603	0.038471300387403	0.469396781616166	0.622845686660353	False	19	19	19	0	149.21	17	17	19	15	0	0	0	0	17	17	19	15	0	0	0	0	17	17	19	15	0	0
Calpain small subunit 1	CAPNS1	33.786	False	Putative interactor	Discard	NA	NA	NA	NA	NA	NA	NA	False	Keep	0.049909522443058	0.052276765452358	0.041803687657085	0.045722535734601	0.047433690113807	0.000253681080924	0.039462123979344	True	12	12	12	0	113.87	10	11	11	10	1	1	1	1	10	11	11	10	1	1	1	1	10	11	11	10	1	1
Caprin-1	CAPRIN1	78.365	False	Putative interactor	Discard	0.21990328498682	0.289259415288846	-0.432800575377693	-0.247912575078239	-0.011004686877391	NA	NA	False	Keep	-0.077010599480647	-0.289386397617324	-0.134429532475179	-0.202920597446558	-0.173770847602665	0.031018122359222	0.145292937582938	False	15	15	15	0	188.67	12	12	12	12	3	5	4	5	12	12	12	12	3	5	4	5	12	12	12	12	3	5
F-actin-capping protein subunit alpha-1	CAPZA1	32.922	False	Putative interactor	Discard	0.154682141546454	-0.18073086199522	-0.947172575074048	-0.354683689166192	-0.279230672601801	NA	NA	False	Keep	-0.017606893862062	0.001009533233199	-0.046995568684076	0.024603367140657	-0.009509780367382	0.565146136696644	0.701051664670099	False	14	14	12	0	229.35	14	14	14	14	4	4	3	4	14	14	14	14	4	4	3	4	12	12	12	12	4	4
F-actin-capping protein subunit alpha-2	CAPZA2	32.949	False	Putative interactor	Discard	NA	NA	NA	NA	NA	NA	NA	False	Keep	0.009920409593064	-0.092893978016811	0.065434445948633	0.023184369248263	0.002572915003894	0.969125444153887	0.978604988765761	False	11	9	9	0	211.17	10	10	10	10	0	0	0	1	8	8	8	8	0	0	0	1	8	8	8	8	0	0
F-actin-capping protein subunit beta	CAPZB	29.295	False	Putative interactor	Discard	0.378533222263243	0.041408384460154	-1.17115932840073	-0.309611786517243	-0.160015974345974	NA	NA	False	Keep	0.002882508533121	0.003890027433372	-0.030575026490362	0.036608828605101	0.003397150739002	0.830453758015754	0.886256129763883	False	19	19	19	0	138.39	15	16	15	16	6	6	5	6	15	16	15	16	6	6	5	6	15	16	15	16	6	6
Calcium-regulated heat stable protein 1	CARHSP1	15.892	False	Putative interactor	Discard	NA	NA	NA	NA	NA	NA	NA	False	Keep	-0.072846886827406	-0.033820586426698	-0.082514777088249	-0.055861207543932	-0.061142137217838	0.01051364890117	0.102715364816788	False	4	4	4	0	40.193	4	4	4	4	2	1	2	2	4	4	4	4	2	1	2	2	4	4	4	4	2	1
Histone-arginine methyltransferase CARM1	CARM1	65.853	False	Putative interactor	Discard	0.017859509042174	NA	NA	-0.75748689075446	-0.31834199995757	NA	NA	False	Keep	-0.024663297937427	-0.050427716138572	-0.087442102658185	-0.071587983933702	-0.058337757465662	0.023080476251477	0.12925901437762	False	7	7	7	0	49.348	6	6	5	6	4	1	3	4	6	6	5	6	4	1	3	4	6	6	5	6	4	1
Cysteine--tRNA ligase, cytoplasmic	CARS	85.472	False	Putative interactor	Discard	NA	NA	NA	NA	NA	NA	NA	False	Keep	0.044603950649768	-0.002425765883055	0.044603950649768	0.02828624307911	0.028894429112423	0.080733555927739	0.221597312949363	False	24	24	24	0	111.3	21	21	19	19	0	0	0	0	21	21	19	19	0	0	0	0	21	21	19	19	0	0
Protein CASC5	CASC5	195.64	True	Putative interactor	Discard	NA	NA	NA	NA	NA	NA	NA	False	Discard	NA	NA	NA	0.815657397843072	0.815657397843072	NA	NA	False	5	5	5	0	7.8404	2	1	2	3	2	1	1	1	2	1	2	3	2	1	1	1	2	1	2	3	2	1
Peripheral plasma membrane protein CASK	CASK	105.12	False	Putative interactor	Discard	NA	NA	NA	NA	NA	NA	NA	False	Keep	0.04921253463256	0.033652052489997	-0.02947025233305	-0.028454606757918	0.006675032455954	0.781600660826665	0.854134525963367	False	7	7	7	0	33.326	7	7	7	6	0	1	1	1	7	7	7	6	0	1	1	1	7	7	7	6	0	1
Caspase-2;Caspase-2 subunit p18;Caspase-2 subunit p13;Caspase-2 subunit p12	CASP2	50.685	False	Putative interactor	Discard	NA	NA	NA	NA	NA	NA	NA	False	Keep	0.024177814301165	0.047957107396655	-0.030766606736429	-0.242293982518657	-0.045803689613125	0.502612283022562	0.648579266883698	False	8	8	8	0	53.487	7	5	7	5	0	0	0	0	7	5	7	5	0	0	0	0	7	5	7	5	0	0
Caspase-3;Caspase-3 subunit p17;Caspase-3 subunit p12	CASP3	31.608	False	Putative interactor	Discard	NA	NA	NA	NA	NA	NA	NA	False	Keep	0.027720258355927	0.06667476272446	-0.038465569653409	0.019203733973093	0.019271354269592	0.450403988465373	0.610322645173299	False	7	7	7	0	27.508	7	7	6	6	1	1	1	1	7	7	6	6	1	1	1	1	7	7	6	6	1	1
Caspase-6;Caspase-6 subunit p18;Caspase-6 subunit p11	CASP6	33.31	False	Putative interactor	Discard	NA	NA	NA	NA	NA	NA	NA	False	Discard	0.207643012686533	0.289126220175122	NA	NA	0.24895980995816	NA	NA	False	4	4	3	0	10.781	3	2	2	3	0	0	0	0	3	2	2	3	0	0	0	0	2	2	2	3	0	0
Caspase-7;Caspase-7 subunit p20;Caspase-7 subunit p11	CASP7	34.276	False	Putative interactor	Discard	NA	NA	NA	NA	NA	NA	NA	False	Keep	0.050606173690787	0.098823768379692	0.057831474560573	0.036749476427868	0.061188633267389	0.019639068078668	0.124531686741343	False	8	8	8	0	67.189	8	7	8	7	0	0	0	0	8	7	8	7	0	0	0	0	8	7	8	7	0	0
Caspase-8;Caspase-8 subunit p18;Caspase-8 subunit p10	CASP8	32.487	False	Putative interactor	Discard	NA	NA	NA	NA	NA	NA	NA	False	Keep	-0.529301759914177	-0.539980930636988	-0.300093067625124	-0.346976681487239	-0.425123448388824	0.006106650560315	0.085815609136134	False	3	3	3	0	10.129	3	3	3	3	1	1	1	1	3	3	3	3	1	1	1	1	3	3	3	3	1	1
Calpastatin	CAST	74.918	False	Putative interactor	Discard	NA	NA	NA	NA	NA	NA	NA	False	Keep	-0.021335753629543	0.000288510158124	0.051163252582115	-0.056416185447326	-0.006046726057638	0.78929016707926	0.860715368818474	False	14	14	9	0	113.79	12	12	13	11	0	0	0	0	12	12	13	11	0	0	0	0	8	9	9	6	0	0
	CAST	41.699	False	Putative interactor	Discard	NA	NA	NA	NA	NA	NA	NA	False	Discard	NA	NA	NA	NA	NA	NA	NA	False	6	1	1	0.0022018	2.6198	5	4	5	6	0	0	0	0	1	1	1	1	0	0	0	0	1	1	1	1	0	0
Catalase	CAT	59.755	False	Putative interactor	Discard	NA	-0.255571088678758	-1.5569382054993	-1.26915660302776	-0.913733128894318	NA	NA	False	Keep	0.015640290376882	0.052694111303845	0.007913081643265	0.029841557136715	0.026623030686411	0.073989438466488	0.214482830113749	False	21	21	21	0	104.41	18	18	18	18	2	3	4	3	18	18	18	18	2	3	4	3	18	18	18	18	2	3
Core-binding factor subunit beta	CBFB	21.508	False	Putative interactor	Discard	NA	NA	NA	NA	NA	NA	NA	False	Keep	-0.023079191957594	-0.037502800279857	-0.016059689400395	-0.033274231282193	-0.027454379734233	0.010973270423174	0.103238239165312	False	7	7	7	0	44.556	7	7	7	7	0	0	0	0	7	7	7	7	0	0	0	0	7	7	7	7	0	0
E3 ubiquitin-protein ligase CBL	CBL	99.632	False	Putative interactor	Discard	NA	NA	NA	NA	NA	NA	NA	False	Discard	-0.054317392478594	-0.117552583568269	-0.027954406563335	-0.081888590783722	-0.070046187619175	NA	NA	False	11	11	1	0	29.458	9	8	8	11	0	0	0	0	9	8	8	11	0	0	0	0	1	0	0	1	0	0
Carbonyl reductase [NADPH] 1	CBR1	30.375	False	Putative interactor	Discard	0.648767248678611	NA	NA	NA	0.648767248678611	NA	NA	False	Keep	-0.024589921285533	0.032524065692199	0.054223347337154	0.017636903049498	0.020235488401989	0.316608141873609	0.485653994741241	False	17	17	15	0	203.35	16	16	16	15	3	3	2	2	16	16	16	15	3	3	2	2	14	14	14	13	3	3
Carbonyl reductase [NADPH] 3	CBR3	30.85	False	Putative interactor	Discard	NA	NA	NA	NA	NA	NA	NA	False	Keep	0.020626650589958	0.087598617923621	0.019915367707686	-0.002339061117713	0.031846850044861	0.204488896597147	0.376057011438032	False	9	7	7	0	11.29	5	5	5	8	0	1	1	0	3	3	3	6	0	1	1	0	3	3	3	6	0	1
Cystathionine beta-synthase	CBS	60.586	False	Putative interactor	Discard	0.349957590397571	0.033726001968638	-1.02881862977041	-0.006707993012412	-0.080222077996127	NA	NA	False	Keep	-0.09821209293875	-0.148033134323048	-0.072012551293379	-0.066170569770095	-0.09574713719625	0.014184285893394	0.111494247238179	False	20	20	20	0	184.58	19	20	19	18	3	2	2	2	19	20	19	18	3	2	2	2	19	20	19	18	3	2
COBW domain-containing protein 1;COBW domain-containing protein 5;COBW domain-containing protein 3;COBW domain-containing protein 2;COBW domain-containing protein 6	CBWD5	41.896	False	Putative interactor	Discard	NA	NA	NA	NA	NA	NA	NA	False	Keep	0.158207747625736	0.056583528366368	0.053389419544635	0.030830430153275	0.075601084824028	0.07819682495165	0.219489214583669	False	11	11	11	0	47.614	7	7	9	7	0	0	0	1	7	7	9	7	0	0	0	1	7	7	9	7	0	0
Chromobox protein homolog 3	CBX3	20.811	False	Putative interactor	Discard	NA	NA	NA	NA	NA	NA	NA	False	Keep	0.153027043464823	0.15665548884686	0.066399228911383	-0.039948009020674	0.086236878362333	0.167110847462452	0.332824626746762	False	5	5	5	0	25.017	4	3	3	4	0	0	0	0	4	3	3	4	0	0	0	0	4	3	3	4	0	0
Coiled-coil and C2 domain-containing protein 1A	CC2D1A	104.06	False	Putative interactor	Discard	NA	NA	NA	NA	NA	NA	NA	False	Keep	-0.107943212864614	-0.208827732329379	0.036186802847846	0.054362288449689	-0.052539556449609	0.431598912502339	0.595235173495825	False	5	5	5	0	12.052	5	4	5	5	0	0	0	0	5	4	5	5	0	0	0	0	5	4	5	5	0	0
Cell division cycle and apoptosis regulator protein 1	CCAR1	132.82	False	Putative interactor	Discard	NA	NA	NA	NA	NA	NA	NA	False	Keep	0.105543992198926	-0.009321002008574	-0.090034933242032	-0.054781862090067	-0.010243346131151	0.793910928550232	0.862111551795255	False	15	15	15	0	86.657	14	13	14	13	0	0	1	0	14	13	14	13	0	0	1	0	14	13	14	13	0	0
Cell cycle and apoptosis regulator protein 2	CCAR2	102.9	False	Putative interactor	Discard	NA	-0.144875831385961	NA	-0.376439655978573	-0.256016746990521	NA	NA	False	Keep	0.002882508533121	0.088955682308218	-0.022771373235707	-0.029175788715893	0.010751199361468	0.738429279392945	0.822927484087783	False	29	29	29	0	205.43	27	24	22	24	2	3	2	5	27	24	22	24	2	3	2	5	27	24	22	24	2	3
Kynurenine--oxoglutarate transaminase 3	CCBL2	51.4	False	Putative interactor	Discard	NA	NA	NA	NA	NA	NA	NA	False	Keep	-0.21584783466223	-0.124974895869468	-0.068543859087288	-0.026234453437669	-0.107166032703985	0.076534734201114	0.217696718751051	False	9	9	9	0	42.411	7	6	9	5	0	0	0	0	7	6	9	5	0	0	0	0	7	6	9	5	0	0
Coiled-coil domain-containing protein 115	CCDC115	19.76	False	Putative interactor	Discard	NA	NA	NA	NA	NA	NA	NA	False	Keep	0.059493725391672	-0.056881331357133	0.217354813682437	0.093560176162338	0.081694121429539	0.258905006022615	0.427414074441385	False	6	6	6	0	54.585	5	5	5	4	0	0	0	0	5	5	5	4	0	0	0	0	5	5	5	4	0	0
Coiled-coil domain-containing protein 124	CCDC124	25.835	False	Putative interactor	Discard	-0.125878081447008	-0.117347733759074	-0.496136349881321	-0.303787843954829	-0.252632975815273	NA	NA	False	Keep	0.043204498565168	-0.05421253293566	-0.04190716434163	-0.010265140918345	-0.01530128966067	0.519985331502184	0.663806501097388	False	13	13	13	0	68.696	12	12	13	13	6	6	5	8	12	12	13	13	6	6	5	8	12	12	13	13	6	6
Coiled-coil domain-containing protein 134	CCDC134	26.56	False	Putative interactor	Discard	NA	NA	NA	NA	NA	NA	NA	False	Keep	0.114233744427088	0.273694910037079	0.366140335770504	0.135403530597651	0.226076889804339	0.033485629187245	0.148149990846995	False	5	5	5	0	22.387	3	5	4	3	0	0	0	0	3	5	4	3	0	0	0	0	3	5	4	3	0	0
Coiled-coil domain-containing protein 167	CCDC167	11.459	False	Putative interactor	Discard	NA	NA	NA	NA	NA	NA	NA	False	Keep	0.017494379459273	-0.094371833836909	0.133432006980735	-0.005782352594006	0.014990795852503	0.804254743906004	0.869077788512524	False	3	3	3	0	15.418	3	3	3	3	0	0	0	0	3	3	3	3	0	0	0	0	3	3	3	3	0	0
Coiled-coil domain-containing protein 22	CCDC22	70.755	False	Putative interactor	Discard	NA	NA	NA	NA	NA	NA	NA	False	Keep	0.080521231831492	0.018206856653312	0.106884288691543	0.006046630118415	0.053528440989299	0.117451693013963	0.270847277188565	False	15	15	15	0	68.82	11	13	14	15	0	0	0	0	11	13	14	15	0	0	0	0	11	13	14	15	0	0
Coiled-coil domain-containing protein 43	CCDC43	25.563	False	Putative interactor	Discard	NA	NA	NA	NA	NA	NA	NA	False	Keep	0.055195654242125	-0.009132248348408	0.012211083950874	-0.112053679720988	-0.012147999882718	0.730012830497535	0.817371560394383	False	5	5	5	0	21.613	5	5	5	4	0	0	0	0	5	5	5	4	0	0	0	0	5	5	5	4	0	0
Coiled-coil domain-containing protein 47	CCDC47	55.873	False	Putative interactor	Discard	-0.359080482893598	-0.426594044733851	-0.592749672947784	NA	-0.456170592799857	NA	NA	False	Keep	-0.006637214324167	-0.011166280304233	-0.016161812126169	-0.020735560863966	-0.013665525060129	0.020748680576658	0.124861565684488	False	18	18	18	0	123.83	17	17	15	15	3	3	3	2	17	17	15	15	3	3	3	2	17	17	15	15	3	3
Coiled-coil domain-containing protein 50	CCDC50	35.822	False	Putative interactor	Discard	NA	NA	NA	NA	NA	NA	NA	False	Keep	-0.002555832802259	0.021337582965695	0.033792988849303	-0.005246511187776	0.011924948479709	0.299216226220609	0.46801649121476	False	5	5	5	0	30.006	3	3	5	3	0	0	0	0	3	3	5	3	0	0	0	0	3	3	5	3	0	0
Coiled-coil domain-containing protein 51	CCDC51	45.811	False	Putative interactor	Discard	NA	NA	NA	NA	NA	NA	NA	False	Keep	-0.017212637088601	-0.172993990361023	-0.078853151305095	-0.083966741899947	-0.08719303742356	0.070575485446395	0.208977635938538	False	11	11	11	0	152.2	11	10	11	10	0	0	1	1	11	10	11	10	0	0	1	1	11	10	11	10	0	0
Coiled-coil domain-containing protein 58	CCDC58	15.296	False	Putative interactor	Discard	NA	NA	NA	NA	NA	NA	NA	False	Keep	0.118891252178427	0.085968453862165	0.087870132941057	0.136585152847626	0.107487016116719	0.003191658189998	0.073353255422341	False	5	5	5	0	58.045	5	5	5	5	0	0	0	1	5	5	5	5	0	0	0	1	5	5	5	5	0	0
Coiled-coil domain-containing protein 6	CCDC6	53.29	False	Putative interactor	Discard	NA	NA	NA	NA	NA	NA	NA	False	Keep	-0.085129366799652	-0.063167987404423	-0.058367802345518	-0.032934709366602	-0.059780617954567	0.011292903778006	0.103588005052617	False	8	8	8	0	150.83	7	8	7	8	0	0	0	0	7	8	7	8	0	0	0	0	7	8	7	8	0	0
Coiled-coil domain-containing protein 8	CCDC8	59.374	False	Putative interactor	Discard	NA	NA	NA	NA	NA	NA	NA	False	Keep	-0.084226721396557	-0.061526001861569	0.033088169332188	0.177216200836063	0.019858449924868	0.8034854721823	0.868852830778137	False	3	3	3	0	6.0767	3	3	3	3	0	0	0	0	3	3	3	3	0	0	0	0	3	3	3	3	0	0
Girdin	CCDC88A	216.04	False	Putative interactor	Discard	NA	NA	NA	NA	NA	NA	NA	False	Discard	-0.238663658691228	0.217851096811131	NA	NA	0.007575863384391	NA	NA	False	7	7	7	0	35.298	5	3	1	2	0	0	0	0	5	3	1	2	0	0	0	0	5	3	1	2	0	0
Coiled-coil domain-containing protein 93	CCDC93	73.041	False	Putative interactor	Discard	NA	NA	NA	NA	NA	NA	NA	False	Keep	0.187767747046025	0.123533772290994	0.149519521490029	-0.040660121349006	0.107624268827167	0.128120803461071	0.281315864607958	False	7	7	7	0	32.658	4	5	3	6	0	0	0	0	4	5	3	6	0	0	0	0	4	5	3	6	0	0
Coiled-coil domain-containing protein 94	CCDC94	37.085	False	Putative interactor	Discard	NA	NA	NA	NA	NA	NA	NA	False	Keep	-0.016366079266878	-0.122538428199813	0.11490002395719	0.029417546835092	0.003886430403255	0.979886192616936	0.984974858336465	False	3	3	3	0	11.314	3	3	3	3	0	0	0	0	3	3	3	3	0	0	0	0	3	3	3	3	0	0
Coiled-coil domain-containing protein 97	CCDC97	38.946	False	Putative interactor	Discard	NA	NA	NA	NA	NA	NA	NA	False	Discard	0.203138497190849	0.042364175248008	-0.080484478200797	-0.094202419376384	0.022733545347945	NA	NA	False	4	4	4	0	18.557	3	2	4	4	0	0	0	0	3	2	4	4	0	0	0	0	3	2	4	4	0	0
Cyclin-A2	CCNA2	48.55	False	Putative interactor	Discard	NA	NA	NA	NA	NA	NA	NA	False	Discard	NA	NA	0.4743581628754	NA	0.4743581628754	NA	NA	False	3	3	3	0	29.889	2	2	2	1	0	0	0	0	2	2	2	1	0	0	0	0	2	2	2	1	0	0
G2/mitotic-specific cyclin-B1	CCNB1	44.932	False	Putative interactor	Discard	NA	NA	NA	NA	NA	NA	NA	False	Keep	-0.351111244461239	-0.451208294071329	-0.435260897947046	-0.302404082293598	-0.383703475322796	0.001638010465408	0.064214157105914	False	6	6	6	0	13.988	4	5	6	5	0	0	0	0	4	5	6	5	0	0	0	0	4	5	6	5	0	0
Cyclin-T1	CCNT1	80.684	False	Putative interactor	Discard	NA	NA	NA	NA	NA	NA	NA	False	Keep	-0.197202942488474	-0.233294599804951	0.291721420457891	-0.088270074582964	-0.041090526275591	0.668943522967307	0.781190833570795	False	4	4	4	0	16.076	3	3	4	3	0	0	0	0	3	3	4	3	0	0	0	0	3	3	4	3	0	0
Copper chaperone for superoxide dismutase;Superoxide dismutase [Cu-Zn]	CCS	27.086	False	Putative interactor	Discard	NA	NA	NA	NA	NA	NA	NA	False	Keep	-0.158751428693752	0.027437182706851	0.085288674816987	-0.068528730233718	-0.025650576738462	0.63099200061158	0.752210671353575	False	5	5	5	0	14.416	3	4	4	4	0	0	0	0	3	4	4	4	0	0	0	0	3	4	4	4	0	0
T-complex protein 1 subunit beta	CCT2	57.488	False	Putative interactor	Discard	0.610198710180368	-0.11532881362386	-1.12149757166701	-0.303242131144113	-0.104818812628945	NA	NA	False	Keep	0.001297841595647	0.004321605950093	0.002162421150621	0.018206856653312	0.006513469424323	0.198943855896824	0.369596184913314	False	42	42	42	0	323.31	37	37	37	36	11	15	16	20	37	37	37	36	11	15	16	20	37	37	37	36	11	15
T-complex protein 1 subunit gamma	CCT3	60.533	False	Putative interactor	Discard	0.359837598093432	-0.160775789954208	-1.07796083240209	-0.421377341465845	-0.23521452989534	NA	NA	False	Keep	-0.004971426705532	0.02119542451449	0.002306467383169	0.030830430153275	0.012411345019565	0.232462950026978	0.401908122548998	False	42	42	42	0	323.31	39	37	37	38	16	14	20	21	39	37	37	38	16	14	20	21	39	37	37	38	16	14
T-complex protein 1 subunit delta	CCT4	57.924	False	Putative interactor	Discard	0.355235346604591	-0.034394091978615	-1.30381371824427	-0.256595389259586	-0.193572408521125	NA	NA	False	Keep	0.010493419248453	0.0137838154331	0.044044332706021	0.026162654489676	0.023681177285947	0.052921527018476	0.182108854640244	False	38	38	38	0	323.31	35	34	35	35	11	11	12	12	35	34	35	35	11	11	12	12	35	34	35	35	11	11
T-complex protein 1 subunit epsilon	CCT5	59.67	False	Putative interactor	Discard	0.444807764060241	-0.192691689918498	-1.10241895242368	-0.383515706961388	-0.205726932789284	NA	NA	False	Keep	-0.000591626258437	0.012354130407874	-0.024736678321506	0.011066201406205	-0.000400403432393	0.959230691585508	0.970536307889062	False	43	43	43	0	323.31	35	37	36	34	19	21	23	21	35	37	36	34	19	21	23	21	35	37	36	34	19	21
T-complex protein 1 subunit zeta	CCT6A	58.024	False	Putative interactor	Discard	0.543084514321831	-0.033419815226889	-1.09296092631527	-0.355631452877181	-0.118526600412059	NA	NA	False	Keep	-0.00332202038363	0.022190239634066	-0.002223462869147	-0.003003930857286	0.003451123550149	0.624028898273032	0.748496319888296	False	32	32	32	0	323.31	26	26	26	25	10	11	13	17	26	26	26	25	10	11	13	17	26	26	26	25	10	11
T-complex protein 1 subunit eta	CCT7	59.366	False	Putative interactor	Discard	0.521436159123111	-0.127143401265985	-0.969333805144144	-0.377789978218884	-0.139480671116698	NA	NA	False	Keep	-0.014382992987776	-0.004016277429517	-0.015155489252169	0.016638942113789	-0.004171807880979	0.607914222251371	0.736732343478136	False	33	33	33	0	323.31	32	32	31	30	5	7	8	8	32	32	31	30	5	7	8	8	32	32	31	30	5	7
T-complex protein 1 subunit theta	CCT8	59.62	False	Putative interactor	Discard	0.560134222599617	-0.105729793973505	-1.19326483188942	-0.362267927672666	-0.144411329115892	NA	NA	False	Keep	0.017921907997262	0.040682058803008	0.042924445173841	0.036468167069292	0.034532678938597	0.008983264100042	0.098656627368191	False	43	43	43	0	323.31	39	39	39	37	17	18	22	20	39	39	39	37	17	18	22	20	39	39	39	37	17	18
CD276 antigen	CD276	41.767	False	Putative interactor	Discard	NA	NA	NA	NA	NA	NA	NA	False	Keep	0.246955265042952	-0.034086455652997	-0.062836426914287	0.071076162010959	0.060472864063875	0.48780719045524	0.637281095753011	False	8	8	8	0	116.84	8	8	7	8	0	0	0	0	8	8	7	8	0	0	0	0	8	8	7	8	0	0
CD2-associated protein	CD2AP	71.45	False	Putative interactor	Discard	NA	NA	NA	NA	NA	NA	NA	False	Keep	-0.030501348553923	0.058247216854663	0.000721167243654	0.127104965139401	0.040148979465219	0.343699779161903	0.513229612374355	False	15	15	15	0	99.136	13	11	12	12	0	0	0	0	13	11	12	12	0	0	0	0	13	11	12	12	0	0
CD2 antigen cytoplasmic tail-binding protein 2	CD2BP2	37.646	False	Putative interactor	Discard	NA	NA	NA	NA	NA	NA	NA	False	Keep	0.071762669300091	0.078199919921372	0.467070757218749	0.500394166415795	0.293841299266739	0.09909102459272	0.243559446955282	False	4	4	4	0	15.229	4	4	3	4	0	0	0	0	4	4	3	4	0	0	0	0	4	4	3	4	0	0
Tetraspanin;CD81 antigen	CD81	17.963	False	Putative interactor	Discard	NA	NA	NA	NA	NA	NA	NA	False	Keep	-0.071239325619393	-0.048531564417621	-0.115488037673319	0.11290026153255	-0.027965438520775	0.582558174607522	0.716798834628326	False	3	3	3	0	160.57	3	3	3	3	0	0	0	0	3	3	3	3	0	0	0	0	3	3	3	3	0	0
Tetraspanin;CD9 antigen	CD9	17.764	False	Putative interactor	Discard	NA	NA	NA	NA	NA	NA	NA	False	Discard	0.090853430451114	NA	NA	NA	0.090853430451114	NA	NA	False	3	3	3	0	5.2712	3	2	3	2	0	0	0	0	3	2	3	2	0	0	0	0	3	2	3	2	0	0
CD99 antigen	CD99	18.848	False	Putative interactor	Discard	NA	NA	NA	NA	NA	NA	NA	False	Keep	0.01278318469829	-0.140427943182753	-0.156643201465522	-0.13634694605283	-0.103503383444402	0.076444655117941	0.217696718751051	False	7	7	7	0	68.623	6	6	4	5	0	0	0	0	6	6	4	5	0	0	0	0	6	6	4	5	0	0
Cell division cycle protein 123 homolog	CDC123	39.134	False	Putative interactor	Discard	0.270944974194879	NA	NA	-0.261314522807667	0.029223355957128	NA	NA	False	Keep	0.010350188169567	-0.10553531585704	0.012211083950874	0.056306060331877	-0.005434757112048	0.859609033591512	0.907984030365932	False	14	14	14	0	59.785	12	11	11	11	3	2	2	3	12	11	11	11	3	2	2	3	12	11	11	11	3	2
Cell division cycle protein 20 homolog	CDC20	54.722	False	Putative interactor	Discard	NA	NA	NA	NA	NA	NA	NA	False	Keep	-0.205014446587966	-0.221505436606158	-0.207277889695849	-0.213035693254953	-0.211694325684966	1.15350057722065E-05	0.017861956438262	True	7	7	7	0	32.893	6	7	7	6	1	0	1	1	6	7	7	6	1	0	1	1	6	7	7	6	1	0
Ubiquitin-conjugating enzyme E2 R1	CDC34	26.736	False	Putative interactor	Discard	NA	NA	NA	NA	NA	NA	NA	False	Keep	-0.078396100832122	0.265796924759752	0.009060468156384	0.039278795351368	0.064644911415201	0.480350432357945	0.632771284139752	False	8	8	7	0	18.222	7	5	6	7	0	0	0	0	7	5	6	7	0	0	0	0	6	5	5	6	0	0
	CDC37	41.659	True	Cochaperone	Discard	NA	NA	NA	NA	NA	NA	NA	False	Discard	NA	NA	NA	NA	NA	NA	NA	False	24	1	1	0	4.5558	10	10	9	10	22	21	21	19	1	1	1	1	1	1	1	1	1	1	1	1	1	1
Cell division control protein 42 homolog	CDC42	21.258	False	Putative interactor	Discard	0.578395830117314	NA	NA	NA	0.578395830117314	NA	NA	False	Keep	-0.001140179512532	-0.04947186361733	-0.020867289107543	-0.025456003671854	-0.024131401744902	0.09244842757232	0.237406948749151	False	8	8	7	0	108.56	8	8	8	8	3	2	2	2	8	8	8	8	3	2	2	2	7	7	7	7	2	2
Non-specific serine/threonine protein kinase;Serine/threonine-protein kinase MRCK alpha	CDC42BPA	193.63	False	Putative interactor	Discard	NA	NA	NA	NA	NA	NA	NA	False	Discard	-0.214240225572989	NA	NA	NA	-0.214240225572989	NA	NA	False	3	3	3	0	5.5876	3	2	3	2	0	0	0	0	3	2	3	2	0	0	0	0	3	2	3	2	0	0
Serine/threonine-protein kinase MRCK beta	CDC42BPB	194.31	True	Putative interactor	Discard	NA	NA	NA	NA	NA	NA	NA	False	Keep	0.064882851584854	-0.153960073420109	-0.081796976556614	-0.105333545753362	-0.066710641192887	0.238927589552086	0.40724201697458	False	7	7	7	0	33.799	4	5	5	4	0	0	1	0	4	5	5	4	0	0	1	0	4	5	5	4	0	0
Cdc42 effector protein 1	CDC42EP1	40.294	False	Putative interactor	Discard	NA	NA	NA	NA	NA	NA	NA	False	Keep	-0.025588163650857	-0.184801688444	-0.070966521354144	0.03899797879751	-0.058296446777484	0.289016952959719	0.456909394240045	False	5	5	5	0	17.662	4	4	4	4	2	2	0	1	4	4	4	4	2	2	0	1	4	4	4	4	2	2
Cell division control protein 45 homolog	CDC45	65.568	False	Putative interactor	Discard	NA	NA	NA	NA	NA	NA	NA	False	Discard	-0.110900321625922	-0.40558521645593	0.356707252935381	NA	-0.018663643890739	NA	NA	False	4	4	4	0	17.014	4	2	2	1	0	0	0	0	4	2	2	1	0	0	0	0	4	2	2	1	0	0
Cell division cycle 5-like protein	CDC5L	92.25	False	Putative interactor	Discard	NA	0.121696549779089	-0.683008504284806	NA	-0.225262602045602	NA	NA	False	Keep	-0.060743327252372	-0.008493572987099	-0.03654067297321	0.00115369461637	-0.025951666030621	0.159140099375124	0.322973058823565	False	26	26	26	0	192.21	20	22	20	21	2	4	4	3	20	22	20	21	2	4	4	3	20	22	20	21	2	4
Parafibromin	CDC73	60.576	False	Putative interactor	Discard	NA	NA	NA	NA	NA	NA	NA	False	Keep	-0.120717695490729	0.054640130538345	-0.118163128868706	-0.035845380417808	-0.053213004957993	0.277085886146445	0.445389568347884	False	10	10	10	0	31.027	6	8	5	7	1	1	1	1	6	8	5	7	1	1	1	1	6	8	5	7	1	1
Cell division cycle-associated protein 3	CDCA3	26.262	False	Putative interactor	Discard	NA	NA	NA	NA	NA	NA	NA	False	Discard	-0.016293123396497	NA	NA	0.020768865094572	0.002356880166928	NA	NA	False	3	3	3	0	24.146	3	2	2	2	0	0	0	0	3	2	2	2	0	0	0	0	3	2	2	2	0	0
Cadherin-2	CDH2	99.808	False	Putative interactor	Discard	NA	NA	NA	NA	NA	NA	NA	False	Keep	0.296075574952888	-0.167409692565248	-0.048859853233794	0.014498126999353	0.033877544056709	0.825987282299563	0.883315819503366	False	10	10	10	0	66.813	9	8	8	8	1	2	1	2	9	8	8	8	1	2	1	2	9	8	8	8	1	2
CDP-diacylglycerol--inositol 3-phosphatidyltransferase	CDIPT	25.946	False	Putative interactor	Discard	NA	NA	NA	NA	NA	NA	NA	False	Keep	-0.079142691513805	0.089362552827735	-0.067439869495174	-0.169858278339631	-0.053725784870854	0.368949674331176	0.536953543892694	False	5	5	5	0	24.089	3	3	3	3	2	2	1	1	3	3	3	3	2	2	1	1	3	3	3	3	2	2
Cyclin-dependent kinase 1	CDK1	34.095	False	Interactor	Discard	-0.191137626505323	-0.306630213312258	-0.500358656884347	-0.55582404258094	-0.380989808162213	NA	NA	False	Keep	0.014069582501656	0.009347172259253	0.043904394295621	-0.033362815359151	0.008752197686298	0.63063101787047	0.752210671353575	False	22	22	20	0	208.31	14	16	16	16	14	12	12	13	14	16	16	16	14	12	12	13	12	14	14	14	12	10
Cyclin-dependent kinase 11B;Cyclin-dependent kinase 11A	CDK11B	89.437	False	Putative interactor	Discard	-0.261945354789529	-0.269924434087002	-0.441943944746139	-0.82657369613319	-0.432778538569655	NA	NA	False	Keep	-0.075596020973322	0.013926706042922	0.057692867168346	-0.185950043703083	-0.044493758925433	0.442838318888382	0.603905888858353	False	18	18	18	0	57.113	6	5	5	5	12	15	11	11	6	5	5	5	12	15	11	11	6	5	5	5	12	15
Cyclin-dependent kinase 12	CDK12	164.15	False	Putative interactor	Discard	NA	NA	NA	NA	NA	NA	NA	False	Keep	0.049770151816385	0.06667476272446	-0.214290436250937	-0.141382369618724	-0.054759384310988	0.454736181219142	0.612773506409746	False	8	7	5	0	51.3	6	4	4	6	2	2	2	2	5	3	3	5	1	1	1	1	4	2	2	3	1	1
Cyclin-dependent kinase 13	CDK13	164.92	False	Putative interactor	Discard	NA	NA	NA	NA	NA	NA	NA	False	Discard	NA	NA	NA	NA	NA	NA	NA	False	5	2	2	0	8.3253	4	4	4	5	1	1	1	1	2	2	2	2	0	0	0	0	2	2	2	2	0	0
Cyclin-dependent kinase 2	CDK2	27.164	False	Interactor	Discard	NA	NA	NA	NA	NA	NA	NA	False	Keep	0.101650076094435	0.074916402052462	0.031536353268053	0.000432743603971	0.052659337093759	0.103238090419625	0.249787785960607	False	8	6	5	0	43.832	8	8	7	8	2	2	2	2	6	6	5	6	0	0	0	0	5	5	4	5	0	0
Cyclin-dependent-like kinase 5	CDK5	33.304	False	Putative interactor	Discard	NA	NA	NA	NA	NA	NA	NA	False	Keep	-0.067999320282861	-0.098891756985488	-0.070405918979767	-0.017066643398913	-0.063288573750271	0.033435345212882	0.148149990846995	False	14	13	13	0	34.079	11	10	9	11	3	3	2	2	10	9	8	10	2	2	1	1	10	9	8	10	2	2
CDK5 regulatory subunit-associated protein 3	CDK5RAP3	56.92	False	Putative interactor	Discard	NA	NA	NA	NA	NA	NA	NA	False	Keep	-0.155292980389008	-0.05652120528677	-0.028366323532543	0.019203733973093	-0.053845584543201	0.230577147037671	0.400054579482166	False	13	13	13	0	80.515	12	13	12	12	0	0	0	0	12	13	12	12	0	0	0	0	12	13	12	12	0	0
Cyclin-dependent kinase 6	CDK6	36.938	False	Interactor	Discard	NA	NA	NA	NA	NA	NA	NA	False	Keep	-0.542374191392473	-0.537905788670871	-0.420163352920314	-0.22740486608463	-0.42617954804248	0.009950108181747	0.101366727101543	False	7	6	6	0	8.0096	3	4	3	5	2	3	2	3	2	3	2	4	1	2	1	2	2	3	2	4	1	2
Cyclin-dependent kinase 7	CDK7	28.502	False	Putative interactor	Discard	NA	NA	NA	NA	NA	NA	NA	False	Discard	0.09963185001446	NA	NA	NA	0.09963185001446	NA	NA	False	3	3	3	0	6.04	3	2	2	2	0	0	0	0	3	2	2	2	0	0	0	0	3	2	2	2	0	0
Threonylcarbamoyladenosine tRNA methylthiotransferase	CDKAL1	65.111	False	Putative interactor	Discard	NA	NA	NA	NA	NA	NA	NA	False	Discard	-0.188890716140013	-0.122915418576844	NA	-0.250165425587271	-0.186387752920496	NA	NA	False	4	4	4	0	12.752	2	2	2	4	1	1	1	1	2	2	2	4	1	1	1	1	2	2	2	4	1	1
Cyclin-dependent kinase inhibitor 2A	CDKN2A	14.968	False	Putative interactor	Discard	0.248548071933714	-0.094669133678586	-0.925970112462376	-0.291932002138558	-0.206049254766209	NA	NA	False	Keep	0.003314388506677	-0.044865777390754	-8.65642994082165E-05	-0.005796837556691	-0.011729778387662	0.365980944353952	0.534642917294429	False	7	7	7	0	71.348	7	6	6	6	3	3	3	3	7	6	6	6	3	3	3	3	7	6	6	6	3	3
Cyclin-dependent kinase 4 inhibitor C	CDKN2C	18.127	False	Putative interactor	Discard	NA	NA	NA	NA	NA	NA	NA	False	Keep	0.032806145083242	0.092478087200385	0.001297841595647	0.058939854556233	0.04677042216245	0.096286944374422	0.240773728293516	False	4	4	4	0	35.385	4	4	4	4	0	0	0	0	4	4	4	4	0	0	0	0	4	4	4	4	0	0
Phosphatidate cytidylyltransferase 2	CDS2	51.417	False	Putative interactor	Discard	NA	NA	NA	NA	NA	NA	NA	False	Discard	0.07450543636363	-0.194327829155721	0.011352507229905	0.282380494638606	0.053486735962507	NA	NA	False	4	4	4	0	26.738	2	2	2	3	1	2	2	1	2	2	2	3	1	2	2	1	2	2	2	3	1	2
Protein CDV3 homolog	CDV3	27.335	False	Putative interactor	Discard	NA	NA	-1.10539207586408	-0.283296315802535	-0.636562513604925	NA	NA	False	Keep	-0.025367903744644	-0.053748246551673	0.003890027433372	-0.023328426654748	-0.024494537217067	0.127455113167687	0.280945541267136	False	11	11	11	0	226.05	11	10	11	10	2	2	2	2	11	10	11	10	2	2	2	2	11	10	11	10	2	2
CCAAT/enhancer-binding protein zeta	CEBPZ	120.97	False	Putative interactor	Discard	NA	NA	NA	NA	NA	NA	NA	False	Discard	NA	NA	NA	NA	NA	NA	NA	False	3	3	3	0.00042221	3.622	2	0	2	2	0	0	0	0	2	0	2	2	0	0	0	0	2	0	2	2	0	0
Cat eye syndrome critical region protein 5	CECR5	46.321	True	Putative interactor	Discard	NA	NA	NA	NA	NA	NA	NA	False	Keep	0.034779158048019	0.100304905795685	0.027720258355927	0.06805164299779	0.058004715076277	0.040757582399427	0.16055149747431	False	14	14	14	0	144.21	13	13	12	13	0	0	2	1	13	13	12	13	0	0	2	1	13	13	12	13	0	0
CUGBP Elav-like family member 1	CELF1	55.142	False	Putative interactor	Discard	NA	NA	NA	NA	NA	NA	NA	False	Keep	0.163112244347124	0.089498150839103	-0.1464833352453	0.00863030514344	0.033211537607004	0.694724259043696	0.797711319040421	False	4	4	4	0	8.1213	3	3	4	3	0	0	0	0	3	3	4	3	0	0	0	0	3	3	4	3	0	0
CUGBP Elav-like family member 2	CELF2	46.621	False	Putative interactor	Discard	NA	NA	NA	NA	NA	NA	NA	False	Discard	-0.066125258284644	-0.045535652467562	0.252173413202027	-0.300483902275146	-0.026531990935874	NA	NA	False	5	5	5	0	7.8949	3	3	2	3	0	0	0	0	3	3	2	3	0	0	0	0	3	3	2	3	0	0
Centromere protein F	CENPF	367.76	False	Putative interactor	Discard	NA	NA	NA	NA	NA	NA	NA	False	Discard	NA	NA	NA	NA	NA	NA	NA	False	4	4	4	0.0050116	2.0189	2	2	2	2	0	1	1	0	2	2	2	2	0	1	1	0	2	2	2	2	0	1
Centrosomal protein of 170 kDa	CEP170	175.29	False	Putative interactor	Discard	NA	NA	NA	NA	NA	NA	NA	False	Keep	-0.048531564417621	0.002738519806929	0.005759269288685	0.008773707066016	-0.007623107443226	0.60650446869108	0.736028346213274	False	20	20	20	0	78.837	16	14	18	16	0	0	0	0	16	14	18	16	0	0	0	0	16	14	18	16	0	0
Centrosomal protein of 290 kDa	CEP290	290.38	False	Putative interactor	Discard	NA	NA	NA	NA	NA	NA	NA	False	Discard	NA	NA	0.165043649483044	NA	0.165043649483044	NA	NA	False	5	5	5	0.0002129	3.7807	3	2	4	1	0	1	0	0	3	2	4	1	0	1	0	0	3	2	4	1	0	1
Centrosomal protein of 41 kDa	CEP41	41.368	False	Putative interactor	Discard	NA	NA	NA	NA	NA	NA	NA	False	Keep	-0.400110955040741	0.035905383742128	-0.287729990680388	0.113833828959277	-0.118613375841252	0.357620780520696	0.525902923681194	False	4	4	4	0	16.112	4	4	4	3	0	0	0	0	4	4	4	3	0	0	0	0	4	4	4	3	0	0
Centrosomal protein of 44 kDa	CEP44	44.139	False	Putative interactor	Discard	NA	NA	NA	NA	NA	NA	NA	False	Discard	NA	NA	NA	0.40882053452885	0.40882053452885	NA	NA	False	3	3	3	0	21.131	1	1	2	3	0	0	0	1	1	1	2	3	0	0	0	1	1	1	2	3	0	0
Centrosomal protein of 55 kDa	CEP55	54.178	False	Putative interactor	Discard	NA	NA	NA	NA	NA	NA	NA	False	Keep	-0.062610406624481	-0.200332416084047	-0.154778942667606	-0.228486232682273	-0.160169374255516	0.021121227817713	0.125311192627312	False	15	15	15	0	103.18	11	11	12	11	0	1	1	1	11	11	12	11	0	1	1	1	11	11	12	11	0	1
Ceramide synthase 1	CERS1	39.536	False	Putative interactor	Discard	NA	NA	NA	NA	NA	NA	NA	False	Discard	-0.087641385809322	-0.158928595694067	0.069839625068634	-0.176805001908128	-0.08504902376299	NA	NA	False	3	3	3	0	27.645	2	2	2	2	0	0	0	0	2	2	2	2	0	0	0	0	2	2	2	2	0	0
Ceramide synthase 2	CERS2	15.32	False	Putative interactor	Discard	NA	NA	NA	NA	NA	NA	NA	False	Keep	-0.030191942303064	-0.03175438548915	-0.008406502794696	0.170437868508108	0.027546881112375	0.643271471747293	0.761078527180621	False	5	5	5	0	34.826	5	5	5	5	0	0	0	0	5	5	5	5	0	0	0	0	5	5	5	5	0	0
Centrin-2	CETN2	19.738	False	Putative interactor	Discard	NA	NA	NA	NA	NA	NA	NA	False	Discard	-0.068695156349331	-0.103921944602936	0.106750315060868	-0.111056126956853	-0.041450532448918	NA	NA	False	3	3	3	0	7.8054	3	2	3	3	0	0	0	0	3	2	3	3	0	0	0	0	3	2	3	3	0	0
Cilia- and flagella-associated protein 36	CFAP36	39.446	False	Putative interactor	Discard	NA	NA	NA	NA	NA	NA	NA	False	Keep	-0.003611253552379	-0.031149843567183	-0.015257547990949	-0.007347569475642	-0.014302851965443	0.10042179636602	0.245466695616072	False	8	8	8	0	70.07	5	7	7	5	0	0	0	0	5	7	7	5	0	0	0	0	5	7	7	5	0	0
Craniofacial development protein 1	CFDP1	33.592	False	Putative interactor	Discard	NA	NA	NA	NA	NA	NA	NA	False	Keep	-0.131297433066254	-0.123041103930429	-0.080148914516886	-0.031444710419005	-0.090933538317274	0.0282263904251	0.141223152094563	False	6	6	6	0	88.582	6	6	6	6	0	0	0	0	6	6	6	6	0	0	0	0	6	6	6	6	0	0
Cofilin-1	CFL1	18.502	False	Putative interactor	Discard	0.864530763227329	0.068886628373822	-1.24672937968377	-0.261601027632536	0.044470508736461	NA	NA	False	Keep	0.014926544238103	0.049909522443058	0.036468167069292	0.048654701840346	0.037557935424026	0.019050801402432	0.124531686741343	False	19	19	14	0	267.4	17	16	16	16	9	10	11	10	17	16	16	16	9	10	11	10	14	13	13	13	5	6
Cofilin-2	CFL2	18.736	False	Putative interactor	Discard	NA	NA	NA	NA	NA	NA	NA	False	Keep	-0.026631183739799	-0.077726021947887	-0.038924962963823	0.03491998434916	-0.026520969934192	0.330124009836726	0.498000028477517	False	11	6	6	0	100.26	9	9	9	9	5	5	5	5	6	6	6	6	1	1	1	1	6	6	6	6	1	1
Putative glutathione-specific gamma-glutamylcyclotransferase 2	CHAC2	20.874	False	Putative interactor	Discard	NA	NA	NA	NA	NA	NA	NA	False	Keep	0.100708588596684	-0.044583034608685	0.161178250079813	0.013355058669068	0.059829406082306	0.295598386971913	0.463998076255456	False	3	3	3	0	28.772	3	3	3	3	0	0	0	0	3	3	3	3	0	0	0	0	3	3	3	3	0	0
Coiled-coil-helix-coiled-coil-helix domain-containing protein 1	CHCHD1	13.475	False	Putative interactor	Discard	NA	NA	NA	NA	NA	NA	NA	False	Discard	NA	NA	NA	NA	NA	NA	NA	False	3	3	3	0	5.4555	1	3	2	1	0	0	0	0	1	3	2	1	0	0	0	0	1	3	2	1	0	0
Coiled-coil-helix-coiled-coil-helix domain-containing protein 2;Putative coiled-coil-helix-coiled-coil-helix domain-containing protein CHCHD2P9, mitochondrial	CHCHD2	15.512	False	Putative interactor	Discard	NA	NA	NA	NA	NA	NA	NA	False	Discard	-0.145078770822349	-0.094125419379521	-0.095866623186195	-0.22679695337625	-0.139470174908994	NA	NA	False	3	3	3	0	34.513	2	2	2	2	0	0	1	1	2	2	2	2	0	0	1	1	2	2	2	2	0	0
MICOS complex subunit MIC19	CHCHD3	26.753	False	Putative interactor	Discard	NA	NA	NA	NA	NA	NA	NA	False	Keep	-0.019594419633118	-0.027307345995735	-0.001645610522933	0.015497569395326	-0.008167086857623	0.451514137758017	0.610724430427434	False	7	7	7	0	27.46	5	5	4	6	2	2	1	2	5	5	4	6	2	2	1	2	5	5	4	6	2	2
Mitochondrial intermembrane space import and assembly protein 40	CHCHD4	15.996	False	Putative interactor	Discard	NA	NA	NA	NA	NA	NA	NA	False	Discard	NA	0.06956469509336	0.369047643455913	NA	0.227063305835854	NA	NA	False	4	4	4	0	32.633	2	4	3	2	0	0	0	0	2	4	3	2	0	0	0	0	2	4	3	2	0	0
Chromodomain-helicase-DNA-binding protein 1-like	CHD1L	89.974	False	Putative interactor	Discard	NA	NA	NA	NA	NA	NA	NA	False	Keep	-0.110074834170757	-0.101335011475934	-0.118961924325956	-0.019711418227433	-0.086970830894795	0.031489677211385	0.145775082696052	False	3	3	3	0	9.5302	3	3	3	3	0	0	0	0	3	3	3	3	0	0	0	0	3	3	3	3	0	0
Chromodomain-helicase-DNA-binding protein 4	CHD4	217.1	False	Putative interactor	Discard	NA	NA	NA	NA	NA	NA	NA	False	Keep	-0.195136908096777	-0.016220171215246	-0.04784538364802	-0.05491673611951	-0.076911685994637	0.142798544565231	0.300031948791398	False	17	17	17	0	95.606	14	13	13	14	0	0	0	1	14	13	13	14	0	0	0	1	14	13	13	14	0	0
Serine/threonine-protein kinase Chk1	CHEK1	49.019	False	Interactor	Discard	NA	NA	NA	NA	NA	NA	NA	False	Discard	NA	NA	NA	NA	NA	NA	NA	False	4	4	4	0	4.5019	0	1	2	0	2	2	2	2	0	1	2	0	2	2	2	2	0	1	2	0	2	2
Serine/threonine-protein kinase Chk2	CHEK2	60.914	False	Putative interactor	Discard	NA	NA	NA	NA	NA	NA	NA	False	Discard	-0.1016445794368	-0.179678051887898	-0.181656597921911	-0.265899555964611	-0.181051299922808	NA	NA	False	4	4	4	0	11.113	3	2	3	3	0	0	0	0	3	2	3	3	0	0	0	0	3	2	3	3	0	0
Calcium homeostasis endoplasmic reticulum protein	CHERP	104.93	False	Putative interactor	Discard	NA	NA	NA	NA	NA	NA	NA	False	Discard	0.351062898940385	-0.064555339280561	-0.506803578683841	-0.189482860960456	-0.069285367324616	NA	NA	False	4	4	4	0	14.255	3	2	3	4	0	0	0	0	3	2	3	4	0	0	0	0	3	2	3	4	0	0
Rab proteins geranylgeranyltransferase component A 1	CHM	73.475	False	Putative interactor	Discard	NA	NA	NA	NA	NA	NA	NA	False	Keep	-0.044211089035881	-0.003625716733056	-0.002165667218114	-0.134936369255217	-0.045237891810821	0.234175066527273	0.403495232459141	False	4	4	4	0	41.187	4	4	4	4	0	0	0	0	4	4	4	4	0	0	0	0	4	4	4	4	0	0
Charged multivesicular body protein 1a	CHMP1A	19.531	False	Putative interactor	Discard	NA	NA	NA	NA	NA	NA	NA	False	Discard	0.207018225945622	0.027578727474283	0.245130531411833	-0.005405794601816	0.122692595082732	NA	NA	False	3	3	3	0.0029674	2.4287	2	3	2	2	0	0	0	0	2	3	2	2	0	0	0	0	2	3	2	2	0	0
Charged multivesicular body protein 4a	CHMP4A	25.098	False	Putative interactor	Discard	NA	NA	NA	NA	NA	NA	NA	False	Discard	0.040541793862847	0.214746522682395	-0.112022495754169	0.087191249562623	0.06232552655105	NA	NA	False	4	4	1	0	30.438	3	2	3	3	0	0	0	0	3	2	3	3	0	0	0	0	1	0	0	1	0	0
Charged multivesicular body protein 4b	CHMP4B	24.95	False	Putative interactor	Discard	NA	NA	NA	NA	NA	NA	NA	False	Keep	0.102993993323326	0.063226801996981	0.018206856653312	0.046141781644721	0.05797006863733	0.047497955428088	0.172856836616671	False	10	10	10	0	40.145	7	10	9	9	1	0	0	0	7	10	9	9	1	0	0	0	7	10	9	9	1	0
Charged multivesicular body protein 5	CHMP5	24.57	False	Putative interactor	Discard	NA	NA	NA	NA	NA	NA	NA	False	Keep	-0.16708568801813	-0.069663834732068	-0.067621289224532	-0.004595080286125	-0.076078799118416	0.104705532738249	0.25172730206606	False	6	6	6	0	66.048	5	5	6	4	0	0	0	0	5	5	6	4	0	0	0	0	5	5	6	4	0	0
Charged multivesicular body protein 6	CHMP6	20.167	False	Putative interactor	Discard	NA	NA	NA	NA	NA	NA	NA	False	Keep	0.006908369342177	-0.025558793720359	0.082430099945949	0.077789888643668	0.03613052341813	0.276475829728073	0.444802932294984	False	3	3	3	0	18.707	3	3	3	3	0	0	0	0	3	3	3	3	0	0	0	0	3	3	3	3	0	0
Charged multivesicular body protein 7	CHMP7	50.91	False	Putative interactor	Discard	NA	NA	NA	NA	NA	NA	NA	False	Discard	NA	NA	NA	0.044184257544004	0.044184257544004	NA	NA	False	4	4	4	0.00041597	3.3118	1	1	1	4	0	0	0	0	1	1	1	4	0	0	0	0	1	1	1	4	0	0
Calcineurin B homologous protein 1	CHP1	22.456	False	Putative interactor	Discard	NA	NA	NA	NA	NA	NA	NA	False	Keep	-0.231362554845227	-0.249410644687328	-0.01067203739399	-0.125179431921542	-0.150965527703571	0.068043438054345	0.204483851394396	False	8	8	8	0	36.202	4	6	6	6	1	1	2	1	4	6	6	6	1	1	2	1	4	6	6	6	1	1
Chromatin accessibility complex protein 1	CHRAC1	14.71	False	Putative interactor	Discard	NA	NA	NA	NA	NA	NA	NA	False	Discard	0.128425389028837	-0.104976636990801	0.023894042655701	-0.012824684418014	0.01105546383245	NA	NA	False	3	3	3	0	8.9771	2	3	3	2	0	0	0	0	2	3	3	2	0	0	0	0	2	3	3	2	0	0
Chromosome transmission fidelity protein 18 homolog	CHTF18	107.43	True	Putative interactor	Discard	NA	NA	NA	NA	NA	NA	NA	False	Keep	-0.138012885006921	-0.027572017515251	0.194969550093418	-0.168982147721072	-0.027671281854666	0.70048121386195	0.800791215061511	False	10	9	9	0	23.896	6	7	8	6	1	0	0	0	5	6	7	5	1	0	0	0	5	6	7	5	1	0
Chromatin target of PRMT1 protein	CHTOP	23.661	False	Putative interactor	Discard	NA	NA	NA	NA	NA	NA	NA	False	Discard	NA	NA	NA	0.011638756246894	0.011638756246894	NA	NA	False	4	4	4	0	18.183	2	2	3	3	0	1	0	0	2	2	3	3	0	1	0	0	2	2	3	3	0	1
Inhibitor of nuclear factor kappa-B kinase subunit alpha	CHUK	84.639	True	Putative interactor	Discard	-0.432381799087734	-0.348529023344408	-0.528760005757683	-0.597511433207265	-0.473698244842779	NA	NA	False	Keep	-0.025235763940377	0.02091106558169	-0.036570267324703	-0.005101723343082	-0.011333489027882	0.429103288239668	0.593803790740953	False	10	10	9	0	46.877	6	7	6	6	3	2	4	5	6	7	6	6	3	2	4	5	6	6	6	6	3	2
	CHURC1-FNTB	52.785	False	Putative interactor	Discard	NA	NA	NA	NA	NA	NA	NA	False	Discard	-0.266003640257873	-0.089236642784464	NA	NA	-0.174914524199373	NA	NA	False	4	1	1	0	37.512	3	3	4	3	0	0	0	0	1	1	1	1	0	0	0	0	1	1	1	1	0	0
Probable cytosolic iron-sulfur protein assembly protein CIAO1	CIAO1	37.84	False	Putative interactor	Discard	-0.332107432929982	NA	NA	NA	-0.332107432929982	NA	NA	False	Keep	0.017494379459273	0.013212111426851	0.055334501751099	-0.053478729460055	0.008669742093111	0.742727177808919	0.825689566040973	False	12	12	12	0	101.35	12	12	11	11	3	1	2	1	12	12	11	11	3	1	2	1	12	12	11	11	3	1
Anamorsin	CIAPIN1	33.582	False	Putative interactor	Discard	NA	NA	NA	NA	NA	NA	NA	False	Keep	-0.035327826958034	-0.023885695246344	0.002738519806929	0.004465436770301	-0.012901104229025	0.279422500994988	0.44722040598526	False	15	15	15	0	194.81	14	13	13	13	1	1	1	1	14	13	13	13	1	1	1	1	14	13	13	13	1	1
Cold-inducible RNA-binding protein	CIRBP	18.648	False	Putative interactor	Discard	NA	NA	NA	NA	NA	NA	NA	False	Discard	-0.004797716158768	0.068877140850308	0.00920382732984	-0.048024355865206	0.006922727302587	NA	NA	False	5	5	1	0	43.9	4	4	4	5	0	0	0	0	4	4	4	5	0	0	0	0	1	1	1	1	0	0
CDGSH iron-sulfur domain-containing protein 1	CISD1	12.199	True	Putative interactor	Discard	-0.395293345891727	NA	-0.42919727326111	-0.266767867762386	-0.362040964843122	NA	NA	False	Keep	-0.000952493084291	0.260748328396447	0.130271954518859	-0.110526457468891	0.076624079931097	0.448872250022438	0.609183767887595	False	5	5	5	0	60.845	5	5	5	5	3	3	3	3	5	5	5	5	3	3	3	3	5	5	5	5	3	3
CDGSH iron-sulfur domain-containing protein 2	CISD2	15.278	False	Putative interactor	Discard	NA	NA	NA	NA	NA	NA	NA	False	Keep	0.005902956858236	-0.005753383104926	0.044464066513246	0.052972274813989	0.024610458624609	0.187621050583279	0.35669882974611	False	7	7	7	0	64.187	7	7	7	7	0	0	0	0	7	7	7	7	0	0	0	0	7	7	7	7	0	0
Citron Rho-interacting kinase	CIT	231.43	True	Putative interactor	Discard	NA	NA	NA	NA	NA	NA	NA	False	Discard	NA	-1.08595601211378	NA	NA	-1.08595601211378	NA	NA	False	6	6	6	0	6.6937	3	3	3	3	0	0	0	0	3	3	3	3	0	0	0	0	3	3	3	3	0	0
Cbp/p300-interacting transactivator 1	CITED1	14.133	False	Putative interactor	Discard	NA	NA	NA	NA	NA	NA	NA	False	Discard	-0.151169777022994	-0.417521071233865	-0.43354526039894	NA	-0.328151096839238	NA	NA	False	3	3	3	0	11.897	2	3	3	2	0	0	0	0	2	3	3	2	0	0	0	0	2	3	3	2	0	0
Cytoskeleton-associated protein 4	CKAP4	66.022	False	Putative interactor	Discard	0.089674425034639	-0.028696950293683	-0.520126943591092	-0.242671299097685	-0.157252530071686	NA	NA	False	Keep	0.021763974291657	0.03604610015686	-0.013348787287356	-0.037295518636533	0.00207958805394	0.921140783660553	0.946193368821471	False	40	40	40	0	323.31	29	28	30	31	18	18	18	17	29	28	30	31	18	18	18	17	29	28	30	31	18	18
Cytoskeleton-associated protein 5	CKAP5	225.49	False	Putative interactor	Discard	-0.093461369817435	0.006104788538428	-0.53776834361704	-0.390188026181961	-0.237278037628445	NA	NA	False	Keep	-0.042843154483939	-0.041209281269352	0.005184375859723	0.008200013832136	-0.017460860272083	0.298454855216226	0.46729761709032	False	70	70	70	0	323.31	53	53	51	54	6	5	7	9	53	53	51	54	6	5	7	9	53	53	51	54	6	5
Creatine kinase B-type	CKB	42.644	False	Putative interactor	Discard	0.927594601408613	-0.095511362893672	-1.63270436052452	-0.387887513461028	-0.027390632916545	NA	NA	False	Keep	-0.066714418628063	-0.017037446433754	-0.015972161388665	-0.015068016079227	-0.028531859011976	0.108573059030137	0.258058913136096	False	27	27	27	0	323.31	24	24	24	24	10	13	12	16	24	24	24	24	10	13	12	16	24	24	24	24	10	13
Creatine kinase U-type, mitochondrial	CKMT1A	47.036	False	Putative interactor	Discard	-0.060951351840124	0.301114365792971	-0.654072585817861	-0.393606439142922	-0.157047028088334	NA	NA	False	Keep	0.074779426496613	0.032524065692199	0.02970023421542	0.036468167069292	0.04348449760358	0.026149238693498	0.136402835821414	False	18	18	18	0	227.48	14	14	14	16	10	10	10	10	14	14	14	16	10	10	10	10	14	14	14	16	10	10
Cyclin-dependent kinases regulatory subunit 1;Cyclin-dependent kinases regulatory subunit	CKS1B	9.6601	False	Putative interactor	Discard	NA	NA	NA	NA	NA	NA	NA	False	Keep	-0.02001858468852	0.001874285531351	0.00863030514344	-0.035446108523706	-0.011133567820578	0.347860922990628	0.515913155865679	False	3	3	3	0	79.409	3	3	3	3	1	1	1	1	3	3	3	3	1	1	1	1	3	3	3	3	1	1
Cyclin-dependent kinases regulatory subunit 2	CKS2	9.8602	False	Putative interactor	Discard	NA	NA	NA	NA	NA	NA	NA	False	Keep	-0.020501407013783	-0.111679516598679	0.042644337408494	-0.185835167035432	-0.066223434968518	0.264133344717845	0.432974304516189	False	4	4	4	0	19.45	3	3	3	3	1	0	0	1	3	3	3	3	1	0	0	1	3	3	3	3	1	0
CLIP-associating protein 1	CLASP1	162.76	False	Putative interactor	Discard	NA	NA	NA	NA	NA	NA	NA	False	Keep	-0.147809349152	-0.041550756337868	-0.070678617249324	0.020484422065084	-0.058623209090106	0.184957114401132	0.354243774459063	False	21	16	16	0	67.439	12	13	13	17	0	0	0	1	7	10	9	12	0	0	0	1	7	10	9	12	0	0
CLIP-associating protein 2	CLASP2	138.86	False	Putative interactor	Discard	NA	NA	NA	NA	NA	NA	NA	False	Keep	0.120484656895456	0.105409894040082	0.004896843214847	0.078746447076648	0.078063255776819	0.056934271651097	0.189597246562848	False	21	21	16	0	91.725	16	15	15	20	0	0	0	0	16	15	15	20	0	0	0	0	11	12	11	15	0	0
Chloride channel CLIC-like protein 1	CLCC1	62.022	False	Putative interactor	Discard	NA	NA	NA	NA	NA	NA	NA	False	Keep	-0.009901937444019	-0.17581056256896	-0.088991103791698	-0.013887647046124	-0.070576349357664	0.161811112724072	0.325831609952178	False	7	7	7	0	51.482	6	5	6	6	0	0	0	2	6	5	6	6	0	0	0	2	6	5	6	6	0	0
Chloride channel protein;H(+)/Cl(-) exchange transporter 3	CLCN3	87.947	False	Putative interactor	Discard	NA	NA	NA	NA	NA	NA	NA	False	Discard	NA	NA	NA	NA	NA	NA	NA	False	3	3	3	0.0029609	2.3998	3	3	3	3	0	0	0	0	3	3	3	3	0	0	0	0	3	3	3	3	0	0
Calmegin	CLGN	70.038	False	Putative interactor	Discard	NA	NA	NA	NA	NA	NA	NA	False	Keep	-0.003379862378702	0.151599082269397	-0.092909364548254	-0.053583535679506	0.003469114038501	0.99408290156008	0.994403987768594	False	11	11	11	0	70.42	11	9	9	8	0	0	0	0	11	9	9	8	0	0	0	0	11	9	9	8	0	0
Chloride intracellular channel protein 1	CLIC1	26.922	False	Putative interactor	Discard	1.02049178573889	NA	-1.59605944017047	-0.391472901075223	0.057388105938339	NA	NA	False	Keep	0.089769308633508	0.140386032283056	0.133958010100549	0.11290026153255	0.119389380225852	0.001887754910193	0.067539795091418	False	18	18	18	0	207.62	16	17	17	17	3	2	4	3	16	17	17	17	3	2	4	3	16	17	17	17	3	2
Chloride intracellular channel protein 4	CLIC4	28.772	False	Putative interactor	Discard	NA	NA	NA	NA	NA	NA	NA	False	Keep	-0.051967372283206	0.004896843214847	-0.010948211089231	0.039699917720951	-0.004204362888228	0.825152070586665	0.882727448223455	False	14	14	14	0	118.62	14	14	14	14	0	0	1	1	14	14	14	14	0	0	1	1	14	14	14	14	0	0
Clathrin interactor 1	CLINT1	68.259	False	Putative interactor	Discard	-0.108988052844987	-0.114357202641232	-0.43234176077549	-0.448991660220715	-0.266799851683287	NA	NA	False	Keep	-0.025558793720359	-0.087028294819542	0.02091106558169	-0.037043859529574	-0.031669586896881	0.242438408890166	0.410177813289892	False	19	19	19	0	133.38	15	16	16	17	6	6	5	6	15	16	16	17	6	6	5	6	15	16	16	17	6	6
CAP-Gly domain-containing linker protein 1	CLIP1	162.24	False	Putative interactor	Discard	NA	NA	NA	NA	NA	NA	NA	False	Discard	-0.162670286158348	-0.288963304380408	0.272978695373575	0.101381142355025	-0.00254138034326	NA	NA	False	8	8	7	0	19.098	5	6	2	5	0	0	0	0	5	6	2	5	0	0	0	0	5	5	2	5	0	0
Calmin	CLMN	111.65	False	Putative interactor	Discard	NA	NA	NA	NA	NA	NA	NA	False	Discard	NA	NA	NA	NA	NA	NA	NA	False	4	4	4	0.0044487	2.0756	1	2	2	1	0	0	0	0	1	2	2	1	0	0	0	0	1	2	2	1	0	0
Ceroid-lipofuscinosis neuronal protein 5	CLN5	41.496	False	Putative interactor	Discard	NA	NA	NA	NA	NA	NA	NA	False	Keep	-0.194905696381317	-0.014805628377827	-0.096653165017793	-0.110246122917671	-0.10274020952106	0.066469078310573	0.203163611682497	False	6	6	6	0	10.593	5	4	5	5	0	0	0	0	5	4	5	5	0	0	0	0	5	4	5	5	0	0
Ceroid-lipofuscinosis neuronal protein 6	CLN6	35.919	False	Putative interactor	Discard	NA	NA	NA	NA	NA	NA	NA	False	Keep	0.132511039799195	-0.180805981171534	-0.34076956312826	0.102993993323326	-0.05813121585282	0.575590007091569	0.710483161403982	False	4	4	4	0	15.213	4	3	3	3	0	0	0	0	4	3	3	3	0	0	0	0	4	3	3	3	0	0
Methylosome subunit pICln	CLNS1A	26.215	False	Putative interactor	Discard	0.332001258671286	NA	NA	-0.739736845468256	-0.106554805072897	NA	NA	False	Keep	-0.082438398351691	-0.062746014549175	0.012211083950874	-0.153077499720797	-0.070311244135432	0.126045610033738	0.279030203198347	False	8	8	8	0	97.526	7	7	6	6	3	1	1	4	7	7	6	6	3	1	1	4	7	7	6	6	3	1
	CLPB	54.822	True	Putative interactor	Discard	NA	NA	NA	NA	NA	NA	NA	False	Discard	0.071350804128843	NA	-0.029646959356611	-0.193568698358634	-0.046523665470399	NA	NA	False	9	1	1	0	4.5513	5	6	5	5	3	3	4	4	1	1	1	1	1	1	1	1	1	1	1	1	1	1
Caseinolytic peptidase B protein homolog	CLPB	78.728	True	Putative interactor	Discard	NA	NA	NA	NA	NA	NA	NA	False	Keep	0.01292617444427	-0.043675655818684	0.065020769948411	0.145742660277605	0.04669360301361	0.34500427030503	0.513444606023391	False	12	12	4	0	49.96	6	8	8	8	2	2	3	3	6	8	8	8	2	2	3	3	2	3	4	4	0	0
ATP-dependent Clp protease proteolytic subunit;ATP-dependent Clp protease proteolytic subunit, mitochondrial	CLPP	20.568	False	Putative interactor	Discard	NA	NA	NA	NA	NA	NA	NA	False	Keep	-0.10553531585704	0.013355058669068	-0.137743031006375	-0.203269361336878	-0.106140795536362	0.096971352798873	0.241221108126997	False	8	8	8	0	63.086	8	6	7	6	0	0	0	0	8	6	7	6	0	0	0	0	8	6	7	6	0	0
Cleft lip and palate transmembrane protein 1	CLPTM1	76.096	False	Putative interactor	Discard	NA	NA	NA	NA	NA	NA	NA	False	Keep	-0.127541563304054	0.003170442880128	-0.138489221116844	0.01906136509343	-0.059134158266708	0.240818544670003	0.409338656884193	False	8	8	8	0	32.622	8	7	8	6	1	1	0	1	8	7	8	6	1	1	0	1	8	7	8	6	1	1
Cleft lip and palate transmembrane protein 1-like protein	CLPTM1L	62.228	False	Putative interactor	Discard	NA	NA	NA	NA	NA	NA	NA	False	Keep	0.166843964412491	-0.013436156279321	0.006477564071205	0.127765328148545	0.073967579417254	0.204041431815912	0.375470180828211	False	4	4	4	0	35.811	3	4	4	4	0	0	0	0	3	4	4	4	0	0	0	0	3	4	4	4	0	0
ATP-dependent Clp protease ATP-binding subunit clpX-like, mitochondrial	CLPX	69.223	False	Putative interactor	Discard	NA	NA	NA	NA	NA	NA	NA	False	Keep	-0.096961729887088	-0.024633946828828	-0.013261423586098	-0.013494405213564	-0.036670152743159	0.162699033194377	0.326861310572254	False	18	18	18	0	77.353	16	17	14	16	1	1	2	1	16	17	14	16	1	1	2	1	16	17	14	16	1	1
Clathrin light chain A	CLTA	27.076	False	Putative interactor	Discard	NA	NA	NA	NA	NA	NA	NA	False	Keep	0.014640946881753	0.064469017368443	0.023326331860028	0.025028794491522	0.03199501813372	0.064047862978975	0.199152843017957	False	6	6	6	0	8.5365	6	5	6	6	0	0	0	0	6	5	6	6	0	0	0	0	6	5	6	6	0	0
Clathrin light chain B	CLTB	25.19	False	Putative interactor	Discard	0.034815558222506	0.040483368143947	-0.771568049402799	-0.285450396144318	-0.209582397191884	NA	NA	False	Keep	-0.053149388043073	0.037593075540233	-0.003886078782449	-0.066079948222271	-0.020790446170428	0.435024143644471	0.597989246723003	False	10	10	10	0	60.444	8	8	8	8	3	4	3	5	8	8	8	8	3	4	3	5	8	8	8	8	3	4
Clathrin heavy chain;Clathrin heavy chain 1	CLTC	192.06	False	Putative interactor	Discard	0.263011006541907	0.11982105221346	-0.641290499984522	-0.194968809146851	-0.07350271574513	NA	NA	False	Keep	-0.001212373102367	0.080111859861598	0.013355058669068	-0.000274138101713	0.023386661740217	0.319721400905886	0.488735033862552	False	93	93	75	0	323.31	86	84	84	85	11	11	12	14	86	84	84	85	11	11	12	14	69	68	68	68	9	9
	CLUH	138.23	False	Putative interactor	Discard	NA	NA	NA	NA	NA	NA	NA	False	Discard	-0.287501062744996	NA	NA	NA	-0.287501062744996	NA	NA	False	26	2	2	0	22.453	20	25	19	20	0	0	0	1	2	2	2	2	0	0	0	0	2	2	2	2	0	0
Clustered mitochondria protein homolog	CLUH	146.67	False	Putative interactor	Discard	NA	NA	NA	NA	NA	NA	NA	False	Keep	-0.131597693286273	-0.26279782324633	-0.096205863150344	-0.232938502319511	-0.179236928190565	0.019965880944555	0.124531686741343	False	30	30	6	0	227.83	23	29	23	24	0	0	0	1	23	29	23	24	0	0	0	1	5	6	6	6	0	0
Carboxymethylenebutenolidase homolog	CMBL	28.048	False	Putative interactor	Discard	NA	NA	NA	NA	NA	NA	NA	False	Keep	-0.025059596359457	-0.02639607113216	0.001297841595647	-0.167393490609586	-0.052894948432126	0.249743721802121	0.418506352100565	False	7	7	7	0	19.916	6	6	6	6	0	0	0	0	6	6	6	6	0	0	0	0	6	6	6	6	0	0
COX assembly mitochondrial protein homolog	CMC1	12.49	False	Putative interactor	Discard	NA	NA	NA	NA	NA	NA	NA	False	Keep	-0.111835406106847	-0.092709352438115	0.00417776078911	-0.085711030785142	-0.070818773913049	0.069630950808782	0.208176423515748	False	4	4	4	0	8.1106	3	3	3	3	0	1	1	1	3	3	3	3	0	1	1	1	3	3	3	3	0	1
COX assembly mitochondrial protein 2 homolog	CMC2	9.4598	False	Putative interactor	Discard	NA	NA	NA	NA	NA	NA	NA	False	Discard	0.096531742693629	0.109561151953051	0.200378797984026	0.083792032493887	0.123302000753719	NA	NA	False	3	3	3	0	8.7286	3	2	3	2	0	0	0	0	3	2	3	2	0	0	0	0	3	2	3	2	0	0
UMP-CMP kinase	CMPK1	22.222	False	Putative interactor	Discard	NA	NA	NA	NA	NA	NA	NA	False	Keep	0.075190314155219	0.072448850069692	0.070526720876682	0.090175949790207	0.077106244105979	0.000424058849967	0.039462123979344	True	10	10	10	0	91.168	9	10	10	10	0	0	0	0	9	10	10	10	0	0	0	0	9	10	10	10	0	0
Cap-specific mRNA (nucleoside-2-O-)-methyltransferase 1	CMTR1	95.32	False	Putative interactor	Discard	NA	NA	NA	NA	NA	NA	NA	False	Keep	0.022190239634066	0.057554246458089	-7.21365554733559E-05	0.031959741397545	0.028056338564124	0.1014741062452	0.24745299767038	False	18	18	18	0	74.048	15	15	16	16	0	0	2	2	15	15	16	16	0	0	2	2	15	15	16	16	0	0
Cellular nucleic acid-binding protein	CNBP	19.463	False	Putative interactor	Discard	NA	NA	NA	NA	NA	NA	NA	False	Keep	-0.057301592087788	-0.043928474519511	-0.019228860168724	-0.048949399513788	-0.042282230332918	0.014014305503271	0.110720163631713	False	5	5	5	0	50.919	4	5	5	5	0	0	1	1	4	5	5	5	0	0	1	1	4	5	5	5	0	0
Cytosolic non-specific dipeptidase	CNDP2	52.878	False	Putative interactor	Discard	NA	NA	NA	NA	NA	NA	NA	False	Keep	0.00417776078911	-0.084777420913078	0.027154051503727	-0.004841141834627	-0.013960481371883	0.591749372243233	0.724080523839309	False	18	18	12	0	140.19	18	17	16	17	1	2	1	2	18	17	16	17	1	2	1	2	12	11	10	11	1	1
Calponin;Calponin-2	CNN2	32.616	False	Putative interactor	Discard	NA	NA	NA	NA	NA	NA	NA	False	Keep	-0.092678583805275	-0.051817819063745	0.072586047068597	0.000288510158124	-0.016577672156461	0.650135447130864	0.765768011297642	False	9	8	8	0	66.429	7	7	8	8	1	1	1	0	6	6	7	7	1	1	1	0	6	6	7	7	1	1
Calponin-3;Calponin	CNN3	36.413	False	Putative interactor	Discard	0.322938582135802	NA	-0.605053539289911	-0.207057735679842	-0.112669703592021	NA	NA	False	Keep	-0.025823144621857	-0.011631604825301	0.023468280503905	0.065296567127781	0.013258570834171	0.572807253434602	0.707894678326801	False	14	14	13	0	210.54	13	13	13	13	4	2	4	3	13	13	13	13	4	2	4	3	12	12	12	12	4	2
Metal transporter CNNM2	CNNM2	96.622	False	Putative interactor	Discard	NA	NA	NA	NA	NA	NA	NA	False	Discard	0.293958979028694	-0.040956938591083	0.100304905795685	NA	0.124332546906896	NA	NA	False	4	4	3	0	28.274	3	2	2	3	0	0	0	0	3	2	2	3	0	0	0	0	2	1	1	2	0	0
Metal transporter CNNM3	CNNM3	76.118	False	Putative interactor	Discard	NA	NA	NA	NA	NA	NA	NA	False	Discard	NA	0.06805164299779	0.164142648848306	0.077379740797014	0.103844493845231	NA	NA	False	3	2	1	0.0040682	2.1177	2	3	3	3	0	0	0	0	1	2	2	2	0	0	0	0	0	1	1	1	0	0
CCR4-NOT transcription complex subunit 1	CNOT1	266.94	False	Putative interactor	Discard	NA	NA	NA	NA	NA	NA	NA	False	Keep	-0.152756697646854	-0.120639267265754	-0.141875737444287	-0.145860689101427	-0.140233158710746	0.0002627376841	0.039462123979344	True	32	32	32	0	206.77	24	26	29	28	0	0	0	0	24	26	29	28	0	0	0	0	24	26	29	28	0	0
CCR4-NOT transcription complex subunit 2	CNOT2	58.62	False	Putative interactor	Discard	NA	NA	NA	NA	NA	NA	NA	False	Keep	0.108357178090419	0.062536219895389	-0.253480841894421	0.031112840850249	-0.00615538673381	0.884925680720902	0.926822736960647	False	6	6	6	0	15.777	5	4	5	5	0	0	0	0	5	4	5	5	0	0	0	0	5	4	5	5	0	0
CCR4-NOT transcription complex subunit 3	CNOT3	81.871	False	Putative interactor	Discard	NA	NA	NA	NA	NA	NA	NA	False	Discard	0.075737982394078	0.080111859861598	-0.164738828683747	0.057831474560573	0.015779429741361	NA	NA	False	3	3	3	0	19.356	3	2	3	2	0	0	0	0	3	2	3	2	0	0	0	0	3	2	3	2	0	0
CCR4-NOT transcription complex subunit 4	CNOT4	63.509	False	Putative interactor	Discard	NA	NA	NA	NA	NA	NA	NA	False	Discard	-0.169858278339631	-0.320071819743085	-0.153719317951612	-0.138251033402834	-0.193671817683657	NA	NA	False	4	4	4	0	31.96	3	3	2	4	0	0	0	0	3	3	2	4	0	0	0	0	3	3	2	4	0	0
CCR4-NOT transcription complex subunit 7	CNOT7	32.745	False	Putative interactor	Discard	NA	NA	NA	NA	NA	NA	NA	False	Discard	0.296545508195117	NA	NA	NA	0.296545508195117	NA	NA	False	3	3	3	0.00021542	4.0157	3	1	1	1	0	0	0	0	3	1	1	1	0	0	0	0	3	1	1	1	0	0
Protein canopy homolog 2	CNPY2	20.652	False	Putative interactor	Discard	NA	NA	NA	NA	NA	NA	NA	False	Discard	0.082021269345502	0.00460925325259	0.049351959135292	-0.000259708481825	0.034328421485456	NA	NA	False	12	12	1	0	127.81	11	10	10	12	0	0	1	0	11	10	10	12	0	0	1	0	1	1	1	1	0	0
Protein canopy homolog 3	CNPY3	30.748	False	Putative interactor	Discard	NA	NA	NA	NA	NA	NA	NA	False	Keep	0.272739878117461	0.127633279725874	0.029558897449116	0.067225672531972	0.12730310578213	0.102570262250964	0.248760735643445	False	3	3	3	0	43.884	3	3	3	3	0	0	0	0	3	3	3	3	0	0	0	0	3	3	3	3	0	0
CB1 cannabinoid receptor-interacting protein 1	CNRIP1	15.167	False	Putative interactor	Discard	NA	NA	NA	NA	NA	NA	NA	False	Discard	-0.039636570372487	NA	NA	NA	-0.039636570372487	NA	NA	False	3	3	3	0	9.7059	3	2	1	2	0	0	0	0	3	2	1	2	0	0	0	0	3	2	1	2	0	0
Centriolin	CNTRL	268.88	False	Putative interactor	Discard	NA	NA	NA	NA	NA	NA	NA	False	Discard	3.9830391927886	NA	NA	NA	3.9830391927886	NA	NA	False	4	4	4	0.0040706	2.1343	2	1	1	2	1	1	1	1	2	1	1	2	1	1	1	1	2	1	1	2	1	1
Cytochrome c oxidase assembly factor 3 homolog, mitochondrial	COA3	11.731	False	Putative interactor	Discard	NA	NA	NA	NA	NA	NA	NA	False	Keep	0.086512046574282	0.06956469509336	0.026162654489676	-0.002266811126918	0.045418506248298	0.112724684041636	0.264294942307426	False	5	5	5	0	48.191	5	5	5	5	0	0	0	0	5	5	5	5	0	0	0	0	5	5	5	5	0	0
Cytochrome c oxidase assembly factor 4 homolog, mitochondrial	COA4	10.134	False	Putative interactor	Discard	NA	NA	NA	NA	NA	NA	NA	False	Discard	0.008343458529335	-0.188824937271159	-0.080392953091645	-0.059690396885525	-0.078415141711235	NA	NA	False	4	4	4	0	19.862	2	3	3	4	0	0	0	0	2	3	3	4	0	0	0	0	2	3	3	4	0	0
Cytochrome c oxidase assembly factor 6 homolog	COA6	18.006	False	Putative interactor	Discard	NA	NA	NA	NA	NA	NA	NA	False	Keep	0.019630756335508	-0.098984463259834	-0.101876799007246	-0.0605025896948	-0.059592663760605	0.122421094062834	0.275523590433119	False	4	4	4	0	26.893	4	4	4	4	0	0	0	0	4	4	4	4	0	0	0	0	4	4	4	4	0	0
Cytochrome c oxidase assembly factor 7	COA7	25.709	False	Putative interactor	Discard	NA	NA	NA	NA	NA	NA	NA	False	Discard	-0.222195266486134	0.200002066021868	0.180529812810721	NA	0.065462020131619	NA	NA	False	5	5	5	0	45.933	3	5	3	1	0	0	0	0	3	5	3	1	0	0	0	0	3	5	3	1	0	0
Bifunctional coenzyme A synthase;Phosphopantetheine adenylyltransferase;Dephospho-CoA kinase	COASY	62.328	False	Putative interactor	Discard	NA	NA	NA	NA	NA	NA	NA	False	Keep	0.035201595718566	0.090988888414772	0.0585243118408	0.139731422243744	0.081646406159707	0.037223068965321	0.154328160730952	False	7	7	7	0	59.405	6	7	6	7	0	0	0	0	6	7	6	7	0	0	0	0	6	7	6	7	0	0
Conserved oligomeric Golgi complex subunit 1	COG1	108.98	False	Putative interactor	Discard	NA	NA	NA	NA	NA	NA	NA	False	Keep	0.084472516936902	0.137765808095879	-0.029013859341265	0.04376444231017	0.060528201884984	0.190523184297976	0.359786769372458	False	4	4	4	0	12.836	4	3	4	4	0	0	0	0	4	3	4	4	0	0	0	0	4	3	4	4	0	0
Conserved oligomeric Golgi complex subunit 2	COG2	76.078	False	Putative interactor	Discard	NA	NA	NA	NA	NA	NA	NA	False	Keep	-0.018775695036618	-0.053119451641991	-0.109654484356857	-0.142671847696855	-0.080251863256602	0.061709484442102	0.196014639299683	False	7	7	7	0	31.065	7	4	7	6	0	0	0	0	7	4	7	6	0	0	0	0	7	4	7	6	0	0
Conserved oligomeric Golgi complex subunit 5	COG5	92.742	False	Putative interactor	Discard	NA	NA	NA	NA	NA	NA	NA	False	Keep	-0.138505101696073	-0.224013959700372	-0.163655706042856	-0.047800644062607	-0.142094623973572	0.029507293082727	0.143485021356876	False	5	5	5	0	61.544	5	5	5	4	0	0	0	0	5	5	5	4	0	0	0	0	5	5	5	4	0	0
Conserved oligomeric Golgi complex subunit 6	COG6	73.278	False	Putative interactor	Discard	NA	NA	NA	NA	NA	NA	NA	False	Discard	NA	NA	NA	0.182310918025696	0.182310918025696	NA	NA	False	3	3	3	0	6.4121	2	1	1	2	0	0	0	0	2	1	1	2	0	0	0	0	2	1	1	2	0	0
Conserved oligomeric Golgi complex subunit 7	COG7	86.343	False	Putative interactor	Discard	NA	NA	NA	NA	NA	NA	NA	False	Keep	0.139600464585515	0.290660311811355	-0.125195166665167	-0.041595302523501	0.074936947264201	0.530288132729497	0.671465505566394	False	9	9	9	0	28.482	7	5	4	5	0	0	0	0	7	5	4	5	0	0	0	0	7	5	4	5	0	0
Collagen type IV alpha-3-binding protein	COL4A3BP	70.834	False	Putative interactor	Discard	NA	NA	NA	NA	NA	NA	NA	False	Keep	0.225028083254049	0.105141660323423	0.116497840501748	0.259302621345141	0.178045317612782	0.019664748081279	0.124531686741343	False	9	9	9	0	32.428	7	6	9	8	0	0	0	0	7	6	9	8	0	0	0	0	7	6	9	8	0	0
Collagen alpha-1(VI) chain	COL6A1	108.34	False	Putative interactor	Discard	NA	NA	NA	NA	NA	NA	NA	False	Discard	-0.218514384038344	-0.096884582482407	-0.25847692486328	-0.243745257276094	-0.202978718906938	NA	NA	False	3	3	3	0	19.77	2	3	3	2	0	0	0	0	2	3	3	2	0	0	0	0	2	3	3	2	0	0
Collagen alpha-5(VI) chain	COL6A5	289.45	False	Putative interactor	Discard	NA	NA	NA	NA	NA	NA	NA	False	Discard	0.02970023421542	-0.06750034020348	NA	NA	-0.018081605143003	NA	NA	False	3	3	3	0.0055716	1.968	2	3	1	1	0	0	0	0	2	3	1	1	0	0	0	0	2	3	1	1	0	0
Collectin-12	COLEC12	81.514	False	Putative interactor	Discard	NA	NA	NA	NA	NA	NA	NA	False	Discard	NA	NA	NA	NA	NA	NA	NA	False	3	3	3	0	13.181	1	2	2	2	0	0	1	0	1	2	2	2	0	0	1	0	1	2	2	2	0	0
Procollagen galactosyltransferase 1	COLGALT1	71.635	False	Putative interactor	Discard	NA	NA	NA	NA	NA	NA	NA	False	Keep	-0.012533598406254	0.00662118012238	-0.072012551293379	-0.044612794397475	-0.03032085351019	0.176099745613936	0.343438861565719	False	15	15	15	0	90.472	11	12	10	11	1	1	1	3	11	12	10	11	1	1	1	3	11	12	10	11	1	1
COMM domain-containing protein 1	COMMD1	21.178	False	Putative interactor	Discard	NA	NA	NA	NA	NA	NA	NA	False	Keep	0.052694111303845	-0.094972645461312	0.124460486274336	0.017066724189833	0.026973526355119	0.625269127489262	0.749113534945549	False	5	5	5	0	74.308	5	5	5	5	0	0	0	0	5	5	5	5	0	0	0	0	5	5	5	5	0	0
COMM domain-containing protein 10	COMMD10	21.529	False	Putative interactor	Discard	NA	NA	NA	NA	NA	NA	NA	False	Discard	NA	NA	-0.213520731154033	NA	-0.213520731154033	NA	NA	False	4	4	4	0	25.816	3	3	2	3	0	0	0	0	3	3	2	3	0	0	0	0	3	3	2	3	0	0
COMM domain-containing protein 2	COMMD2	22.745	True	Putative interactor	Discard	NA	NA	NA	NA	NA	NA	NA	False	Keep	0.000288510158124	-0.022419660813132	0.072860401931245	-0.003654643529401	0.012228965533672	0.613645178887377	0.740919734508463	False	13	13	13	0	170.42	9	8	9	8	2	2	3	2	9	8	9	8	2	2	3	2	9	8	9	8	2	2
COMM domain-containing protein 3	COMMD3	22.151	False	Putative interactor	Discard	NA	NA	NA	NA	NA	NA	NA	False	Keep	0.098150021092012	0.038014690186716	0.163885116708942	0.056444801019668	0.089938756378138	0.049607918188022	0.177408455690884	False	7	7	2	0	50.326	6	5	6	6	1	1	2	1	6	5	6	6	1	1	2	1	2	2	2	2	1	1
COMM domain-containing protein 4	COMMD4	19.382	True	Putative interactor	Discard	NA	NA	NA	NA	NA	NA	NA	False	Keep	0.097341108796702	-0.05491673611951	0.067776372048493	0.200880954285959	0.080640610111567	0.236042407687122	0.40432706670742	False	5	5	5	0	58.709	5	5	5	5	0	0	0	0	5	5	5	5	0	0	0	0	5	5	5	5	0	0
COMM domain-containing protein 6	COMMD6	9.638	False	Putative interactor	Discard	NA	NA	NA	NA	NA	NA	NA	False	Keep	0.057415612427243	0.027295624050908	0.12485746725576	-0.018103518665896	0.04880464059876	0.208765656885642	0.381218891140822	False	3	3	3	0	13.204	3	3	3	3	0	0	0	0	3	3	3	3	0	0	0	0	3	3	3	3	0	0
COMM domain-containing protein 8	COMMD8	21.09	False	Putative interactor	Discard	NA	NA	NA	NA	NA	NA	NA	False	Keep	0.029982866215714	0.014212444812105	0.04348449760358	0.085560624872626	0.043554488873012	0.066159561524261	0.20266682694425	False	6	6	6	0	42.672	6	6	5	5	0	0	0	0	6	6	5	5	0	0	0	0	6	6	5	5	0	0
COMM domain-containing protein 9	COMMD9	21.819	False	Putative interactor	Discard	NA	NA	NA	NA	NA	NA	NA	False	Keep	0.016924144257821	0.022190239634066	0.079429315002915	0.151599082269397	0.068567634505653	0.120556179566692	0.273525632320913	False	8	8	8	0	119.49	6	6	6	8	0	0	0	0	6	6	6	8	0	0	0	0	6	6	6	8	0	0
Catechol O-methyltransferase	COMT	30.037	False	Putative interactor	Discard	NA	-0.075489637809989	-0.466046560028543	NA	-0.257592133770433	NA	NA	False	Keep	0.070526720876682	0.127633279725874	0.034074820270572	0.072311640022426	0.076524891429784	0.029019397567638	0.14310999087098	False	18	18	18	0	213.2	17	17	17	17	2	2	3	2	17	17	17	17	2	2	3	2	17	17	17	17	2	2
Catechol O-methyltransferase domain-containing protein 1	COMTD1	28.808	False	Putative interactor	Discard	NA	NA	NA	NA	NA	NA	NA	False	Keep	0.075190314155219	0.094100916438867	0.106080260225132	0.045163351603225	0.080316560366715	0.00912182163515	0.099082325361593	False	4	4	4	0	12.126	4	3	3	3	0	0	0	0	4	3	3	3	0	0	0	0	4	3	3	3	0	0
Coatomer subunit alpha;Xenin;Proxenin	COPA	138.34	False	Putative interactor	Discard	-0.205053008569018	-0.104223826224591	-0.471091265363962	-0.39401468092383	-0.286198723670805	NA	NA	False	Keep	0.06667476272446	0.043624476747035	0.023184369248263	0.042224073762985	0.044009349375938	0.015952882882362	0.117466672211728	False	60	60	60	0	308.11	51	52	56	55	5	6	8	9	51	52	56	55	5	6	8	9	51	52	56	55	5	6
Coatomer subunit beta	COPB1	107.14	False	Putative interactor	Discard	0.057387873228812	-0.033698112882244	-0.354755589834787	-0.233509509951265	-0.13208048447868	NA	NA	False	Keep	0.00705194251649	0.029276182370632	0.032806145083242	0.048236185652848	0.029417546835092	0.040806446982272	0.16055149747431	False	40	40	40	0	323.31	38	35	34	38	4	4	4	5	38	35	34	38	4	4	4	5	38	35	34	38	4	4
Coatomer subunit beta	COPB2	102.49	False	Putative interactor	Discard	0.046553728323587	-0.09859404577786	-0.496582833188557	-0.299677955621752	-0.197618606586636	NA	NA	False	Keep	0.066399228911383	0.01435529297707	0.057554246458089	0.076559095131604	0.053910680901207	0.029411093055776	0.143485021356876	False	37	37	37	0	323.31	30	32	33	32	6	8	8	9	30	32	33	32	6	8	8	9	30	32	33	32	6	8
Coatomer subunit epsilon	COPE	34.482	False	Putative interactor	Discard	NA	-0.144860800416026	-0.694364126290946	-0.426042189074634	-0.404337763467478	NA	NA	False	Keep	-0.045193233012364	-0.008972552999339	-0.055681260548743	-0.025720335737657	-0.033779971831347	0.046829646122957	0.17184007761313	False	14	14	14	0	208.34	12	11	10	11	3	3	2	4	12	11	10	11	3	3	2	4	12	11	10	11	3	3
Coatomer subunit gamma-1	COPG1	97.717	False	Putative interactor	Discard	0.181298811239531	-0.030362078928147	-0.361155692881214	-0.099817397403893	-0.064626807569623	NA	NA	False	Keep	0.039980597690881	0.014498126999353	0.064744920035355	0.071488105584182	0.047852439130865	0.034847172979051	0.15032305881098	False	34	34	31	0	323.31	30	30	30	29	4	3	4	4	30	30	30	29	4	3	4	4	28	28	28	27	3	2
Coatomer subunit gamma-2	COPG2	97.621	False	Putative interactor	Discard	NA	NA	NA	NA	NA	NA	NA	False	Keep	0.060047383669939	0.015069321717648	0.11290026153255	0.051720116447328	0.060358723103774	0.059053879767146	0.191307390835619	False	21	18	18	0	226.43	17	19	17	18	2	2	3	3	15	17	15	16	1	1	2	2	15	17	15	16	1	1
COP9 signalosome complex subunit 2	COPS2	51.596	False	Putative interactor	Discard	NA	NA	NA	NA	NA	NA	NA	False	Keep	-0.009509780367382	0.051998467797002	0.050606173690787	0.064331046245984	0.039640266191774	0.098148473691069	0.242396988055216	False	23	23	23	0	252.3	22	22	21	21	0	0	0	0	22	22	21	21	0	0	0	0	22	22	21	21	0	0
COP9 signalosome complex subunit 3	COPS3	47.873	False	Putative interactor	Discard	NA	NA	NA	NA	NA	NA	NA	False	Keep	0.07340895518534	0.00920382732984	0.037733627446515	0.04851520993394	0.042399198493525	0.050319045937552	0.1781006688784	False	14	14	14	0	185.82	14	14	14	13	0	0	0	0	14	14	14	13	0	0	0	0	14	14	14	13	0	0
COP9 signalosome complex subunit 4	COPS4	46.268	False	Putative interactor	Discard	NA	NA	NA	NA	NA	NA	NA	False	Keep	-0.006941609418847	0.035201595718566	-0.022199884082651	0.066123642465294	0.018466823201872	0.435525877564364	0.598413328667629	False	23	23	23	0	179.45	19	19	20	20	0	2	2	1	19	19	20	20	0	2	2	1	19	19	20	20	0	2
COP9 signalosome complex subunit 5	COPS5	37.578	False	Putative interactor	Discard	NA	NA	NA	NA	NA	NA	NA	False	Keep	0.066261442268721	0.039980597690881	0.001730196138883	0.049909522443058	0.039664828884844	0.063442529575516	0.198666849439205	False	11	11	11	0	49.693	9	8	10	9	0	0	0	0	9	8	10	9	0	0	0	0	9	8	10	9	0	0
COP9 signalosome complex subunit 6	COPS6	36.064	False	Putative interactor	Discard	NA	NA	NA	NA	NA	NA	NA	False	Keep	-0.069921249292275	-0.012358974985956	-0.003611253552379	0.088955682308218	0.001895897699055	0.98287027965643	0.986373705799081	False	10	10	10	0	67.207	10	8	9	9	0	0	1	0	10	8	9	9	0	0	1	0	10	8	9	9	0	0
COP9 signalosome complex subunit 7a	COPS7A	30.276	False	Putative interactor	Discard	NA	NA	NA	NA	NA	NA	NA	False	Keep	0.018634174139051	-0.029499702000644	-0.006376355350719	0.002018360534306	-0.003701650810524	0.729309519215635	0.81687941447046	False	10	10	10	0	121.99	10	8	10	10	0	0	0	1	10	8	10	10	0	0	0	1	10	8	10	10	0	0
COP9 signalosome complex subunit 7b	COPS7B	29.622	False	Putative interactor	Discard	NA	NA	NA	NA	NA	NA	NA	False	Keep	-0.013377909696789	0.017351841787775	0.033933911441932	0.038436181656108	0.019228647082651	0.202262670255341	0.373528616446507	False	9	9	9	0	94.592	8	8	8	8	0	0	2	1	8	8	8	8	0	0	2	1	8	8	8	8	0	0
COP9 signalosome complex subunit 8	COPS8	23.225	False	Putative interactor	Discard	NA	NA	NA	NA	NA	NA	NA	False	Keep	-0.095357912761804	-0.054497169428647	-0.000129848396946	-0.053883023981023	-0.050569654492082	0.079685308858344	0.220943859929498	False	7	7	7	0	71.136	6	7	6	6	1	0	1	1	6	7	6	6	1	0	1	1	6	7	6	6	1	0
Coatomer subunit zeta-1	COPZ1	22.34	False	Putative interactor	Discard	NA	-0.14862342562506	NA	NA	-0.14862342562506	NA	NA	False	Keep	0.029841557136715	0.064744920035355	0.00504061670053	-0.005666478127787	0.023745040194742	0.229966855695218	0.399891831604768	False	9	9	9	0	145.64	7	7	7	7	2	5	2	3	7	7	7	7	2	5	2	3	7	7	7	7	2	5
Ubiquinone biosynthesis monooxygenase COQ6, mitochondrial	COQ6	43.131	False	Putative interactor	Discard	NA	NA	NA	NA	NA	NA	NA	False	Discard	0.333652714765414	-0.191409011860024	-0.010802849922659	NA	0.060503991849428	NA	NA	False	3	3	3	0	11.495	3	3	3	2	0	0	0	0	3	3	3	2	0	0	0	0	3	3	3	2	0	0
Ubiquinone biosynthesis protein COQ9, mitochondrial	COQ9	35.509	False	Putative interactor	Discard	NA	NA	NA	NA	NA	NA	NA	False	Keep	-0.154955622476667	-0.003148508311473	-0.232921547488585	-0.13446120455792	-0.128984364901369	0.070545335891555	0.208977635938538	False	5	5	5	0	22.471	5	5	5	4	0	0	0	0	5	5	5	4	0	0	0	0	5	5	5	4	0	0
Coronin-1B	CORO1B	54.234	False	Putative interactor	Discard	NA	NA	NA	NA	NA	NA	NA	False	Keep	0.105275783415687	0.100708588596684	-0.062520008422299	0.083792032493887	0.058451579558406	0.251020989750025	0.41953572429105	False	8	8	8	0	36.842	4	5	6	7	2	1	2	1	4	5	6	7	2	1	2	1	4	5	6	7	2	1
Coronin-1C;Coronin	CORO1C	53.248	False	Putative interactor	Discard	-0.806618038561092	1.48859872732861	NA	0.064504399486775	0.56026136978123	NA	NA	False	Keep	0.065572311593622	0.145481822265525	0.163756333397909	0.082021269345502	0.114800101641929	0.017349687539405	0.122118141612586	False	12	12	12	0	43.639	9	10	11	10	3	3	2	3	9	10	11	10	3	3	2	3	9	10	11	10	3	3
Coronin;Coronin-7	CORO7-PAM16	114.16	False	Putative interactor	Discard	NA	-0.04768189049253	-0.662917146410381	-0.31675374550229	-0.320747998063834	NA	NA	False	Keep	-0.098273867349879	-0.049218071706753	-0.026513622646511	-0.05814248099656	-0.057804564942288	0.030405807528696	0.145095201720141	False	23	23	23	0	139.25	16	15	19	16	2	3	3	3	16	15	19	16	2	3	3	3	16	15	19	16	2	3
Coactosin-like protein	COTL1	15.945	False	Putative interactor	Discard	NA	NA	NA	NA	NA	NA	NA	False	Keep	-0.120968694465474	0.008200013832136	-0.058427893982397	-0.095496634179953	-0.06584964407195	0.098011565797928	0.242396988055216	False	7	7	7	0	38.663	6	7	5	6	0	0	0	0	6	7	5	6	0	0	0	0	6	7	5	6	0	0
Cytochrome c oxidase assembly protein COX15 homolog	COX15	46.03	False	Putative interactor	Discard	NA	NA	NA	NA	NA	NA	NA	False	Discard	-0.161411220857467	0.002306467383169	-0.147665505584577	-0.261967206318675	-0.139072947265687	NA	NA	False	3	3	3	0	33.12	3	3	2	2	0	0	0	0	3	3	2	2	0	0	0	0	3	3	2	2	0	0
Cytochrome c oxidase copper chaperone	COX17	10.853	False	Putative interactor	Discard	NA	NA	NA	NA	NA	NA	NA	False	Keep	0.046141781644721	0.075327250707065	0.065848003366081	0.055056793368935	0.06063541287345	0.002443648843789	0.070785598760102	False	4	4	4	0	55.146	4	4	4	4	0	0	0	1	4	4	4	4	0	0	0	1	4	4	4	4	0	0
Cytochrome c oxidase assembly protein COX19	COX19	10.394	False	Putative interactor	Discard	NA	NA	NA	NA	NA	NA	NA	False	Discard	NA	NA	NA	-0.276362807784322	-0.276362807784322	NA	NA	False	4	4	4	0	5.2999	1	1	3	3	0	0	0	0	1	1	3	3	0	0	0	0	1	1	3	3	0	0
Cytochrome c oxidase subunit 4 isoform 1, mitochondrial	COX4I1	19.576	False	Putative interactor	Discard	0.215436172625551	-0.112327764419045	NA	NA	0.060842285505502	NA	NA	False	Keep	-0.031533182227838	-0.080652289316207	-0.037043859529574	-0.060096436135226	-0.052199210415605	0.018903251519411	0.124531686741343	False	9	9	9	0	39.387	9	9	9	9	2	2	1	1	9	9	9	9	2	2	1	1	9	9	9	9	2	2
Cytochrome c oxidase subunit 5A, mitochondrial	COX5A	16.762	False	Putative interactor	Discard	NA	NA	-1.19037269251613	NA	-1.19037269251613	NA	NA	False	Keep	-0.087442102658185	-0.119917927570931	-0.046086671746751	-0.088837663139704	-0.085332157218765	0.010976566725771	0.103238239165312	False	9	9	9	0	86.973	8	8	9	8	1	2	2	2	8	8	9	8	1	2	2	2	8	8	9	8	1	2
Cytochrome c oxidase subunit 5B, mitochondrial	COX5B	13.696	False	Putative interactor	Discard	NA	NA	NA	NA	NA	NA	NA	False	Keep	0.031395196275534	-0.0247953853162	0.000865357443253	0.00633393372205	0.003587845635443	0.784216421849972	0.856388666597096	False	11	11	11	0	69.859	8	10	10	10	0	1	2	1	8	10	10	10	0	1	2	1	8	10	10	10	0	1
Cytochrome c oxidase subunit 6A1, mitochondrial	COX6A1	12.155	False	Putative interactor	Discard	NA	NA	NA	NA	NA	NA	NA	False	Discard	-0.214106338974509	-0.183195525167123	-0.140666490603732	-0.134160347841338	-0.167664897370637	NA	NA	False	3	1	1	0	7.5413	3	3	3	3	0	0	0	0	1	1	1	1	0	0	0	0	1	1	1	1	0	0
Cytochrome c oxidase subunit 6B1	COX6B1	10.192	False	Putative interactor	Discard	NA	NA	NA	NA	NA	NA	NA	False	Keep	0.035764653600975	0.00417776078911	0.023894042655701	0.044743821224398	0.027224839513892	0.053433602493562	0.183463267098184	False	5	5	5	0	53.223	5	5	5	5	1	1	1	1	5	5	5	5	1	1	1	1	5	5	5	5	1	1
Cytochrome c oxidase subunit 6C	COX6C	8.7813	False	Putative interactor	Discard	NA	NA	NA	NA	NA	NA	NA	False	Discard	-0.128992253028354	-0.074927241061021	0.054640130538345	-0.014820204220468	-0.039399328900861	NA	NA	False	3	3	3	0.0044444	2.0516	3	3	2	3	0	0	0	0	3	3	2	3	0	0	0	0	3	3	2	3	0	0
Cytochrome c oxidase subunit 7A-related protein, mitochondrial	COX7A2L	12.615	False	Putative interactor	Discard	NA	NA	NA	NA	NA	NA	NA	False	Keep	-0.10107193092648	-0.077817378016869	0.041663531729362	0.082021269345502	-0.011722506042826	0.777690491997988	0.850461671510512	False	4	4	4	0	31.061	4	4	4	4	0	0	0	1	4	4	4	4	0	0	0	1	4	4	4	4	0	0
Carboxypeptidase D	CPD	152.93	False	Putative interactor	Discard	NA	NA	NA	NA	NA	NA	NA	False	Keep	-0.053044613356881	-0.094833974415393	-0.023959036088554	-0.135617711688852	-0.076246098526926	0.051232068260153	0.17952184634637	False	25	25	25	0	178.35	20	20	22	23	0	0	0	0	20	20	22	23	0	0	0	0	20	20	22	23	0	0
Copine-1	CPNE1	59.717	False	Putative interactor	Discard	NA	NA	NA	NA	NA	NA	NA	False	Keep	0.019915367707686	0.033229160785111	0.030547964162967	0.05325038470225	0.034286157711936	0.016094751743962	0.117560014507197	False	12	12	12	0	150.05	12	12	12	12	0	0	0	0	12	12	12	12	0	0	0	0	12	12	12	12	0	0
Copine-3	CPNE3	60.13	False	Putative interactor	Discard	NA	NA	NA	NA	NA	NA	NA	False	Keep	-0.007985737595016	-0.105162839242078	0.000865357443253	-0.038895320270947	-0.037199290853213	0.213654278919479	0.385823499599783	False	15	15	14	0	109.69	14	13	13	13	0	0	2	1	14	13	13	13	0	0	2	1	13	12	12	12	0	0
Oxygen-dependent coproporphyrinogen-III oxidase, mitochondrial	CPOX	50.151	False	Putative interactor	Discard	NA	NA	NA	NA	NA	NA	NA	False	Keep	-0.024017711446856	0.030830430153275	-0.041699248972616	-0.06748522228878	-0.025140337163748	0.306553809819101	0.475173748253131	False	17	17	17	0	87.267	16	15	16	17	0	0	0	0	16	15	16	17	0	0	0	0	16	15	16	17	0	0
Carbamoyl-phosphate synthase [ammonia], mitochondrial	CPS1	164.94	False	Putative interactor	Discard	NA	NA	NA	NA	NA	NA	NA	False	Keep	0.233888060174277	0.121811151141987	0.033792988849303	0.16658691407045	0.14084408264573	0.045288111908016	0.168661185586116	False	8	7	7	0	10.164	5	5	5	5	1	0	0	0	5	4	4	4	1	0	0	0	5	4	4	4	1	0
Cleavage and polyadenylation specificity factor subunit 1	CPSF1	160.88	True	Putative interactor	Discard	NA	NA	NA	NA	NA	NA	NA	False	Discard	NA	NA	-0.288047027804555	NA	-0.288047027804555	NA	NA	False	4	4	4	0	20.129	1	2	3	2	0	1	1	1	1	2	3	2	0	1	1	1	1	2	3	2	0	1
Cleavage and polyadenylation specificity factor subunit 2	CPSF2	88.486	False	Putative interactor	Discard	NA	NA	NA	NA	NA	NA	NA	False	Keep	-0.005796837556691	-0.147633542294942	-0.115003610294427	-0.252140015198411	-0.12746670314988	0.082816661228673	0.224508376647124	False	12	12	12	0	85.088	7	7	9	11	0	0	0	0	7	7	9	11	0	0	0	0	7	7	9	11	0	0
Cleavage and polyadenylation specificity factor subunit 3	CPSF3	73.476	True	Putative interactor	Discard	NA	NA	NA	NA	NA	NA	NA	False	Keep	-0.055906197799939	-0.00759410096835	-0.163477957623868	-0.154907434928326	-0.093956033851067	0.087402578349259	0.230567108302942	False	8	8	8	0	44.345	6	6	7	5	1	1	1	0	6	6	7	5	1	1	1	0	6	6	7	5	1	1
Cleavage and polyadenylation specificity factor subunit 6	CPSF6	52.269	False	Putative interactor	Discard	NA	NA	NA	NA	NA	NA	NA	False	Keep	0.146394549060505	0.116630912036306	-0.115519296638953	-0.065566533611554	0.024894089403094	0.773933342761233	0.847901455031773	False	6	6	6	0	74.284	6	6	6	6	0	0	0	0	6	6	6	6	0	0	0	0	6	6	6	6	0	0
Cleavage and polyadenylation specificity factor subunit 7	CPSF7	41.265	False	Putative interactor	Discard	NA	NA	NA	NA	NA	NA	NA	False	Discard	0.001730196138883	-0.048382366920059	-0.196756428473114	-0.070072691079542	-0.076538919182538	NA	NA	False	3	3	3	0	54.123	3	3	2	3	0	0	0	0	3	3	2	3	0	0	0	0	3	3	2	3	0	0
Carnitine O-palmitoyltransferase 1, liver isoform	CPT1A	88.367	True	Putative interactor	Discard	NA	NA	NA	NA	NA	NA	NA	False	Discard	0.202762485275887	-0.048113850300326	NA	0.060047383669939	0.075235961116698	NA	NA	False	3	3	3	0	6.9542	3	3	2	3	1	1	1	1	3	3	2	3	1	1	1	1	3	3	2	3	1	1
Carnitine O-palmitoyltransferase 2, mitochondrial	CPT2	75.244	False	Putative interactor	Discard	NA	NA	NA	NA	NA	NA	NA	False	Keep	0.034215715337913	0.201006466056093	-0.001573395250845	0.031395196275534	0.068467890537097	0.242504222193669	0.410177813289892	False	25	25	25	0	131.24	23	24	23	22	0	0	0	0	23	24	23	22	0	0	0	0	23	24	23	22	0	0
Probable serine carboxypeptidase CPVL	CPVL	54.163	False	Putative interactor	Discard	NA	NA	NA	NA	NA	NA	NA	False	Keep	0.240985904024739	-0.058533060370054	-0.059750543637981	-0.161282148061587	-0.001551731374085	0.918674366797502	0.944913488532668	False	7	7	7	0	15.378	6	6	4	6	0	0	1	1	6	6	4	6	0	0	1	1	6	6	4	6	0	0
Death domain-containing protein CRADD	CRADD	22.745	False	Putative interactor	Discard	NA	NA	NA	NA	NA	NA	NA	False	Discard	0.104470857762917	-0.072118712658818	-0.056626232771606	0.208267528968692	0.050728053080504	NA	NA	False	3	3	3	0	54.357	2	3	3	3	0	0	0	0	2	3	3	3	0	0	0	0	2	3	3	3	0	0
Carnitine O-acetyltransferase	CRAT	70.857	False	Putative interactor	Discard	NA	NA	NA	NA	NA	NA	NA	False	Discard	-0.092170996080617	-0.214591737021699	NA	-0.213821871201234	-0.172370637901358	NA	NA	False	3	3	3	0	20.417	3	3	2	3	0	0	0	0	3	3	2	3	0	0	0	0	3	3	2	3	0	0
Protein cereblon	CRBN	45.341	False	Putative interactor	Discard	-0.36227127036982	-0.416996500087996	-0.627551743165647	-0.560663268388649	-0.487932200019092	NA	NA	False	Discard	NA	NA	NA	NA	NA	NA	NA	False	4	4	4	0	25.559	0	1	0	0	2	4	2	3	0	1	0	0	2	4	2	3	0	1	0	0	2	4
CREB-binding protein	CREBBP	265.35	False	Putative interactor	Discard	NA	NA	NA	NA	NA	NA	NA	False	Discard	0.040261223064435	0.003170442880128	0.04921253463256	0.144829520838809	0.060324133151104	NA	NA	False	9	9	4	0	17.219	6	5	7	7	0	0	0	0	6	5	7	7	0	0	0	0	2	1	3	3	0	0
Cysteine-rich with EGF-like domain protein 2	CRELD2	38.191	False	Putative interactor	Discard	NA	NA	NA	NA	NA	NA	NA	False	Keep	-0.112505923001933	0.044324168812201	0.113033665299892	0.037733627446515	0.022964299589564	0.693398198961488	0.797124804077108	False	4	4	4	0	17.778	4	3	3	4	0	0	0	0	4	3	3	4	0	0	0	0	4	3	3	4	0	0
Adapter molecule crk	CRK	33.83	False	Putative interactor	Discard	NA	NA	NA	NA	NA	NA	NA	False	Keep	0.05866283937856	0.07066410077879	0.121015400961366	0.045303167956572	0.074197135253174	0.020856878815976	0.124861565684488	False	12	12	12	0	85.247	11	10	10	8	0	0	0	0	11	10	10	8	0	0	0	0	11	10	10	8	0	0
Crk-like protein	CRKL	33.777	False	Putative interactor	Discard	NA	NA	NA	NA	NA	NA	NA	False	Keep	-0.015461687130499	0.016211033155917	-0.000404011175653	0.009633819397269	0.002544112228002	0.741347866441079	0.825289123784336	False	16	16	16	0	99.891	14	15	13	13	1	1	1	1	14	15	13	13	1	1	1	1	14	15	13	13	1	1
Cytokine receptor-like factor 3	CRLF3	49.765	False	Putative interactor	Discard	NA	NA	NA	NA	NA	NA	NA	False	Keep	0.041242982231881	0.069702166630067	-0.037043859529574	0.147176426980946	0.056774256689289	0.242288695197829	0.410177813289892	False	6	6	6	0	51.618	5	6	4	4	0	0	0	0	5	6	4	4	0	0	0	0	5	6	4	4	0	0
Cartilage-associated protein	CRTAP	41.432	False	Putative interactor	Discard	NA	NA	NA	NA	NA	NA	NA	False	Keep	0.139469495038796	-0.01550543499013	-0.02268343709129	0.068602027378672	0.04401284774712	0.349484961735896	0.517378071938848	False	6	6	6	0	16.715	6	6	6	6	0	0	0	0	6	6	6	6	0	0	0	0	6	6	6	6	0	0
CREB-regulated transcription coactivator 2	CRTC2	73.301	False	Putative interactor	Discard	NA	NA	NA	NA	NA	NA	NA	False	Keep	-0.325539348439741	-0.174735383288182	0.2644763800077	-0.189466409210981	-0.088477141832093	0.467673362363632	0.622437598794327	False	6	6	6	0	24.327	4	4	3	3	0	0	0	0	4	4	3	3	0	0	0	0	4	4	3	3	0	0
Quinone oxidoreductase	CRYZ	35.206	False	Putative interactor	Discard	0.313705662669277	NA	NA	-0.416264965396529	-0.005595343869131	NA	NA	False	Keep	-0.004566134627569	0.055473335898432	-0.018395730781351	0.010636636108737	0.011055463832451	0.549234576084547	0.686709520441599	False	10	10	10	0	161.87	10	10	10	8	2	1	1	3	10	10	10	8	2	1	1	3	10	10	10	8	2	1
Quinone oxidoreductase-like protein 1	CRYZL1	37.061	False	Putative interactor	Discard	NA	NA	NA	NA	NA	NA	NA	False	Keep	0.150299708101682	0.184978459693331	0.018349309878892	0.199248306840202	0.139960569545457	0.044052595546851	0.166785927149873	False	5	5	5	0	55.094	5	5	5	5	0	0	0	0	5	5	5	5	0	0	0	0	5	5	5	5	0	0
Citrate synthase;Citrate synthase, mitochondrial	CS	50.431	False	Putative interactor	Discard	NA	-0.166379383204585	-1.20464853351489	-0.569610078573615	-0.585864435173262	NA	NA	False	Keep	0.016211033155917	0.090311471376037	0.038014690186716	0.00561556740691	0.03790929807576	0.140340295507323	0.296209625858258	False	20	20	19	0	137.33	17	17	17	18	2	2	4	2	17	17	17	18	2	2	4	2	16	16	16	17	2	2
Cold shock domain-containing protein E1	CSDE1	88.884	False	Putative interactor	Discard	0.703934547463182	0.125190968541564	-0.933294019996212	-0.433366387853578	-0.005859684304218	NA	NA	False	Keep	0.020342179517186	-0.069784965274394	-0.048546485016028	-0.014514142445896	-0.027719078231867	0.249860589290909	0.418506352100565	False	24	24	24	0	321.63	19	21	20	18	3	3	3	4	19	21	20	18	3	3	3	4	19	21	20	18	3	3
Exportin-2	CSE1L	110.42	False	Putative interactor	Discard	0.416370631965048	-0.199279101067617	-1.12399923755691	-0.265905441688549	-0.194274822983241	NA	NA	False	Keep	-0.062459746100849	-0.046041986666886	-0.056386181183013	-0.056446190335661	-0.055321433878603	0.000508761173052	0.039786065069903	True	54	54	54	0	323.31	48	51	49	49	3	4	5	5	48	51	49	49	3	4	5	5	48	51	49	49	3	4
Tyrosine-protein kinase CSK	CSK	50.704	False	Putative interactor	Discard	NA	NA	NA	NA	NA	NA	NA	False	Keep	-0.011079048662747	0.036749476427868	-0.024369813719176	0.04851520993394	0.01278318469829	0.534431386355	0.673914496555958	False	12	12	12	0	63.899	11	12	11	11	0	0	1	1	11	12	11	11	0	0	1	1	11	12	11	11	0	0
Casein kinase I isoform alpha;Casein kinase I isoform alpha-like	CSNK1A1	38.914	False	Interactor	Discard	-0.165386870897972	NA	NA	-0.29557974211306	-0.229015183066568	NA	NA	False	Keep	0.084472516936902	0.088277309680452	-0.081369520402878	-0.037384349979835	0.015419066836868	0.774284563086235	0.847934685954056	False	6	6	6	0	17.073	3	4	4	4	2	1	1	2	3	4	4	4	2	1	1	2	3	4	4	4	2	1
Casein kinase I isoform epsilon;Casein kinase I isoform delta	CSNK1E	47.315	False	Putative interactor	Discard	NA	NA	NA	NA	NA	NA	NA	False	Keep	0.185486004128078	0.013355058669068	-0.014689026937848	-0.01784057835679	0.044072318759327	0.454142163553745	0.612310962353482	False	6	6	6	0	28.249	4	4	3	5	0	0	0	1	4	4	3	5	0	0	0	1	4	4	3	5	0	0
Casein kinase II subunit alpha;Casein kinase II subunit alpha 3	CSNK2A1	45.31	False	Interactor	Discard	-0.147393044050981	-0.397829642179093	-1.21525154846907	-0.819448844078472	-0.588988125320678	NA	NA	False	Keep	-0.069028066187282	-0.026807543343652	-0.047919952707011	0.006477564071205	-0.034049526441499	0.122818341217146	0.275556847963973	False	22	22	22	0	311.19	16	16	15	16	11	12	13	12	16	16	15	16	11	12	13	12	16	16	15	16	11	12
Casein kinase II subunit alpha	CSNK2A2	41.213	False	Interactor	Discard	NA	NA	NA	-0.710265250082199	-0.710265250082199	NA	NA	False	Keep	0.0907179597678	0.063502942306158	0.083111226931307	0.027012465062582	0.06629589016311	0.018821359303083	0.124531686741343	False	11	11	11	0	79.544	10	9	10	11	2	2	1	4	10	9	10	11	2	2	1	4	10	9	10	11	2	2
Casein kinase II subunit beta	CSNK2B	24.942	False	Putative interactor	Discard	-0.242465110019087	-0.392341214120063	-0.970321079681296	-0.762424929017368	-0.563257668203764	NA	NA	False	Keep	-0.038450752949606	-0.045029495911032	-0.084394968391927	-0.050128944190129	-0.054392296818628	0.012983752418492	0.108364021082563	False	10	10	10	0	85.336	7	8	8	9	4	4	4	3	7	8	8	9	4	4	4	3	7	8	8	9	4	4
Cysteine and glycine-rich protein 2	CSRP2	20.954	False	Putative interactor	Discard	NA	NA	NA	NA	NA	NA	NA	False	Keep	0.08460857531781	-0.025426636431677	0.020057652341254	-0.092401695635105	-0.001844221161978	0.935275459756884	0.95501091291364	False	5	5	5	0	16.808	4	3	5	4	1	0	1	1	4	3	5	4	1	0	1	1	4	3	5	4	1	0
Cystatin-B	CSTB	11.139	False	Putative interactor	Discard	0.373340163640563	0.015953495415189	-0.867931045949096	-0.415292471230356	-0.150293949558013	NA	NA	False	Keep	-0.080469223612711	-0.060653045960672	-0.00332202038363	-0.038850857373591	-0.045539374864696	0.069353684718509	0.207725688175264	False	6	6	6	0	80.778	6	6	6	6	3	5	5	3	6	6	6	6	3	5	5	3	6	6	6	6	3	5
Cleavage stimulation factor subunit 1	CSTF1	48.357	False	Putative interactor	Discard	NA	NA	NA	NA	NA	NA	NA	False	Keep	-0.163041758874692	-0.103766907792202	-0.151538299922366	-0.168803741881213	-0.146559188713647	0.002172750162244	0.068996465829136	False	6	6	6	0	98.633	5	4	3	6	0	0	0	0	5	4	3	6	0	0	0	0	5	4	3	6	0	0
Cleavage stimulation factor subunit 2	CSTF2	62.942	False	Putative interactor	Discard	NA	NA	NA	NA	NA	NA	NA	False	Keep	0.078746447076648	-0.02880779369273	-0.078213321177849	-0.014368421561677	-0.009535194725305	0.766423877923702	0.842902965173901	False	15	15	8	0	69.211	11	15	13	12	0	0	0	0	11	15	13	12	0	0	0	0	5	8	6	6	0	0
Cleavage stimulation factor subunit 2 tau variant	CSTF2T	64.436	False	Putative interactor	Discard	NA	NA	NA	NA	NA	NA	NA	False	Keep	0.110363243360418	-0.019272722414016	-0.086292929379784	-0.020091729200569	-0.002042859146801	0.931865814686427	0.953209357075412	False	10	3	3	0	38.209	9	10	10	8	0	0	0	0	3	3	3	2	0	0	0	0	3	3	3	2	0	0
Cleavage stimulation factor subunit 3	CSTF3	82.921	False	Putative interactor	Discard	NA	NA	NA	NA	NA	NA	NA	False	Keep	-0.23990682554186	-0.123245365986147	-0.297005645473045	-0.267409513678822	-0.230367883155702	0.00887086213024	0.098656627368191	False	7	7	7	0	37.517	4	5	5	5	0	0	1	1	4	5	5	5	0	0	1	1	4	5	5	5	0	0
cTAGE family member 5;Melanoma inhibitory activity protein 2	CTAGE5	151.72	False	Putative interactor	Discard	NA	NA	NA	NA	NA	NA	NA	False	Keep	-0.231108530914516	-0.116504300904606	-0.169858278339631	-0.017650706821687	-0.131641157179763	0.059678829364675	0.19212612738295	False	6	6	6	0	21.093	6	4	5	5	0	0	0	0	6	4	5	5	0	0	0	0	6	4	5	5	0	0
C-terminal-binding protein 1	CTBP1	47.535	False	Putative interactor	Discard	NA	NA	NA	NA	NA	NA	NA	False	Keep	0.140386032283056	0.105946211905325	0.071213489605265	-0.032787116061148	0.072630633284179	0.153297503532113	0.314412164529108	False	7	4	4	0	77.372	6	7	7	7	0	0	0	0	3	4	4	4	0	0	0	0	3	4	4	4	0	0
C-terminal-binding protein 2	CTBP2	56.101	False	Putative interactor	Discard	NA	NA	NA	NA	NA	NA	NA	False	Keep	-0.04465743523172	-0.008421014128511	-0.008246887755486	-0.039162126435581	-0.025022897487595	0.082158127423094	0.223785154467301	False	9	9	6	0	91.994	8	8	8	9	0	0	0	0	8	8	8	9	0	0	0	0	5	5	5	6	0	0
Cystathionine gamma-lyase	CTH	44.508	False	Putative interactor	Discard	NA	NA	NA	NA	NA	NA	NA	False	Keep	-0.049546516794316	0.131457785479088	-0.012941135269416	0.054917919128958	0.03263337800142	0.493961419290633	0.640887522221655	False	5	5	5	0	29.526	5	4	4	4	1	1	0	1	5	4	4	4	1	1	0	1	5	4	4	4	1	1
Catenin alpha-1	CTNNA1	100.07	False	Putative interactor	Discard	NA	NA	NA	NA	NA	NA	NA	False	Keep	-0.0035100153473	-0.049352426568561	-0.037576836656245	-0.014441280163951	-0.026105906835653	0.08760242403985	0.230702000668043	False	34	34	26	0	323.31	28	30	30	32	1	2	2	2	28	30	30	32	1	2	2	2	20	22	23	24	0	1
Catenin alpha-2	CTNNA2	105.31	False	Putative interactor	Discard	NA	NA	NA	NA	NA	NA	NA	False	Discard	0.063640992642696	0.024745190197138	0.049073096654306	-0.046563398736926	0.023340527352925	NA	NA	False	8	1	1	0	6.7858	8	8	7	8	1	1	1	1	1	1	1	1	0	0	0	0	1	1	1	1	0	0
Catenin beta-1	CTNNB1	85.496	False	Putative interactor	Discard	NA	NA	-0.460729009647245	-0.310352549450003	-0.383582391785655	NA	NA	False	Keep	0.063226801996981	0.059078342201253	0.087734381819725	0.055195654242125	0.066364783484402	0.002850249898051	0.072073977325212	False	24	24	21	0	304.18	22	23	23	24	2	1	3	4	22	23	23	24	2	1	3	4	19	20	20	21	2	1
Beta-catenin-like protein 1	CTNNBL1	65.702	False	Putative interactor	Discard	NA	NA	NA	NA	NA	NA	NA	False	Keep	-0.161040167689521	0.092342768995447	0.064193061927492	0.087327051797475	0.024454437924955	0.756240452401046	0.835560713908684	False	10	10	10	0	37.332	8	6	7	9	0	0	0	0	8	6	7	9	0	0	0	0	8	6	7	9	0	0
Catenin delta-1	CTNND1	104.85	False	Putative interactor	Discard	NA	NA	NA	NA	NA	NA	NA	False	Keep	0.036468167069292	0.029134804053023	0.0496307677246	0.040261223064435	0.038892658496141	0.002790759499304	0.072073977325212	False	35	35	35	0	323.31	34	35	28	31	2	3	2	4	34	35	28	31	2	3	2	4	34	35	28	31	2	3
CTP synthase 1	CTPS1	66.69	False	Putative interactor	Discard	0.107115753709138	NA	-0.329126087336994	-0.312888837308154	-0.163742174368756	NA	NA	False	Keep	-0.068286690150374	-0.03919177461102	-0.044181337532196	-0.033702438051443	-0.04628032308785	0.00893348641984	0.098656627368191	False	28	28	26	0	146.95	23	22	22	23	3	2	3	5	23	22	22	23	3	2	3	5	21	20	20	21	2	1
CTP synthase 2	CTPS2	65.677	False	Putative interactor	Discard	NA	NA	NA	NA	NA	NA	NA	False	Keep	0.025595835882684	0.005902956858236	0.042364175248008	-0.090372804531322	-0.003220802472156	0.8982710850952	0.934165732216196	False	10	8	8	0	30.148	8	7	8	10	1	1	1	1	6	5	6	8	0	0	0	0	6	5	6	8	0	0
RNA polymerase-associated protein CTR9 homolog	CTR9	133.5	False	Putative interactor	Discard	NA	NA	NA	NA	NA	NA	NA	False	Keep	0.103262626606085	0.188780697792142	0.03026544285767	0.024603367140657	0.088277309680452	0.109335968304103	0.258878817918813	False	9	9	9	0	32.011	7	6	7	6	0	0	0	0	7	6	7	6	0	0	0	0	7	6	7	6	0	0
Carboxypeptidase;Lysosomal protective protein;Lysosomal protective protein 32 kDa chain;Lysosomal protective protein 20 kDa chain	CTSA	54.255	False	Putative interactor	Discard	NA	NA	NA	NA	NA	NA	NA	False	Keep	-0.076919294483566	-0.128471729137777	-0.00900158720256	0.079975376720596	-0.031481573013346	0.510059136733476	0.655457737121816	False	7	7	7	0	18.361	3	4	3	6	0	0	2	1	3	4	3	6	0	0	2	1	3	4	3	6	0	0
Cathepsin B;Cathepsin B light chain;Cathepsin B heavy chain	CTSB	37.821	False	Putative interactor	Discard	NA	NA	NA	NA	NA	NA	NA	False	Keep	-0.118069182003118	-0.028292758304626	-0.113972790267041	-0.053808146076947	-0.078019143164966	0.038760665990862	0.156988508512401	False	7	7	7	0	150.57	7	6	6	6	1	1	1	1	7	6	6	6	1	1	1	1	7	6	6	6	1	1
Dipeptidyl peptidase 1;Dipeptidyl peptidase 1 exclusion domain chain;Dipeptidyl peptidase 1 heavy chain;Dipeptidyl peptidase 1 light chain	CTSC	51.853	False	Putative interactor	Discard	NA	NA	NA	NA	NA	NA	NA	False	Keep	-0.17041018922658	-0.17216471975549	-0.241372753967861	-0.273726791064347	-0.213729849517639	0.003636261125144	0.074946022442603	False	8	8	8	0	79.069	7	7	7	7	1	0	1	1	7	7	7	7	1	0	1	1	7	7	7	7	1	0
Cathepsin D;Cathepsin D light chain;Cathepsin D heavy chain	CTSD	43.688	False	Putative interactor	Discard	NA	NA	-2.08605096426396	-0.842364768419642	-1.33414679257545	NA	NA	False	Keep	0.045862297908688	0.004321605950093	0.019203733973093	0.013640910669386	0.020839967090145	0.102271108927909	0.24868620113894	False	20	20	20	0	177.16	19	18	18	18	1	0	4	3	19	18	18	18	1	0	4	3	19	18	18	18	1	0
Cathepsin L1;Cathepsin L1 heavy chain;Cathepsin L1 light chain	CTSL	37.564	False	Putative interactor	Discard	NA	NA	NA	NA	NA	NA	NA	False	Keep	0.013497991748977	0.113700499164728	-0.007362070162041	0.116897018288262	0.060293001484611	0.167854659524341	0.333662311005703	False	3	3	3	0	41.588	3	3	3	3	0	0	0	0	3	3	3	3	0	0	0	0	3	3	3	3	0	0
Src substrate cortactin	CTTN	61.585	False	Putative interactor	Discard	0.197917778279026	0.102704343923964	-0.363657337438883	-0.25630987668377	-0.06068143593184	NA	NA	False	Keep	0.019346088804812	-0.035653124601101	-0.029720593671494	-0.041090526275591	-0.021577365101196	0.21522492149995	0.387304812251799	False	28	28	28	0	247.87	22	22	22	23	6	7	8	9	22	22	22	23	6	7	8	9	22	22	22	23	6	7
CTTNBP2 N-terminal-like protein	CTTNBP2NL	70.157	False	Putative interactor	Discard	NA	NA	NA	NA	NA	NA	NA	False	Keep	0.042924445173841	-0.208060935404666	-0.055546315030184	-0.067137553967337	-0.069202117817309	0.257873582261373	0.425938391607185	False	7	7	7	0	19.454	3	4	4	4	0	0	0	0	3	4	4	4	0	0	0	0	3	4	4	4	0	0
CUE domain-containing protein 2	CUEDC2	32.009	False	Putative interactor	Discard	NA	NA	NA	NA	NA	NA	NA	False	Discard	NA	0.455228571117139	NA	NA	0.455228571117139	NA	NA	False	3	3	3	0.00021872	4.3027	1	3	0	2	0	0	0	0	1	3	0	2	0	0	0	0	1	3	0	2	0	0
Cullin-1	CUL1	89.677	False	Putative interactor	Discard	NA	NA	NA	NA	NA	NA	NA	False	Keep	0.007482576331206	-0.090526408551876	-0.070921058991439	-0.030619235058392	-0.045651051245009	0.124509634332764	0.27766876206595	False	20	20	20	0	129.87	18	16	15	17	0	0	0	0	18	16	15	17	0	0	0	0	18	16	15	17	0	0
Cullin-2	CUL2	88.505	False	Putative interactor	Discard	NA	NA	NA	NA	NA	NA	NA	False	Keep	0.032524065692199	0.12366619645382	-0.002353511550075	-0.006361864568414	0.037828492243016	0.309636359057073	0.477671653534553	False	22	22	22	0	137.3	19	22	19	19	1	1	1	1	19	22	19	19	1	1	1	1	19	22	19	19	1	1
Cullin-3	CUL3	88.929	False	Putative interactor	Discard	NA	NA	NA	NA	NA	NA	NA	False	Keep	0.082293835951431	0.102993993323326	0.033652052489997	0.048933645197922	0.067225672531972	0.023748287001225	0.129982718050958	False	19	19	19	0	74.372	15	14	12	17	1	1	1	1	15	14	12	17	1	1	1	1	15	14	12	17	1	1
Cullin-4B	CUL4B	102.75	False	Putative interactor	Discard	NA	NA	NA	NA	NA	NA	NA	False	Keep	-0.020267291161324	0.062259894470126	-0.037369544376111	-0.046950855444207	-0.009930990357294	0.699490225594011	0.800730717948355	False	24	24	24	0	215.92	21	21	21	20	1	0	1	1	21	21	21	20	1	0	1	1	21	21	21	20	1	0
Cullin-5	CUL5	90.954	False	Putative interactor	Discard	NA	NA	NA	NA	NA	NA	NA	False	Keep	0.056306060331877	0.078746447076648	0.02119542451449	0.04921253463256	0.051511317685709	0.022721606088426	0.128557078943702	False	13	13	9	0	48.21	11	12	11	12	1	2	2	3	11	12	11	12	1	2	2	3	8	9	8	9	1	1
Protein CutA	CUTA	19.116	False	Putative interactor	Discard	NA	NA	NA	NA	NA	NA	NA	False	Keep	0.023468280503905	0.008917094736053	-0.012242571113747	0.017494379459273	0.009472587390147	0.314695486277306	0.48367837270512	False	5	5	5	0	51.173	5	5	5	4	1	1	1	1	5	5	5	4	1	1	1	1	5	5	5	4	1	1
Peptidyl-prolyl cis-trans isomerase CWC27 homolog	CWC27	53.846	False	Putative interactor	Discard	NA	NA	NA	NA	NA	NA	NA	False	Keep	0.035342380792197	-0.114097698928668	-0.091064151450111	0.089904868421336	-0.017457209621721	0.711913450571915	0.806731048818595	False	6	6	6	0	38.17	4	4	5	5	0	0	0	0	4	4	5	5	0	0	0	0	4	4	5	5	0	0
CWF19-like protein 1	CWF19L1	60.618	False	Putative interactor	Discard	NA	NA	NA	NA	NA	NA	NA	False	Keep	-0.032964229839703	-0.004349060697954	-0.020281922289121	-0.017066643398913	-0.018629543095403	0.050264332055738	0.1781006688784	False	8	8	8	0	52.809	5	4	5	8	0	0	1	0	5	4	5	8	0	0	1	0	5	4	5	8	0	0
Coxsackievirus and adenovirus receptor	CXADR	40.029	False	Putative interactor	Discard	NA	NA	NA	NA	NA	NA	NA	False	Keep	0.112233057598497	-0.10096361758377	0.005328120695282	-0.092817047820993	-0.016431742704736	0.728437341190762	0.816493103752367	False	11	11	11	0	57.597	9	10	10	10	1	1	1	1	9	10	10	10	1	1	1	1	9	10	10	10	1	1
Uncharacterized protein CXorf38	CXorf38	36.67	False	Putative interactor	Discard	NA	NA	NA	NA	NA	NA	NA	False	Keep	-0.157511868502693	0.112766845428428	0.170950553318368	0.085696580679246	0.058271464790743	0.517224662817849	0.661372741844293	False	4	4	4	0	14.804	3	3	4	4	0	0	0	0	3	3	4	4	0	0	0	0	3	3	4	4	0	0
UPF0428 protein CXorf56	CXorf56	25.624	False	Putative interactor	Discard	NA	NA	NA	NA	NA	NA	NA	False	Discard	NA	-0.237149464635673	NA	-0.100066476862552	-0.166980402205781	NA	NA	False	3	3	3	0	5.5708	2	3	2	3	0	0	0	0	2	3	2	3	0	0	0	0	2	3	2	3	0	0
Cytochrome b5	CYB5A	15.33	False	Putative interactor	Discard	NA	NA	NA	NA	NA	NA	NA	False	Keep	-0.015315870511964	0.047538388763361	0.07983888066667	0.077516469702095	0.047901285266567	0.121994031973105	0.275375741268737	False	7	7	7	0	103.77	6	6	7	6	0	0	0	0	6	6	7	6	0	0	0	0	6	6	7	6	0	0
Cytochrome b5 type B	CYB5B	16.694	False	Putative interactor	Discard	NA	NA	-1.10940794861759	-0.300369482882075	-0.648904756718424	NA	NA	False	Keep	-0.005492683876862	0.091665987521813	0.026870864724745	0.0913951860117	0.051720116447328	0.125692378666535	0.278787219083757	False	7	7	7	0	120.71	7	7	7	7	2	2	3	3	7	7	7	7	2	2	3	3	7	7	7	7	2	2
NADH-cytochrome b5 reductase 1	CYB5R1	34.094	False	Putative interactor	Discard	NA	NA	NA	NA	NA	NA	NA	False	Keep	0.032383005311653	0.150949541471927	0.00633393372205	-0.007840674596202	0.046833271151025	0.297435353785487	0.466645030736399	False	13	13	13	0	51.152	11	13	10	9	0	0	0	0	11	13	10	9	0	0	0	0	11	13	10	9	0	0
NADH-cytochrome b5 reductase 3;NADH-cytochrome b5 reductase 3 membrane-bound form;NADH-cytochrome b5 reductase 3 soluble form	CYB5R3	34.234	False	Putative interactor	Discard	NA	NA	NA	NA	NA	NA	NA	False	Keep	0.141040345433593	0.090040415472771	0.019773069040027	0.037593075540233	0.072894692620911	0.078147693468127	0.219489214583669	False	16	16	16	0	220.31	15	14	13	15	2	2	2	2	15	14	13	15	2	2	2	2	15	14	13	15	2	2
Cytochrome c1, heme protein, mitochondrial	CYC1	35.422	False	Putative interactor	Discard	NA	NA	-0.722057551204948	-0.429257038076053	-0.568241884408624	NA	NA	False	Keep	-0.007608604132888	-0.025191720028371	-0.022141282608527	-0.046250528881891	-0.025232093563019	0.050291164318141	0.1781006688784	False	15	15	15	0	139.9	13	15	13	13	2	3	4	4	13	15	13	13	2	3	4	4	13	15	13	13	2	3
Cytochrome c	CYCS	11.333	False	Putative interactor	Discard	NA	NA	NA	NA	NA	NA	NA	False	Keep	-0.031518436549594	0.032100843167024	-0.016643345225773	-0.099169893682106	-0.028046342119735	0.365829906729663	0.534642917294429	False	8	8	8	0	27.557	7	7	8	7	2	2	1	1	7	7	8	7	2	2	1	1	7	7	8	7	2	2
Cytoplasmic FMR1-interacting protein 1	CYFIP1	145.18	False	Putative interactor	Discard	NA	NA	NA	NA	NA	NA	NA	False	Keep	-0.025646905305624	-0.028439892511855	-0.03754722164976	-0.032093629709853	-0.030925048082097	0.001234004999451	0.056710194129384	False	18	18	10	0	77.704	17	18	17	16	0	0	1	1	17	18	17	16	0	0	1	1	9	10	9	8	0	0
Cytoplasmic FMR1-interacting protein 2	CYFIP2	142.58	False	Putative interactor	Discard	NA	NA	NA	NA	NA	NA	NA	False	Keep	0.0596321598821	0.122473941175645	-0.009146766984001	0.066399228911383	0.060593912790768	0.113130554639692	0.265026722934286	False	15	7	7	0	42.442	14	14	14	14	1	1	2	2	6	6	6	6	1	1	1	1	6	6	6	6	1	1
Cytochrome P450 20A1	CYP20A1	52.432	False	Putative interactor	Discard	NA	NA	NA	NA	NA	NA	NA	False	Discard	NA	NA	NA	0.506601942191015	0.506601942191015	NA	NA	False	3	3	3	0	33.02	1	3	2	3	0	0	0	0	1	3	2	3	0	0	0	0	1	3	2	3	0	0
Lanosterol 14-alpha demethylase	CYP51A1	57.278	False	Putative interactor	Discard	NA	NA	NA	NA	NA	NA	NA	False	Keep	-0.095851205083023	-0.247782349558532	-0.270347174256717	-0.177245382523785	-0.196186083822466	0.015163882960073	0.115956902536659	False	7	7	7	0	74.239	6	5	3	5	0	0	0	0	6	5	3	5	0	0	0	0	6	5	3	5	0	0
D-2-hydroxyglutarate dehydrogenase, mitochondrial	D2HGDH	41.777	False	Putative interactor	Discard	NA	NA	NA	NA	NA	NA	NA	False	Discard	NA	NA	NA	-0.119761162307556	-0.119761162307556	NA	NA	False	3	3	3	0.00062228	3.2591	1	2	2	3	0	0	0	0	1	2	2	3	0	0	0	0	1	2	2	3	0	0
Disabled homolog 2	DAB2	82.447	False	Putative interactor	Discard	NA	NA	NA	NA	NA	NA	NA	False	Keep	0.270469140310578	0.142870845096642	0.347325491633802	-0.424861965147665	0.1135038152236	0.663822270640792	0.777029313277192	False	6	6	6	0	15.297	5	4	4	5	0	0	0	0	5	4	4	5	0	0	0	0	5	4	4	5	0	0
Dolichyl-diphosphooligosaccharide--protein glycosyltransferase subunit DAD1	DAD1	9.5541	False	Putative interactor	Discard	NA	NA	NA	NA	NA	NA	NA	False	Keep	-0.097440135897468	-0.025000878612566	-0.045461206541734	-0.055681260548743	-0.055655020153777	0.03509245595452	0.150559077120215	False	4	4	4	0	16.585	4	4	3	3	0	0	0	0	4	4	3	3	0	0	0	0	4	4	3	3	0	0
Bifunctional ATP-dependent dihydroxyacetone kinase/FAD-AMP lyase (cyclizing);ATP-dependent dihydroxyacetone kinase;FAD-AMP lyase (cyclizing)	DAK	58.946	False	Putative interactor	Discard	NA	NA	NA	NA	NA	NA	NA	False	Keep	-0.030884514918738	0.130403761658039	0.133168933486044	-0.075945733896042	0.042238084523746	0.522324900730534	0.665280653024415	False	9	9	9	0	32.487	8	7	7	8	0	0	0	0	8	7	7	8	0	0	0	0	8	7	7	8	0	0
28S ribosomal protein S29, mitochondrial	DAP3	45.566	False	Putative interactor	Discard	NA	NA	NA	NA	NA	NA	NA	False	Keep	-0.027454379734233	-0.091709707614782	-0.093586534441519	-0.110728955194101	-0.080518801613743	0.021550199039469	0.125452944408337	False	13	13	13	0	121.82	13	12	10	13	0	0	0	0	13	12	10	13	0	0	0	0	13	12	10	13	0	0
Aspartate--tRNA ligase, cytoplasmic	DARS	57.136	False	Putative interactor	Discard	-0.086572487721144	-0.134332592526402	-0.494731655831946	-0.239846085150877	-0.230491424839516	NA	NA	False	Keep	-0.037754539462693	0.03491998434916	0.003458319772411	0.009633819397269	0.002799716771508	0.875663701814338	0.920234300820837	False	33	33	33	0	128.7	28	29	29	28	5	5	6	5	28	29	29	28	5	5	6	5	28	29	29	28	5	5
Aspartate--tRNA ligase, mitochondrial	DARS2	73.562	False	Putative interactor	Discard	NA	NA	NA	NA	NA	NA	NA	False	Keep	0.051024003024467	0.008773707066016	-0.00489904476916	0.044044332706021	0.024925994376522	0.16497473062111	0.32984295721987	False	28	28	28	0	323.31	27	24	24	26	2	1	1	1	27	24	24	26	2	1	1	1	27	24	24	26	2	1
Death domain-associated protein 6	DAXX	81.372	False	Putative interactor	Discard	NA	NA	NA	NA	NA	NA	NA	False	Discard	NA	-0.092417076917159	NA	-0.412538992622062	-0.243617144880235	NA	NA	False	3	3	3	0	9.2012	2	3	2	3	0	0	0	0	2	3	2	3	0	0	0	0	2	3	2	3	0	0
DAZ-associated protein 1	DAZAP1	43.312	False	Putative interactor	Discard	0.201585027434382	0.306730757534475	NA	-0.367700944174256	0.075819778158912	NA	NA	False	Keep	0.106080260225132	0.020484422065084	-0.047368232918031	0.055889758196283	0.034849572916905	0.371904084942144	0.539984505891148	False	9	9	9	0	35.814	9	8	9	9	4	4	2	4	9	8	9	9	4	4	2	4	9	8	9	9	4	4
Acyl-CoA-binding protein	DBI	11.15	False	Putative interactor	Discard	NA	NA	-1.13636688363326	-0.262891003911218	-0.634509148554623	NA	NA	False	Keep	-0.018176566146222	0.042364175248008	0.046560905757741	0.041102771819128	0.028208433344813	0.167496787963335	0.333378889667383	False	4	4	4	0	59.216	3	3	3	3	2	2	3	3	3	3	3	3	2	2	3	3	3	3	3	3	2	2
Drebrin	DBN1	71.428	False	Putative interactor	Discard	NA	NA	NA	NA	NA	NA	NA	False	Keep	-0.155260847665035	-0.03827296437221	-0.429692519238462	-0.168187600492011	-0.190927232992514	0.09632504015359	0.240773728293516	False	9	9	9	0	60.184	7	8	7	8	0	0	0	0	7	8	7	8	0	0	0	0	7	8	7	8	0	0
Drebrin-like protein	DBNL	48.207	False	Putative interactor	Discard	NA	NA	NA	NA	NA	NA	NA	False	Keep	-0.037932264160238	-0.098567331930352	-0.064600601484781	-0.057256558296221	-0.064423332628596	0.014517307742978	0.113448873851625	False	14	14	14	0	83.921	11	14	12	11	1	1	2	1	11	14	12	11	1	1	2	1	11	14	12	11	1	1
Lariat debranching enzyme	DBR1	61.554	False	Putative interactor	Discard	NA	NA	NA	NA	NA	NA	NA	False	Keep	0.006477564071205	0.023468280503905	0.013212111426851	0.216734219600131	0.067707546103729	0.290141517721829	0.457522736805337	False	6	6	6	0	26.593	5	6	5	6	0	1	1	1	5	6	5	6	0	1	1	1	5	6	5	6	0	1
Lipoamide acyltransferase component of branched-chain alpha-keto acid dehydrogenase complex, mitochondrial	DBT	53.486	False	Putative interactor	Discard	NA	NA	NA	NA	NA	NA	NA	False	Keep	-0.126108075546604	0.078199919921372	0.0913951860117	-0.009553348112211	0.011066201406205	0.876422180598506	0.920718959740018	False	6	6	6	0	29.359	6	5	6	6	0	0	0	0	6	5	6	6	0	0	0	0	6	5	6	6	0	0
DDB1- and CUL4-associated factor 6	DCAF6	96.291	False	Putative interactor	Discard	-0.393429601199572	NA	NA	-0.213971843808888	-0.300912161491785	NA	NA	False	Discard	-0.130570745960082	-0.0559661869905	-0.083553929555988	-0.045029495911032	-0.078403717153611	NA	NA	False	5	5	5	0	19.22	3	4	3	2	2	1	2	3	3	4	3	2	2	1	2	3	3	4	3	2	2	1
DDB1- and CUL4-associated factor 7	DCAF7	38.926	False	Putative interactor	Discard	NA	NA	NA	NA	NA	NA	NA	False	Keep	-0.011791594798898	-0.054152616618568	-0.065324989942761	0.015212085068503	-0.028649584687377	0.218845306556909	0.390192236273314	False	9	9	9	0	34.209	7	7	8	8	1	1	3	2	7	7	8	8	1	1	3	2	7	7	8	8	1	1
DDB1- and CUL4-associated factor 8	DCAF8	84.752	True	Putative interactor	Discard	NA	NA	NA	NA	NA	NA	NA	False	Keep	-0.103348391604704	-0.32275788312286	-0.153574883953127	-0.22177459926805	-0.198038460217813	0.024309890290188	0.131800329275617	False	9	7	7	0	10.83	6	6	6	7	0	0	0	1	5	5	4	5	0	0	0	1	5	5	4	5	0	0
Dephospho-CoA kinase domain-containing protein	DCAKD	26.55	False	Putative interactor	Discard	NA	NA	NA	NA	NA	NA	NA	False	Keep	-0.125415471096966	-0.185146099054887	-0.223087486856197	-0.082667546693297	-0.153069478799497	0.015862568137726	0.117466672211728	False	6	6	6	0	20.006	5	4	4	3	0	0	0	0	5	4	4	3	0	0	0	0	5	4	4	3	0	0
Protocadherin-23	DCHS2	322.23	False	Putative interactor	Discard	NA	8.65906999674239	NA	NA	8.65906999674239	NA	NA	False	Discard	0.121678556588252	NA	NA	0.108624814681649	0.115166449634935	NA	NA	False	3	3	3	0.0055737	1.9734	2	1	1	2	1	1	1	1	2	1	1	2	1	1	1	1	2	1	1	2	1	1
Deoxycytidine kinase	DCK	22.891	False	Putative interactor	Discard	NA	NA	NA	NA	NA	NA	NA	False	Discard	0.075874866975128	-0.17065374646157	-0.040051836845448	-0.040956938591083	-0.041316911426689	NA	NA	False	4	4	4	0	19.171	2	3	3	3	0	0	0	0	2	3	3	3	0	0	0	0	2	3	3	3	0	0
mRNA-decapping enzyme 1A	DCP1A	63.309	False	Putative interactor	Discard	NA	NA	NA	NA	NA	NA	NA	False	Keep	0.11169907219742	0.098284795723423	-0.048113850300326	0.120750053334926	0.072277335471513	0.174395072184095	0.34162020148902	False	9	9	9	0	62.428	8	8	7	8	0	1	1	1	8	8	7	8	0	1	1	1	8	8	7	8	0	1
mRNA-decapping enzyme 1B	DCP1B	67.722	False	Putative interactor	Discard	NA	NA	NA	NA	NA	NA	NA	False	Keep	-0.030766606736429	0.042924445173841	-0.022009437994289	0.125122060569824	0.030180675676418	0.482662516263044	0.633665305284378	False	4	4	4	0	27.072	4	4	4	4	0	0	0	0	4	4	4	4	0	0	0	0	4	4	4	4	0	0
m7GpppX diphosphatase	DCPS	38.608	False	Putative interactor	Discard	NA	NA	NA	NA	NA	NA	NA	False	Keep	0.045303167956572	0.025312343046069	0.022616379067349	0.055473335898432	0.037241635855932	0.018312467250188	0.123490799199347	False	13	13	13	0	102.12	12	13	11	11	0	0	0	0	12	13	11	11	0	0	0	0	12	13	11	11	0	0
Dynactin subunit 1	DCTN1	139.09	False	Putative interactor	Discard	0.092442375804561	-0.093638797843059	-0.88045808163288	-0.422866529733045	-0.280831629167233	NA	NA	False	Keep	-0.036067245893041	-0.087825363923181	-0.070436216242167	-0.054856790549746	-0.062169768880003	0.011000522739604	0.103238239165312	False	54	54	54	0	323.31	46	48	48	51	6	5	5	7	46	48	48	51	6	5	5	7	46	48	48	51	6	5
Dynactin subunit 2	DCTN2	44.23	False	Putative interactor	Discard	0.34189380936543	-0.036902400418441	-0.685890899895653	-0.288687559149986	-0.119340685931785	NA	NA	False	Keep	-0.020077100001482	-0.013669166128455	-0.001515625635713	0.000432743603971	-0.008682243099801	0.174196054557621	0.341446317066426	False	22	22	22	0	247.34	20	20	21	19	3	3	4	3	20	20	21	19	3	3	4	3	20	20	21	19	3	3
Dynactin subunit 3	DCTN3	21.119	False	Putative interactor	Discard	NA	NA	NA	NA	NA	NA	NA	False	Keep	-0.078792202875447	-0.024472526404504	-0.026851636613376	-0.045148575596283	-0.043653350413168	0.039650180070518	0.158447235714057	False	6	6	6	0	96.706	6	5	6	6	0	1	0	1	6	5	6	6	0	1	0	1	6	5	6	6	0	1
Dynactin subunit 4	DCTN4	52.337	False	Putative interactor	Discard	NA	NA	NA	NA	NA	NA	NA	False	Keep	-0.089589678315779	0.114367024952	0.081475981597959	-0.036910646007629	0.019748165330101	0.743040626592248	0.825689566040973	False	10	10	10	0	64.095	9	10	9	10	1	0	1	1	9	10	9	10	1	0	1	1	9	10	9	10	1	0
Dynactin subunit 6	DCTN6	20.747	False	Putative interactor	Discard	NA	NA	NA	NA	NA	NA	NA	False	Keep	-0.007492582898712	-0.092647815828629	0.017066724189833	-0.168155179285882	-0.060961530367877	0.233897596790119	0.403495232459141	False	4	4	4	0	11.901	3	4	4	3	0	0	0	0	3	4	4	3	0	0	0	0	3	4	4	3	0	0
dCTP pyrophosphatase 1	DCTPP1	18.681	False	Putative interactor	Discard	NA	-0.033002469375401	NA	-0.479459029912128	-0.239029162577067	NA	NA	False	Keep	-0.022844657450679	-0.086170404906504	-0.027219132944944	-0.002671457686632	-0.034393004597413	0.148678324777125	0.308775625450837	False	15	15	15	0	241.69	15	15	15	15	3	4	4	5	15	15	15	15	3	4	4	5	15	15	15	15	3	4
DCN1-like protein 1;DCN1-like protein	DCUN1D1	30.124	False	Putative interactor	Discard	NA	NA	NA	NA	NA	NA	NA	False	Keep	0.029982866215714	0.028569152196771	-0.010090791839201	0.053806443695794	0.025748190267192	0.148604530954542	0.308775625450837	False	10	10	10	0	52.123	9	8	9	9	0	0	0	0	9	8	9	9	0	0	0	0	9	8	9	9	0	0
DCN1-like protein 5;DCN1-like protein	DCUN1D5	27.508	False	Putative interactor	Discard	NA	NA	NA	NA	NA	NA	NA	False	Keep	0.137241191711593	0.027295624050908	-0.037265909404197	0.086783766142067	0.054987357919956	0.250721912290723	0.419495279505332	False	10	10	10	0	38.59	7	9	10	9	0	0	0	0	7	9	10	9	0	0	0	0	7	9	10	9	0	0
L-xylulose reductase	DCXR	25.913	False	Putative interactor	Discard	NA	NA	NA	NA	NA	NA	NA	False	Keep	0.111832587077983	0.158207747625736	0.167357927738514	0.070801467600211	0.127567250981914	0.010781129383376	0.102930467853124	False	5	5	5	0	79.454	5	5	5	5	0	0	0	0	5	5	5	5	0	0	0	0	5	5	5	5	0	0
DET1- and DDB1-associated protein 1	DDA1	11.835	False	Putative interactor	Discard	NA	NA	NA	NA	NA	NA	NA	False	Discard	0.235114320376357	NA	-0.119651436757741	NA	0.068608905854888	NA	NA	False	4	4	4	0	10.284	3	2	3	2	0	0	0	0	3	2	3	2	0	0	0	0	3	2	3	2	0	0
N(G),N(G)-dimethylarginine dimethylaminohydrolase 1	DDAH1	31.121	False	Putative interactor	Discard	NA	NA	-0.778368070596597	-0.310530389164353	-0.525567921306912	NA	NA	False	Keep	-0.004913520865917	0.033511102361324	0.073957299943324	0.118758388979835	0.056063232018519	0.128770995469419	0.281840122239427	False	17	17	16	0	74.855	14	15	12	13	2	0	2	3	14	15	12	13	2	0	2	3	13	14	11	12	2	0
N(G),N(G)-dimethylarginine dimethylaminohydrolase 2	DDAH2	29.644	False	Putative interactor	Discard	NA	NA	NA	NA	NA	NA	NA	False	Discard	0.001441974173906	0.081066880491889	0.060462487986107	NA	0.048050139480575	NA	NA	False	5	4	4	0	6.4014	5	4	4	4	0	0	0	0	4	3	3	3	0	0	0	0	4	3	3	3	0	0
DNA damage-binding protein 1	DDB1	126.97	False	Putative interactor	Discard	-0.236978026659269	-0.273420167505938	-0.263995975851695	-0.329702054052836	-0.275631075637227	NA	NA	False	Keep	-0.033348050968595	-0.06336394533504	-0.007579597949607	-0.0812932022725	-0.046120186464953	0.06516831684453	0.201022188513455	False	44	44	44	0	220.42	28	29	26	26	20	20	23	23	28	29	26	26	20	20	23	23	28	29	26	26	20	20
Phospholipase DDHD2	DDHD2	81.031	False	Putative interactor	Discard	NA	NA	NA	NA	NA	NA	NA	False	Discard	0.000432743603971	-0.117020524040911	-0.021438250524253	-0.322054336226579	-0.109526068560955	NA	NA	False	3	3	3	0	14.207	2	2	2	3	0	0	0	0	2	2	2	3	0	0	0	0	2	2	2	3	0	0
Protein DDI1 homolog 2	DDI2	44.522	False	Putative interactor	Discard	NA	NA	NA	NA	NA	NA	NA	False	Keep	-0.107647835082461	-0.06321320610298	-0.103549884243463	-0.112256391936794	-0.09653361387031	0.003349879400599	0.07337827202582	False	11	11	11	0	73.612	11	11	9	9	0	0	1	1	11	11	9	9	0	0	1	1	11	11	9	9	0	0
Dolichyl-diphosphooligosaccharide--protein glycosyltransferase 48 kDa subunit	DDOST	48.799	False	Putative interactor	Discard	NA	-0.166654031131804	-0.338033601052317	NA	-0.249800511457529	NA	NA	False	Keep	-0.052924880175005	-0.018571086464315	-0.093017074863378	-0.011166280304233	-0.04355669764081	0.100701682315996	0.245956711461071	False	15	15	15	0	190.37	13	13	12	13	2	3	4	3	13	13	12	13	2	3	4	3	13	13	12	13	2	3
DDRGK domain-containing protein 1	DDRGK1	35.61	False	Putative interactor	Discard	NA	NA	NA	NA	NA	NA	NA	False	Keep	-0.079508509592694	-0.149472582727774	-0.101768425222795	-0.083003696778482	-0.10317017157155	0.007648741362507	0.093736295933753	False	11	11	11	0	189.58	11	11	11	9	0	0	2	0	11	11	11	9	0	0	2	0	11	11	11	9	0	0
D-dopachrome decarboxylase;D-dopachrome decarboxylase-like protein	DDT	12.712	False	Putative interactor	Discard	NA	NA	NA	NA	NA	NA	NA	False	Keep	0.002882508533121	-0.030604498718528	-0.005449238585203	-0.044374733274092	-0.019261756727672	0.174957388856555	0.34220698976639	False	9	9	9	0	108.69	8	9	9	9	1	1	1	2	8	9	9	9	1	1	1	2	8	9	9	9	1	1
ATP-dependent RNA helicase DDX1	DDX1	82.431	False	Putative interactor	Discard	-0.09638525116073	0.07354507905086	-0.410815746942354	-0.321704035646842	-0.176252611907756	NA	NA	False	Keep	-0.068755679697114	-0.156353761977971	-0.011064510568608	-0.085251802888317	-0.079428478961381	0.074630395982768	0.215004964054541	False	32	32	32	0	323.31	28	25	28	26	11	12	12	14	28	25	28	26	11	12	12	14	28	25	28	26	11	12
Probable ATP-dependent RNA helicase DDX17	DDX17	80.253	False	Putative interactor	Discard	0.094679214749182	0.03319467149918	-0.422567366741472	-0.14813093868624	-0.097109083621093	NA	NA	False	Keep	0.085968453862165	-0.01084645673481	-0.084486747750971	-0.051817819063745	-0.013862155900783	0.706820638261757	0.802879311729321	False	36	27	27	0	145.31	31	32	32	33	11	12	11	10	23	25	24	25	6	8	7	6	23	25	24	25	6	8
ATP-dependent RNA helicase DDX18	DDX18	75.406	False	Putative interactor	Discard	NA	NA	NA	NA	NA	NA	NA	False	Keep	-0.080896413061216	-0.247439784634891	-0.374074951500346	-0.304897014359521	-0.24769670070157	0.027573418176244	0.139309484280193	False	7	7	7	0	23.562	6	6	6	6	0	0	0	0	6	6	6	6	0	0	0	0	6	6	6	6	0	0
ATP-dependent RNA helicase DDX19B	DDX19A	54.017	False	Putative interactor	Discard	NA	NA	NA	NA	NA	NA	NA	False	Keep	0.110229592423189	0.225398337340744	-0.194509419629397	0.139862368015641	0.078667896538631	0.498838543533046	0.645322877745131	False	17	2	2	0	28.379	13	15	13	14	1	2	1	2	2	2	2	2	0	0	0	0	2	2	2	2	0	0
ATP-dependent RNA helicase DDX19A	DDX19A	53.974	False	Putative interactor	Discard	NA	NA	NA	NA	NA	NA	NA	False	Discard	-0.012257121084156	0.038014690186716	-0.052401164309967	0.025454096427749	0.000133443119633	NA	NA	False	17	17	2	0	101.77	13	15	13	13	1	2	1	2	13	15	13	13	1	2	1	2	2	2	2	1	0	0
Probable ATP-dependent RNA helicase DDX20	DDX20	92.239	False	Putative interactor	Discard	NA	NA	NA	NA	NA	NA	NA	False	Keep	-0.074137264290624	-0.072846886827406	-0.099880931173526	-0.005825807918363	-0.062749781617932	0.051570747468769	0.17954449098774	False	20	20	20	0	138.28	14	17	17	16	1	2	1	1	14	17	17	16	1	2	1	1	14	17	17	16	1	2
Nucleolar RNA helicase 2	DDX21	87.343	False	Putative interactor	Discard	-0.073645943908127	-0.002721553421478	-0.711231026728903	-0.504416721114763	-0.293317856745974	NA	NA	False	Keep	0.007482576331206	-0.170215373038913	-0.306234287782217	-0.243352415307438	-0.173221716682316	0.078585591862796	0.219933714574045	False	31	31	29	0	253.11	24	26	27	25	10	11	9	10	24	26	27	25	10	11	9	10	22	24	25	23	9	11
Probable ATP-dependent RNA helicase DDX23	DDX23	95.581	False	Putative interactor	Discard	NA	NA	NA	NA	NA	NA	NA	False	Keep	0.085968453862165	0.19194159262148	-0.225312022035892	-0.220513333073184	-0.030114601107444	0.72025435658603	0.811942394343153	False	8	8	8	0	21.796	6	5	5	6	0	0	0	0	6	5	5	6	0	0	0	0	6	5	5	6	0	0
ATP-dependent RNA helicase DDX24	DDX24	91.48	False	Putative interactor	Discard	NA	NA	NA	NA	NA	NA	NA	False	Keep	0.324465006331542	0.090988888414772	0.116497840501748	0.106080260225132	0.162757872761582	0.063124159937312	0.198070439033289	False	6	6	6	0	29.496	3	3	4	4	0	0	0	1	3	3	4	4	0	0	0	1	3	3	4	4	0	0
	DDX39A	10.925	False	Putative interactor	Discard	NA	NA	NA	NA	NA	NA	NA	False	Discard	NA	NA	NA	NA	NA	NA	NA	False	4	1	1	0.0063182	1.9036	4	3	3	4	1	0	1	1	1	1	1	1	1	0	1	1	1	1	1	1	1	0
ATP-dependent RNA helicase DDX39A	DDX39A	49.129	False	Putative interactor	Discard	NA	NA	NA	NA	NA	NA	NA	False	Keep	0.168385305414752	0.261831658752137	0.040261223064435	0.095721922273326	0.143948445815575	0.059815617369513	0.192192502215764	False	19	9	6	0	67.33	18	17	18	17	0	0	1	0	8	7	8	8	0	0	0	0	5	5	6	5	0	0
Spliceosome RNA helicase DDX39B	DDX39B	48.991	False	Putative interactor	Discard	NA	NA	NA	NA	NA	NA	NA	False	Keep	0.129348967210841	0.110229592423189	0.052415894151139	0.056860943046751	0.087598617923621	0.020062822666525	0.124531686741343	False	19	19	9	0	144.09	19	19	18	17	0	0	1	0	19	19	18	17	0	0	1	0	9	9	8	8	0	0
ATP-dependent RNA helicase DDX3X;ATP-dependent RNA helicase DDX3Y	DDX3X	70.839	False	Putative interactor	Discard	0.103199995290879	-0.030778661550288	-0.298757960736729	-0.275478462254823	-0.115529674031711	NA	NA	False	Keep	0.056167306300427	-0.082255105880235	0.03491998434916	0.052415894151139	0.016417871666245	0.672890255284472	0.783550352522797	False	34	33	33	0	289.76	24	25	25	25	11	11	11	12	23	24	24	24	10	10	10	11	23	24	24	24	10	10
ATP-dependent RNA helicase DDX42	DDX42	102.97	False	Putative interactor	Discard	NA	NA	NA	NA	NA	NA	NA	False	Keep	-0.099710868585793	0.045303167956572	-0.458425689623253	-0.428546467093445	-0.219307752887479	0.153740179194259	0.315111406329994	False	10	10	10	0	29.739	7	8	7	10	0	0	0	0	7	8	7	10	0	0	0	0	7	8	7	10	0	0
Probable ATP-dependent RNA helicase DDX46	DDX46	117.46	False	Putative interactor	Discard	NA	NA	NA	NA	NA	NA	NA	False	Keep	0.052555009434105	0.065296567127781	-0.237744744621379	0.050884740025094	-0.011817049385174	0.829686162754597	0.885742173750771	False	13	13	13	0	35.854	8	8	11	10	0	0	0	0	8	8	11	10	0	0	0	0	8	8	11	10	0	0
Probable ATP-dependent RNA helicase DDX5	DDX5	69.086	False	Putative interactor	Discard	-0.09722602630696	-0.017507321900278	-0.538977122921797	-0.317691802925059	-0.228799737116548	NA	NA	False	Keep	-0.081079532982878	-0.210112196493736	-0.166680784634421	-0.184309815868699	-0.159726116543732	0.010479273707117	0.102703514781461	False	36	36	27	0	227.99	30	31	31	30	13	14	13	12	30	31	31	30	13	14	13	12	22	24	23	22	8	10
ATP-dependent RNA helicase DDX50	DDX50	82.226	False	Putative interactor	Discard	NA	NA	NA	NA	NA	NA	NA	False	Keep	0.15678490755436	0.131721171155929	-0.027719078231867	-0.026939827195916	0.061039976130491	0.325097228315891	0.494420649569395	False	6	4	4	0	10.832	6	6	6	6	1	0	0	0	4	4	4	4	0	0	0	0	4	4	4	4	0	0
ATP-dependent RNA helicase DDX54	DDX54	98.594	False	Putative interactor	Discard	NA	NA	NA	NA	NA	NA	NA	False	Keep	-0.000779265742772	-0.077573774687204	-0.193997723204965	-0.166114110743287	-0.107597315991955	0.088185240302166	0.231057266680041	False	5	5	5	0	8.4793	4	4	4	4	0	0	0	0	4	4	4	4	0	0	0	0	4	4	4	4	0	0
Probable ATP-dependent RNA helicase DDX6	DDX6	54.416	False	Putative interactor	Discard	0.02284291655643	-0.018057863803883	-0.490558700998789	-0.551964315244764	-0.235585487869051	NA	NA	False	Keep	-0.088929725572549	-0.125903407804351	-0.052805156929287	-0.092201753889826	-0.089727846173846	0.009180419147853	0.099082325361593	False	17	17	17	0	269.94	17	17	17	16	5	4	5	5	17	17	17	16	5	4	5	5	17	17	17	16	5	4
2,4-dienoyl-CoA reductase, mitochondrial	DECR1	36.067	False	Putative interactor	Discard	NA	NA	NA	NA	NA	NA	NA	False	Keep	-0.055051622759174	-0.051533710650572	0.003170442880128	-0.019360450905431	-0.030493980967224	0.113497278270361	0.265540289848163	False	12	12	12	0	66.224	9	10	10	10	1	1	1	1	9	10	10	10	1	1	1	1	9	10	10	10	1	1
Sphingolipid delta(4)-desaturase DES1	DEGS1	37.866	False	Putative interactor	Discard	NA	NA	NA	NA	NA	NA	NA	False	Keep	0.006477564071205	-0.153558836623621	0.00504061670053	0.050048879607223	-0.020951455116072	0.64280737295968	0.761078527180621	False	4	4	4	0	48.005	3	4	4	4	0	0	0	0	3	4	4	4	0	0	0	0	3	4	4	4	0	0
DENN domain-containing protein 4C	DENND4C	212.71	False	Putative interactor	Discard	NA	NA	NA	NA	NA	NA	NA	False	Keep	0.230571941904652	-0.13764780046798	0.04642121124871	-0.019696792884244	0.03613052341813	0.723462721983089	0.813349356681619	False	5	5	5	0	5.931	4	4	3	4	0	1	0	1	4	4	3	4	0	1	0	1	4	4	3	4	0	1
Density-regulated protein	DENR	22.092	False	Putative interactor	Discard	NA	NA	NA	NA	NA	NA	NA	False	Keep	0.02091106558169	-0.003726963057856	0.050884740025094	0.000721167243654	0.017358969005823	0.260867685214932	0.429509421111454	False	5	5	5	0	189.91	4	5	4	5	0	0	1	0	4	5	4	5	0	0	1	0	4	5	4	5	0	0
Deoxyribose-phosphate aldolase	DERA	30.517	False	Putative interactor	Discard	NA	NA	NA	NA	NA	NA	NA	False	Keep	-0.259927303579592	-0.125163697349526	0.088548697010238	0.116497840501748	-0.036736746864334	0.650297019603745	0.765768011297642	False	4	4	4	0	8.2552	4	4	4	4	0	0	0	0	4	4	4	4	0	0	0	0	4	4	4	4	0	0
Derlin-1	DERL1	17.033	False	Putative interactor	Discard	NA	NA	NA	NA	NA	NA	NA	False	Keep	0.065985829498585	0.06184530707107	-0.084869224606453	0.084472516936902	0.033430049801349	0.476076733860904	0.628687740737908	False	3	3	3	0.00062125	3.2391	3	3	3	3	0	0	0	0	3	3	3	3	0	0	0	0	3	3	3	3	0	0
DNA fragmentation factor subunit alpha	DFFA	36.521	False	Putative interactor	Discard	NA	NA	NA	NA	NA	NA	NA	False	Keep	-0.106249498279434	-0.117302178171264	-0.074122076668144	-0.139299353618716	-0.109051418472297	0.00400596800315	0.076039610180992	False	15	15	15	0	100.92	13	14	15	14	1	0	1	2	13	14	15	14	1	0	1	2	13	14	15	14	1	0
7-dehydrocholesterol reductase	DHCR7	54.489	False	Putative interactor	Discard	NA	NA	NA	NA	NA	NA	NA	False	Keep	0.14326279303862	0.128689328846787	-0.070784680498383	0.151209392884894	0.090961797839498	0.196095451316875	0.366289271850641	False	4	4	4	0	7.762	3	3	3	4	2	2	0	1	3	3	3	4	2	2	0	1	3	3	3	4	2	2
Dihydrofolate reductase	DHFR	21.452	False	Putative interactor	Discard	NA	NA	NA	NA	NA	NA	NA	False	Keep	-0.021218623237266	-0.213303280205714	-0.016045101029663	-0.153510695706058	-0.098520991448829	0.13192073925732	0.286105412801064	False	10	10	10	0	28.027	9	8	9	9	0	0	0	0	9	8	9	9	0	0	0	0	9	8	9	9	0	0
Deoxyhypusine synthase	DHPS	40.97	False	Putative interactor	Discard	NA	NA	NA	NA	NA	NA	NA	False	Keep	-0.039206598927225	-0.308662376584857	-0.217792755403333	-0.09246322174727	-0.160693399919949	0.073691570292378	0.214293702530981	False	7	7	7	0	34.863	5	7	5	4	0	0	0	0	5	7	5	4	0	0	0	0	5	7	5	4	0	0
Dehydrogenase/reductase SDR family member 4;Dehydrogenase/reductase SDR family member 4-like 2	DHRS4	29.537	False	Putative interactor	Discard	NA	NA	NA	NA	NA	NA	NA	False	Keep	0.066123642465294	0.111565544959518	0.091259766192678	0.02488699931318	0.073820233291671	0.02923344008812	0.143485021356876	False	5	5	5	0	43.211	4	4	4	5	0	0	0	0	4	4	4	5	0	0	0	0	4	4	4	5	0	0
Dehydrogenase/reductase SDR family member 7	DHRS7	38.298	False	Putative interactor	Discard	NA	NA	NA	NA	NA	NA	NA	False	Keep	0.093424959419103	0.13815914522947	0.201508403972225	0.157949153783694	0.148283362503178	0.007118253760135	0.090548035829338	False	10	10	10	0	50.76	8	7	9	9	0	0	0	0	8	7	9	9	0	0	0	0	8	7	9	9	0	0
Dehydrogenase/reductase SDR family member 7B	DHRS7B	33.524	False	Putative interactor	Discard	NA	NA	NA	NA	NA	NA	NA	False	Keep	0.139076515046112	0.164657575253662	0.181420640280142	0.170566056792069	0.164013888525057	0.000358909694946	0.039462123979344	True	8	8	8	0	37.222	7	6	7	8	1	1	0	1	7	6	7	8	1	1	0	1	7	6	7	8	1	1
Probable 2-oxoglutarate dehydrogenase E1 component DHKTD1, mitochondrial	DHTKD1	103.08	False	Putative interactor	Discard	NA	NA	NA	NA	NA	NA	NA	False	Keep	-0.120404008168817	0.01435529297707	-0.006318393094772	0.024745190197138	-0.020757514735987	0.559407704658854	0.694940096802435	False	13	13	13	0	126.73	9	12	11	9	0	0	0	0	9	12	11	9	0	0	0	0	9	12	11	9	0	0
Pre-mRNA-splicing factor ATP-dependent RNA helicase DHX15	DHX15	90.932	False	Putative interactor	Discard	NA	NA	-1.08555332877185	NA	-1.08555332877185	NA	NA	False	Keep	-0.01784057835679	0.040682058803008	-0.011704325341115	0.008056554871058	0.004979514719799	0.739868804843232	0.823938758935451	False	32	32	31	0	108.79	29	28	28	28	2	2	3	2	29	28	28	28	2	2	3	2	28	27	27	27	2	2
Putative pre-mRNA-splicing factor ATP-dependent RNA helicase DHX16	DHX16	119.26	False	Putative interactor	Discard	NA	NA	NA	NA	NA	NA	NA	False	Keep	0.14860877020522	0.125254339031466	-0.104170038159728	0.233151803439294	0.105993130234041	0.256960242050757	0.424883005676024	False	7	6	6	0	13.031	6	6	6	5	0	0	0	0	5	5	5	4	0	0	0	0	5	5	5	4	0	0
ATP-dependent RNA helicase DHX29	DHX29	155.29	False	Putative interactor	Discard	NA	NA	NA	NA	NA	NA	NA	False	Keep	-0.012329873137387	0.044603950649768	0.060185765046563	-0.011937055627293	0.020502201397521	0.364888637737777	0.533802603246998	False	8	8	8	0	23.969	4	5	7	7	0	0	0	0	4	5	7	7	0	0	0	0	4	5	7	7	0	0
Putative ATP-dependent RNA helicase DHX30	DHX30	130.55	False	Putative interactor	Discard	NA	NA	NA	NA	NA	NA	NA	False	Keep	0.050188223311478	-0.091940333411107	-0.078045793501726	-0.079752439854865	-0.048703160616561	0.233215497952233	0.402826769190221	False	27	27	27	0	121.21	17	23	21	21	1	1	1	1	17	23	21	21	1	1	1	1	17	23	21	21	1	1
ATP-dependent RNA helicase DHX36	DHX36	114.76	False	Putative interactor	Discard	NA	NA	NA	NA	NA	NA	NA	False	Keep	0.066399228911383	-0.046727310029363	-0.027189729793252	-0.000274138101713	-0.001309840179523	0.942087105645658	0.958908934174397	False	19	19	18	0	74.961	11	11	15	14	1	1	1	1	11	11	15	14	1	1	1	1	10	10	14	13	1	1
Pre-mRNA-splicing factor ATP-dependent RNA helicase PRP16	DHX38	140.5	False	Putative interactor	Discard	NA	NA	NA	NA	NA	NA	NA	False	Keep	0.02488699931318	0.081748651234168	-0.008130815181383	-0.030044629312463	0.017733098513985	0.532343322836209	0.672031589648673	False	12	12	12	0	20.285	7	7	11	9	0	0	0	0	7	7	11	9	0	0	0	0	7	7	11	9	0	0
Probable ATP-dependent RNA helicase DHX40	DHX40	88.559	False	Putative interactor	Discard	NA	NA	NA	NA	NA	NA	NA	False	Discard	0.056860943046751	0.736561582990553	0.047259175478013	0.078063255776819	0.261621074883336	NA	NA	False	3	3	3	0	5.7307	2	2	2	3	0	0	0	0	2	2	2	3	0	0	0	0	2	2	2	3	0	0
Putative ATP-dependent RNA helicase DHX57	DHX57	155.6	False	Putative interactor	Discard	NA	NA	NA	NA	NA	NA	NA	False	Keep	0.245252252149377	0.018918982163052	0.234256047688296	0.117429083586894	0.156914314653239	0.063653085911119	0.198923922368048	False	10	9	9	0	43.357	7	9	6	5	1	0	1	0	6	8	5	4	1	0	1	0	6	8	5	4	1	0
ATP-dependent RNA helicase A	DHX9	140.96	False	Putative interactor	Discard	0.12215747047462	-0.130592123691815	-0.686022912069501	-0.3623140145217	-0.233914378411605	NA	NA	False	Keep	-0.003307560247208	0.002738519806929	-0.051623423052613	-0.041535907914975	-0.023240456550905	0.182857946746958	0.351309591237797	False	42	42	42	0	323.31	36	36	35	35	4	6	5	8	36	36	35	35	4	6	5	8	36	36	35	35	4	6
Diablo homolog, mitochondrial	DIABLO	27.131	False	Putative interactor	Discard	NA	NA	NA	NA	NA	NA	NA	False	Keep	-0.118116154671196	0.084472516936902	0.042224073762985	0.162210036314307	0.046278010337643	0.522124577351559	0.665280653024415	False	8	8	8	0	57.769	7	6	7	6	1	0	1	2	7	6	7	6	1	0	1	2	7	6	7	6	1	0
Protein diaphanous homolog 1	DIAPH1	141.36	False	Putative interactor	Discard	NA	NA	NA	NA	NA	NA	NA	False	Keep	-0.099942777085115	-0.116551222648559	-0.08502224374502	-0.069224821751982	-0.092578590280241	0.002759829889372	0.072073977325212	False	43	43	43	0	323.31	35	38	39	40	0	1	0	2	35	38	39	40	0	1	0	2	35	38	39	40	0	1
Protein diaphanous homolog 2	DIAPH2	124.85	False	Putative interactor	Discard	NA	NA	NA	NA	NA	NA	NA	False	Discard	-0.052296443946923	-0.022698092743146	-0.028837229840552	NA	-0.034554307503876	NA	NA	False	4	4	4	0.0021956	2.5715	3	3	3	2	0	0	0	0	3	3	3	2	0	0	0	0	3	3	3	2	0	0
Endoribonuclease Dicer	DICER1	218.68	False	Putative interactor	Discard	NA	NA	NA	-0.436516748659209	-0.436516748659208	NA	NA	False	Keep	-0.042620244602485	0.00504061670053	-0.020238029350867	-0.069451880752145	-0.031555301027798	0.138819388754507	0.294065422005956	False	15	15	15	0	67.584	7	7	8	13	1	1	1	3	7	7	8	13	1	1	1	3	7	7	8	13	1	1
Death-inducer obliterator 1	DIDO1	243.87	False	Putative interactor	Discard	NA	NA	NA	NA	NA	NA	NA	False	Discard	NA	NA	NA	NA	NA	NA	NA	False	3	3	3	0	4.4265	1	2	3	2	0	0	0	0	1	2	3	2	0	0	0	0	1	2	3	2	0	0
Disco-interacting protein 2 homolog B	DIP2B	171.49	False	Putative interactor	Discard	NA	NA	NA	NA	NA	NA	NA	False	Keep	0.126444299724691	0.08024833009212	0.008056554871058	0.189033824390017	0.102456576650734	0.077263379031456	0.21880173392922	False	6	6	6	0	20.229	4	4	5	5	0	0	0	0	4	4	5	5	0	0	0	0	4	4	5	5	0	0
Exosome complex exonuclease RRP44	DIS3	109	False	Putative interactor	Discard	NA	NA	NA	NA	NA	NA	NA	False	Keep	-0.019989327922026	-0.044419366742584	-0.053553590268454	-0.047860297151479	-0.041398567247454	0.011234936044831	0.103588005052617	False	27	27	27	0	206.19	23	25	26	23	1	1	1	1	23	25	26	23	1	1	1	1	23	25	26	23	1	1
DIS3-like exonuclease 2	DIS3L2	99.278	False	Putative interactor	Discard	NA	NA	NA	NA	NA	NA	NA	False	Discard	0.187134291474536	NA	-0.192167006804829	0.27500704749987	0.103795268012564	NA	NA	False	5	5	5	0	18.473	3	2	5	2	0	0	0	0	3	2	5	2	0	0	0	0	3	2	5	2	0	0
H/ACA ribonucleoprotein complex subunit 4	DKC1	57.673	False	Putative interactor	Discard	NA	NA	NA	NA	NA	NA	NA	False	Keep	-0.078472265856445	-0.120749067974549	-0.109358756036556	-0.148161027150656	-0.113968887045619	0.004201234552585	0.07698948762932	False	9	9	9	0	32.768	6	5	5	7	0	1	1	0	6	5	5	7	0	1	1	0	6	5	5	7	0	1
Dihydrolipoyllysine-residue acetyltransferase component of pyruvate dehydrogenase complex, mitochondrial;Acetyltransferase component of pyruvate dehydrogenase complex	DLAT	68.996	False	Putative interactor	Discard	NA	NA	NA	NA	NA	NA	NA	False	Keep	0.039980597690881	0.047119548568551	-0.013858514345359	0.051024003024467	0.031303436823605	0.132662989805999	0.286511352461074	False	18	18	18	0	129.94	16	16	16	17	0	0	1	1	16	16	16	17	0	0	1	1	16	16	16	17	0	0
Dihydrolipoyl dehydrogenase;Dihydrolipoyl dehydrogenase, mitochondrial	DLD	51.815	False	Putative interactor	Discard	NA	0.111917229011828	-0.663214138558596	-0.117729700273071	-0.187833059205509	NA	NA	False	Keep	-0.060848662567038	0.06805164299779	0.041102771819128	0.047677975144476	0.024851548340935	0.466670686075873	0.622160617639681	False	18	18	18	0	111.31	17	16	17	17	4	4	4	5	17	16	17	17	4	4	4	5	17	16	17	17	4	4
Disks large homolog 1	DLG1	99.813	False	Putative interactor	Discard	NA	NA	NA	NA	NA	NA	NA	False	Keep	0.015782997240928	-0.013057595521209	0.001441974173906	0.068739590672305	0.018559402715148	0.382068570608105	0.550089267267705	False	16	16	15	0	93.004	12	13	12	12	0	0	0	0	12	13	12	12	0	0	0	0	11	12	11	11	0	0
Disks large-associated protein 5	DLGAP5	95.114	False	Putative interactor	Discard	NA	NA	NA	NA	NA	NA	NA	False	Keep	0.072586047068597	-0.016584969016534	0.158207747625736	0.054501216182561	0.068522922544938	0.15831370437145	0.321928786893224	False	8	8	8	0	31.121	5	7	7	6	0	0	0	0	5	7	7	6	0	0	0	0	5	7	7	6	0	0
Dihydrolipoyllysine-residue succinyltransferase component of 2-oxoglutarate dehydrogenase complex, mitochondrial	DLST	48.755	False	Putative interactor	Discard	-0.037548599212485	NA	-0.503047496914689	-0.007188330969534	-0.165448644052212	NA	NA	False	Keep	-0.040778840917946	-0.030221406706318	-0.130365444186607	0.050745463581399	-0.036229968929237	0.384335270501527	0.551824910868442	False	11	11	11	0	106.16	9	10	9	10	2	1	2	2	9	10	9	10	2	1	2	2	9	10	9	10	2	1
Dystrophin	DMD	426.09	False	Putative interactor	Discard	NA	NA	NA	NA	NA	NA	NA	False	Discard	-0.5256418371246	NA	-0.306716009818859	NA	-0.412030212139719	NA	NA	False	6	4	4	0	14.247	2	3	5	4	1	1	1	0	2	1	3	2	1	1	1	0	2	1	3	2	1	1
DmX-like protein 2	DMXL2	339.64	False	Putative interactor	Discard	NA	NA	NA	NA	NA	NA	NA	False	Discard	0.062398063798479	NA	NA	NA	0.062398063798479	NA	NA	False	3	3	3	0.00082355	3.1485	3	1	2	1	0	1	0	0	3	1	2	1	0	1	0	0	3	1	2	1	0	1
Dynein assembly factor 5, axonemal	DNAAF5	93.52	True	Putative interactor	Discard	NA	NA	NA	NA	NA	NA	NA	False	Keep	0.00705194251649	-0.060051315019282	-0.002729273604041	-0.070239295408699	-0.031090877428132	0.207208314497345	0.379472013041547	False	23	23	23	0	144.75	17	20	19	18	0	1	0	0	17	20	19	18	0	1	0	0	17	20	19	18	0	1
Dynein heavy chain 8, axonemal	DNAH8	478.87	False	Putative interactor	Discard	NA	NA	NA	-2.99808914536185	-2.99808914536185	NA	NA	False	Discard	NA	0.050327553558425	NA	NA	0.050327553558425	NA	NA	False	6	6	6	0	5.6563	1	4	1	2	1	1	1	1	1	4	1	2	1	1	1	1	1	4	1	2	1	1
DnaJ homolog subfamily A member 2	DNAJA2	45.745	False	Hsp40 family	Discard	-0.430866939805222	-0.267385904647817	-0.550588585334469	-0.528761677065441	-0.440003909965158	NA	NA	False	Keep	-0.088024700025866	-0.118288400873377	-0.130870854961048	-0.103937449200391	-0.110191619746755	0.001263481884058	0.056710194129384	False	24	24	24	0	237.19	16	16	14	17	13	14	13	14	16	16	14	17	13	14	13	14	16	16	14	17	13	14
DnaJ homolog subfamily A member 3, mitochondrial	DNAJA3	52.488	False	Putative interactor	Discard	-0.37230411172517	-0.291276555214297	-0.741231089236547	-0.508848184996128	-0.468561993112273	NA	NA	False	Keep	0.071350804128843	-0.112396747850275	-0.1489286222956	-0.161298281529572	-0.084712396831242	0.202757258370905	0.373575513900032	False	10	10	10	0	122.4	8	9	8	8	5	6	5	4	8	9	8	8	5	6	5	4	8	9	8	8	5	6
DnaJ homolog subfamily B member 11	DNAJB11	40.513	False	Putative interactor	Discard	-0.266109514936505	-0.319279514267525	-0.416765657257325	NA	-0.332709660754109	NA	NA	False	Keep	0.059216816553799	0.021906076733622	0.002882508533121	0.008343458529335	0.023255352300303	0.166426598303527	0.331675144752911	False	13	13	13	0	119.23	12	11	12	12	4	4	3	2	12	11	12	12	4	4	3	2	12	11	12	12	4	4
DnaJ homolog subfamily B member 2	DNAJB2	35.58	False	Hsp40 family	Discard	NA	NA	NA	NA	NA	NA	NA	False	Discard	0.109159938961111	-0.086660565246178	0.00115369461637	0.099362539757772	0.032947164099129	NA	NA	False	3	3	3	0	12.705	3	2	3	3	1	1	1	1	3	2	3	3	1	1	1	1	3	2	3	3	1	1
DnaJ homolog subfamily C member 1	DNAJC1	63.882	False	Putative interactor	Discard	NA	NA	NA	NA	NA	NA	NA	False	Keep	0.002882508533121	-0.035239122147327	-0.098196649749256	0.001441974173906	-0.031699081494087	0.266099671381146	0.434693661530666	False	11	11	11	0	99.58	9	10	11	9	0	0	0	0	9	10	11	9	0	0	0	0	9	10	11	9	0	0
DnaJ homolog subfamily C member 10	DNAJC10	91.079	False	Putative interactor	Discard	NA	NA	NA	NA	NA	NA	NA	False	Discard	0.111298453402541	-0.003640180058729	0.120882733248652	0.111298453402541	0.085859710737	NA	NA	False	6	6	6	0	20.128	2	4	5	4	2	2	2	2	2	4	5	4	2	2	2	2	2	4	5	4	2	2
DnaJ homolog subfamily C member 12	DNAJC12	26.607	False	Putative interactor	Discard	NA	NA	NA	NA	NA	NA	NA	False	Discard	0.04152336218435	-0.27168762115639	-0.172945196539914	0.166072675946706	-0.048941937111499	NA	NA	False	4	4	4	0	15.983	2	2	3	2	1	1	1	0	2	2	3	2	1	1	1	0	2	2	3	2	1	1
DnaJ homolog subfamily C member 13	DNAJC13	254.41	True	Putative interactor	Discard	NA	NA	NA	NA	NA	NA	NA	False	Keep	0.033088169332188	0.025028794491522	0.104068226463717	-0.038821216203289	0.031730421584485	0.368858119779717	0.536953543892694	False	22	22	22	0	64.632	12	14	15	13	2	0	1	1	12	14	15	13	2	0	1	1	12	14	15	13	2	0
Mitochondrial import inner membrane translocase subunit TIM14	DNAJC19	12.498	False	Putative interactor	Discard	NA	NA	NA	NA	NA	NA	NA	False	Discard	0.119820952121875	0.112499976200718	0.004896843214847	0.084064264788475	0.081032783496014	NA	NA	False	6	6	6	0	15.01	2	4	4	4	1	1	1	2	2	4	4	4	1	1	1	2	2	4	4	4	1	1
DnaJ homolog subfamily C member 2;DnaJ homolog subfamily C member 2, N-terminally processed	DNAJC2	71.996	False	Putative interactor	Discard	NA	NA	NA	NA	NA	NA	NA	False	Keep	-0.104185545423681	-0.066502897488143	-0.026366684750099	-0.074304338691112	-0.067572152461806	0.024151872908479	0.131460373968332	False	16	16	16	0	65.779	13	12	14	12	0	0	0	0	13	12	14	12	0	0	0	0	13	12	14	12	0	0
DnaJ homolog subfamily C member 3	DNAJC3	57.579	False	Putative interactor	Discard	NA	-0.529468285908793	NA	-0.234071635437001	-0.374222698751855	NA	NA	False	Keep	0.258458622717901	0.206143069691373	0.094506338681492	0.040401515284207	0.152475498718799	0.057796949413059	0.189922245864953	False	8	8	8	0	18.319	4	5	4	4	1	3	2	3	4	5	4	4	1	3	2	3	4	5	4	4	1	3
DnaJ homolog subfamily C member 8	DNAJC8	29.841	False	Putative interactor	Discard	NA	NA	NA	NA	NA	NA	NA	False	Keep	0.054223347337154	0.074094353573873	0.02488699931318	-0.044746721044344	0.027812245984034	0.373629064080915	0.54147366001806	False	13	13	13	0	148.95	11	11	12	12	1	0	1	1	11	11	12	12	1	0	1	1	11	11	12	12	1	0
DnaJ homolog subfamily C member 9	DNAJC9	29.909	False	Putative interactor	Discard	NA	NA	NA	NA	NA	NA	NA	False	Keep	0.017636903049498	0.120750053334926	0.116364756691785	0.165944087770598	0.106180788291942	0.043575855981842	0.165588252731001	False	11	11	11	0	85.837	9	10	9	9	0	0	0	0	9	10	9	9	0	0	0	0	9	10	9	9	0	0
Deoxyribonuclease-2-alpha	DNASE2	39.58	False	Putative interactor	Discard	NA	NA	NA	NA	NA	NA	NA	False	Keep	-0.182736949618701	-0.096390936758357	-0.098073110184111	0.001441974173906	-0.09246322174727	0.088062099246492	0.230929992689573	False	7	7	7	0	40.838	6	6	6	7	0	0	0	0	6	6	6	7	0	0	0	0	6	6	6	7	0	0
	DNM1L	79.621	False	Putative interactor	Discard	NA	NA	NA	NA	NA	NA	NA	False	Discard	NA	NA	NA	NA	NA	NA	NA	False	35	1	1	0	56.22	33	34	34	33	1	0	1	2	1	1	1	1	0	0	0	0	1	1	1	1	0	0
Dynamin-1-like protein	DNM1L	81.876	False	Putative interactor	Discard	NA	NA	NA	NA	NA	NA	NA	False	Keep	0.054917919128958	0.085696580679246	0.075601084824028	0.101246656683439	0.079463449916163	0.00382762514991	0.076039610180992	False	37	37	3	0	323.31	35	35	35	34	1	0	1	2	35	35	35	34	1	0	1	2	3	2	2	2	0	0
	DNM2	33.68	False	Putative interactor	Discard	NA	NA	NA	NA	NA	NA	NA	False	Discard	0.663299071842335	NA	NA	NA	0.663299071842335	NA	NA	False	11	2	1	0	5.0177	11	11	9	11	0	0	0	0	2	2	1	2	0	0	0	0	1	1	1	1	0	0
Dynamin-2	DNM2	98.063	False	Putative interactor	Discard	NA	NA	NA	NA	NA	NA	NA	False	Keep	0.02602097071437	-0.020062470950737	-0.078472265856445	-0.087902028395595	-0.039362263444768	0.22960008305057	0.399702898936265	False	25	25	8	0	152.59	23	22	22	24	0	0	0	1	23	22	22	24	0	0	0	1	8	8	8	8	0	0
DNA (cytosine-5)-methyltransferase 1	DNMT1	183.16	False	Putative interactor	Discard	NA	NA	NA	NA	NA	NA	NA	False	Keep	-0.403484611773683	-0.20796094845436	-0.149792655285526	-0.232057115218853	-0.245287769213753	0.019840424770234	0.124531686741343	False	13	13	13	0	60.904	11	9	9	9	1	0	1	1	11	9	9	9	1	0	1	1	11	9	9	9	1	0
Aspartyl aminopeptidase	DNPEP	44.992	False	Putative interactor	Discard	NA	NA	NA	NA	NA	NA	NA	False	Keep	-0.250474313442003	-0.079157932081944	-0.296066535054083	-0.166130298337366	-0.195562269281189	0.025677612580719	0.135574344331669	False	11	11	11	0	54.606	9	8	9	8	0	0	0	0	9	8	9	8	0	0	0	0	9	8	9	8	0	0
2-deoxynucleoside 5-phosphate N-hydrolase 1	DNPH1	19.108	False	Putative interactor	Discard	NA	NA	NA	NA	NA	NA	NA	False	Keep	-0.197732323300171	-0.153494649090508	-0.069406466093163	-0.080042160619764	-0.124200281819613	0.026341387986665	0.136402835821414	False	7	7	7	0	112.85	7	7	7	7	0	0	0	0	7	7	7	7	0	0	0	0	7	7	7	7	0	0
Dedicator of cytokinesis protein 11	DOCK11	218.19	False	Putative interactor	Discard	NA	NA	NA	NA	NA	NA	NA	False	Keep	-0.058503012048451	0.069702166630067	-0.276957012897388	-0.123921208125505	-0.092040282706662	0.26950279792007	0.437906697354908	False	7	7	7	0	27.548	6	6	6	6	0	0	1	0	6	6	6	6	0	0	1	0	6	6	6	6	0	0
Dedicator of cytokinesis protein 4	DOCK4	228.52	False	Putative interactor	Discard	NA	NA	NA	NA	NA	NA	NA	False	Discard	NA	0.307428525192247	NA	NA	0.307428525192247	NA	NA	False	3	3	3	0	8.6293	1	3	1	1	0	0	0	0	1	3	1	1	0	0	0	0	1	3	1	1	0	0
Dedicator of cytokinesis protein 7	DOCK7	242.56	False	Putative interactor	Discard	NA	NA	NA	NA	NA	NA	NA	False	Keep	0.104068226463717	0.09855430722073	0.102456576650734	0.065020769948411	0.092613392714284	0.002120551642952	0.068996465829136	False	12	12	12	0	27.392	6	8	9	10	0	0	0	0	6	8	9	10	0	0	0	0	6	8	9	10	0	0
Deoxyhypusine hydroxylase	DOHH	32.904	False	Putative interactor	Discard	NA	NA	NA	NA	NA	NA	NA	False	Keep	-0.005492683876862	-0.0938790470029	-0.042397369157373	0.000144262291095	-0.034921308022467	0.200540694326638	0.371234028887985	False	9	9	9	0	109.09	8	8	7	8	0	0	0	0	8	8	7	8	0	0	0	0	8	8	7	8	0	0
UDP-N-acetylglucosamine--dolichyl-phosphate N-acetylglucosaminephosphotransferase	DPAGT1	42.587	False	Putative interactor	Discard	NA	NA	NA	NA	NA	NA	NA	False	Discard	-0.063409170176062	-0.058397847851088	-0.224131917117537	NA	-0.113285985872196	NA	NA	False	3	3	3	0	50.554	2	2	3	2	0	0	0	0	2	2	3	2	0	0	0	0	2	2	3	2	0	0
Protein DPCD	DPCD	19.486	True	Putative interactor	Discard	NA	NA	NA	NA	NA	NA	NA	False	Discard	0.01948842959136	0.03266511228183	-0.003191884373158	0.044324168812201	0.023429246019105	NA	NA	False	3	3	3	0	7.4771	3	3	2	3	0	0	0	0	3	3	2	3	0	0	0	0	3	3	2	3	0	0
Diphthamide biosynthesis protein 1	DPH1	47.313	False	Putative interactor	Discard	NA	NA	NA	NA	NA	NA	NA	False	Keep	0.040261223064435	-0.076538919182538	0.002306467383169	-0.034840017979291	-0.016552133436837	0.541180914418461	0.680209939916385	False	5	5	5	0	19.789	5	4	5	5	0	0	0	0	5	4	5	5	0	0	0	0	5	4	5	5	0	0
Diphthamide biosynthesis protein 2	DPH2	52.082	False	Putative interactor	Discard	NA	NA	NA	NA	NA	NA	NA	False	Keep	-0.009306481619462	-0.083477495786566	0.180147861158429	0.097206245974366	0.049648191472536	0.484779459100142	0.634782512790972	False	3	3	3	0	23.502	3	3	3	3	0	0	0	0	3	3	3	3	0	0	0	0	3	3	3	3	0	0
Diphthine synthase	DPH5	31.651	False	Putative interactor	Discard	NA	NA	NA	NA	NA	NA	NA	False	Keep	-0.090633941097871	0.010350188169567	-0.098505544952425	0.144568517664712	-0.005163256401603	0.889716598882464	0.929953529105295	False	7	7	7	0	105.98	6	7	7	7	0	0	0	0	6	7	7	7	0	0	0	0	6	7	7	7	0	0
Dolichol phosphate-mannose biosynthesis regulatory protein	DPM2	9.3122	False	Putative interactor	Discard	NA	NA	NA	NA	NA	NA	NA	False	Discard	0.04642121124871	-0.07666062836785	-0.0605025896948	NA	-0.029205232373167	NA	NA	False	4	4	4	0	39.464	3	4	4	1	0	0	0	0	3	4	4	1	0	0	0	0	3	4	4	1	0	0
Dipeptidyl peptidase 3	DPP3	84.304	False	Putative interactor	Discard	NA	NA	NA	NA	NA	NA	NA	False	Keep	-0.121094210330475	-0.068558988099509	0.023610215182645	-0.063348870703068	-0.056408684322747	0.151615820935951	0.312465533387994	False	18	18	18	0	170.95	15	16	15	17	0	0	0	0	15	16	15	17	0	0	0	0	15	16	15	17	0	0
Dipeptidyl peptidase 9	DPP9	98.262	False	Putative interactor	Discard	NA	NA	NA	NA	NA	NA	NA	False	Keep	0.077516469702095	-0.006332883440443	-0.045327213555203	0.100574040213197	0.032837875563646	0.426267200136843	0.591860701301919	False	9	9	9	0	29.341	6	7	5	4	1	0	2	1	6	7	5	4	1	0	2	1	6	7	5	4	1	0
Protein dpy-30 homolog	DPY30	11.25	False	Putative interactor	Discard	NA	NA	NA	NA	NA	NA	NA	False	Keep	0.126444299724691	0.037030730944967	0.027295624050908	0.020626650589958	0.053493686884028	0.12251023196267	0.275523590433119	False	3	3	3	0	109.7	3	3	3	3	0	0	0	0	3	3	3	3	0	0	0	0	3	3	3	3	0	0
Dihydropyrimidinase-related protein 2	DPYSL2	73.502	False	Putative interactor	Discard	NA	NA	-0.583269584948303	-0.292810132548152	-0.430742354265657	NA	NA	False	Keep	-0.031297269459757	-0.015782535578588	0.01264018077877	0.021763974291657	-0.003011159385901	0.813669015722899	0.876600973949041	False	28	28	25	0	311.34	23	24	24	25	1	1	5	4	23	24	24	25	1	1	5	4	20	21	21	22	1	1
Dihydropyrimidinase-related protein 3	DPYSL3	61.963	False	Putative interactor	Discard	NA	NA	NA	NA	NA	NA	NA	False	Keep	0.01948842959136	-0.020296553565302	-0.008812875325373	0.014069582501656	0.001204147697413	0.913381891049875	0.941345662755894	False	23	21	20	0	207.42	21	20	22	23	2	1	1	3	19	18	20	21	2	1	0	2	18	17	19	20	2	1
Dihydropyrimidinase-related protein 4	DPYSL4	61.877	False	Putative interactor	Discard	NA	NA	NA	NA	NA	NA	NA	False	Keep	0.054640130538345	0.01264018077877	0.118226813792948	-0.039799696517625	0.037589561567128	0.355392327910304	0.523869604730229	False	14	14	14	0	106.41	10	11	13	11	0	1	0	0	10	11	13	11	0	1	0	0	10	11	13	11	0	1
Dihydropyrimidinase-related protein 5	DPYSL5	61.421	False	Putative interactor	Discard	NA	NA	NA	NA	NA	NA	NA	False	Keep	-0.017490065807549	-0.07476009451259	0.00619028907207	-0.008014751945191	-0.023192808317587	0.277271904350894	0.445389568347884	False	16	16	16	0	110.71	14	15	14	15	0	0	0	0	14	15	14	15	0	0	0	0	14	15	14	15	0	0
Protein Dr1	DR1	19.443	False	Putative interactor	Discard	NA	NA	NA	NA	NA	NA	NA	False	Keep	0.130271954518859	0.252173413202027	0.404031139621825	0.242937800200565	0.260658014136463	0.019547761700117	0.124531686741343	False	5	5	5	0	48.563	5	4	4	5	0	0	0	0	5	4	4	5	0	0	0	0	5	4	4	5	0	0
Dr1-associated corepressor	DRAP1	19.966	False	Putative interactor	Discard	NA	NA	NA	NA	NA	NA	NA	False	Keep	-0.031400476549047	0.127369146616222	0.158724796297479	0.084064264788475	0.086467887310371	0.134673949185	0.289240791002735	False	4	4	4	0	31.267	4	4	4	4	0	0	0	0	4	4	4	4	0	0	0	0	4	4	4	4	0	0
Developmentally-regulated GTP-binding protein 1	DRG1	40.542	False	Putative interactor	Discard	NA	NA	NA	NA	NA	NA	NA	False	Keep	-0.011151741331036	-0.11373861567123	-0.135982282795377	-0.204100091059881	-0.11457401243713	0.062037344120412	0.196338619881675	False	16	16	15	0	187.44	12	13	13	15	0	0	2	0	12	13	13	15	0	0	2	0	12	13	13	14	0	0
Developmentally-regulated GTP-binding protein 2	DRG2	40.746	False	Putative interactor	Discard	NA	NA	NA	NA	NA	NA	NA	False	Keep	0.11623166060415	0.079156206617644	0.080657663345225	-0.125163697349526	0.040787248559472	0.541839789137886	0.680369992893754	False	10	9	9	0	22.328	8	7	7	10	0	0	0	0	8	7	7	9	0	0	0	0	8	7	7	9	0	0
Desmocollin-3	DSC3	99.968	False	Putative interactor	Discard	NA	NA	NA	NA	NA	NA	NA	False	Discard	0.291603558030565	0.233765376808338	0.266516712754505	0.291603558030565	0.271067049491041	NA	NA	False	4	4	2	0	9.833	4	3	3	3	0	0	0	0	4	3	3	3	0	0	0	0	2	1	1	1	0	0
Sister chromatid cohesion protein DCC1	DSCC1	44.825	False	Putative interactor	Discard	NA	NA	NA	NA	NA	NA	NA	False	Discard	NA	NA	NA	NA	NA	NA	NA	False	3	3	3	0	4.5537	1	2	2	1	0	0	0	0	1	2	2	1	0	0	0	0	1	2	2	1	0	0
Down syndrome critical region protein 3	DSCR3	27.958	False	Putative interactor	Discard	NA	NA	NA	NA	NA	NA	NA	False	Keep	0.040541793862847	0.098958480088169	0.010063683344698	-0.072482753801524	0.020591094773247	0.626969076819454	0.749989660451854	False	3	3	3	0	10.904	3	3	3	3	0	0	0	0	3	3	3	3	0	0	0	0	3	3	3	3	0	0
Desmoglein-2	DSG2	122.29	False	Putative interactor	Discard	NA	NA	NA	NA	NA	NA	NA	False	Keep	0.06956469509336	0.091530593120616	0.113700499164728	0.105678077894537	0.095215553575948	0.002235346079058	0.068996465829136	False	22	22	22	0	165.86	19	19	20	20	1	1	2	2	19	19	20	20	1	1	2	2	19	19	20	20	1	1
Kinetochore-associated protein DSN1 homolog	DSN1	32.219	False	Putative interactor	Discard	NA	NA	NA	NA	NA	NA	NA	False	Discard	0.088548697010238	-0.082636991478096	NA	-0.030663444981149	-0.006458472533153	NA	NA	False	4	4	4	0	10.993	3	3	2	3	1	1	1	1	3	3	2	3	1	1	1	1	3	3	2	3	1	1
Dystonin	DST	629.78	False	Putative interactor	Discard	NA	NA	NA	NA	NA	NA	NA	False	Keep	0.03026544285767	-0.131613498186947	0.087055434543376	0.050606173690787	0.01146343546411	0.863032739512985	0.910979002819262	False	16	15	15	0	31.903	10	9	10	12	0	0	0	0	9	8	9	11	0	0	0	0	9	8	9	11	0	0
Destrin	DSTN	18.506	False	Putative interactor	Discard	NA	NA	NA	NA	NA	NA	NA	False	Keep	0.135403530597651	0.018634174139051	0.130271954518859	0.137110007802351	0.106214296090968	0.035740973174226	0.151228650244762	False	13	13	13	0	54.082	11	11	9	10	0	0	2	1	11	11	9	10	0	0	2	1	11	11	9	10	0	0
D-tyrosyl-tRNA(Tyr) deacylase 1	DTD1	23.423	False	Putative interactor	Discard	NA	NA	NA	NA	NA	NA	NA	False	Keep	0.106080260225132	0.102993993323326	0.115299644025547	0.136847604192881	0.115366236609782	0.000631919010829	0.043490070589748	True	3	3	3	0	20.477	3	3	3	3	0	0	1	1	3	3	3	3	0	0	1	1	3	3	3	3	0	0
Dystrobrevin alpha;Dystrobrevin;Dystrobrevin beta	DTNA	40.886	False	Putative interactor	Discard	NA	NA	NA	NA	NA	NA	NA	False	Keep	0.38316512484753	0.20426594528956	0.01906136509343	0.121678556588252	0.188274311321204	0.099027431214782	0.243559446955282	False	6	6	6	0	21.571	3	4	5	4	0	0	0	0	3	4	5	4	0	0	0	0	3	4	5	4	0	0
Dysbindin	DTNBP1	24.3	False	Putative interactor	Discard	NA	NA	NA	NA	NA	NA	NA	False	Discard	NA	NA	-0.06595912834586	NA	-0.06595912834586	NA	NA	False	3	3	3	0	5.0803	2	2	3	1	0	0	0	0	2	2	3	1	0	0	0	0	2	2	3	1	0	0
Thymidylate kinase	DTYMK	23.819	False	Putative interactor	Discard	NA	NA	NA	NA	NA	NA	NA	False	Keep	-0.022932603422759	0.03026544285767	0.031959741397545	0.007482576331206	0.011864137380351	0.42895551874792	0.593803790740953	False	18	18	18	0	115.68	17	17	17	18	0	0	0	0	17	17	17	18	0	0	0	0	17	17	17	18	0	0
tRNA-dihydrouridine(16/17) synthase [NAD(P)(+)]-like	DUS1L	35.184	False	Putative interactor	Discard	NA	NA	NA	NA	NA	NA	NA	False	Keep	0.116497840501748	-0.200083797010986	0.055334501751099	0.085016673488714	0.01948842959136	0.857336237023565	0.906510865845674	False	4	4	4	0	37.681	4	4	3	4	0	0	0	0	4	4	3	4	0	0	0	0	4	4	3	4	0	0
tRNA-dihydrouridine(47) synthase [NAD(P)(+)]-like	DUS3L	72.593	False	Putative interactor	Discard	NA	NA	NA	NA	NA	NA	NA	False	Discard	0.03068920407114	NA	-0.214608477798585	0.078609834696367	-0.029499702000644	NA	NA	False	3	3	3	0	18.844	3	2	3	3	0	0	0	0	3	2	3	3	0	0	0	0	3	2	3	3	0	0
Dual specificity protein phosphatase 12	DUSP12	37.687	False	Putative interactor	Discard	NA	NA	NA	NA	NA	NA	NA	False	Keep	0.024461530140996	0.054640130538345	-0.033377579900804	-0.084027909331521	-0.008591533235211	0.776298529761931	0.849839712503606	False	6	6	6	0	20.035	4	4	4	6	0	0	0	0	4	4	4	6	0	0	0	0	4	4	4	6	0	0
Dual specificity protein phosphatase 3	DUSP3	20.478	False	Putative interactor	Discard	NA	NA	NA	NA	NA	NA	NA	False	Keep	0.065296567127781	-0.133717094374326	0.10929368902294	0.059355277616421	0.028031577431	0.674690206928659	0.784647229011662	False	10	10	10	0	88.146	9	8	9	9	1	0	1	0	9	8	9	9	1	0	1	0	9	8	9	9	1	0
Dual specificity protein phosphatase 9	DUSP9	41.867	False	Putative interactor	Discard	NA	NA	NA	NA	NA	NA	NA	False	Keep	-0.235551927290425	-0.193634693877545	-0.210629641484821	-0.270103590390288	-0.227193756251613	0.000842568234706	0.050181419670834	False	8	8	7	0	21.332	7	8	8	8	0	0	0	0	7	8	8	8	0	0	0	0	6	7	7	7	0	0
Deoxyuridine 5-triphosphate nucleotidohydrolase, mitochondrial	DUT	26.563	False	Putative interactor	Discard	NA	NA	NA	NA	NA	NA	NA	False	Keep	0.01435529297707	0.035342380792197	-0.02639607113216	-0.003828216488481	0.00504780499872	0.735615810964915	0.820678013889892	False	13	13	5	0	116.31	13	13	12	12	1	2	2	3	13	13	12	12	1	2	2	3	5	5	4	4	0	0
Segment polarity protein dishevelled homolog DVL-2	DVL2	78.947	False	Putative interactor	Discard	NA	NA	NA	NA	NA	NA	NA	False	Discard	-0.031326756446175	0.079975376720596	-0.004522717228619	-0.160104891942014	-0.026443825279693	NA	NA	False	8	8	8	0	34.881	2	5	6	7	0	0	0	0	2	5	6	7	0	0	0	0	2	5	6	7	0	0
Cytoplasmic dynein 1 heavy chain 1	DYNC1H1	532.4	False	Putative interactor	Discard	0.002384736377994	-0.059533926189571	-0.414076569729685	-0.310308092946539	-0.185163469716814	NA	NA	False	Keep	-0.034810459099181	-0.026660575510012	-0.006028616740592	-0.005449238585203	-0.018180218617328	0.09066976810517	0.234394216879558	False	199	199	199	0	323.31	179	180	172	180	15	14	17	18	179	180	172	180	15	14	17	18	179	180	172	180	15	14
Cytoplasmic dynein 1 intermediate chain 2	DYNC1I2	71.456	False	Putative interactor	Discard	NA	-0.167264547117297	NA	-0.475498916477776	-0.313165488120973	NA	NA	False	Keep	-0.064555339280561	-0.096930870430164	-0.111087290042304	-0.015257547990949	-0.071485651562005	0.042949943585218	0.164827726497421	False	18	18	14	0	306.77	15	18	17	17	1	2	2	2	15	18	17	17	1	2	2	2	11	14	13	13	0	0
Cytoplasmic dynein 1 light intermediate chain 1	DYNC1LI1	56.578	False	Putative interactor	Discard	-0.009013352493698	-0.105188634325101	NA	-0.408630209812327	-0.164456612262437	NA	NA	False	Keep	-0.015753364589114	0.01435529297707	-0.136204240757225	0.029417546835092	-0.025599177528942	0.523692208489352	0.666615195105435	False	22	22	21	0	153.38	19	18	17	20	3	3	4	3	19	18	17	20	3	3	4	3	18	17	16	19	3	3
Cytoplasmic dynein 1 light intermediate chain 2	DYNC1LI2	54.099	False	Putative interactor	Discard	NA	NA	NA	NA	NA	NA	NA	False	Keep	0.089362552827735	-0.027777906716136	0.042364175248008	0.023752135898995	0.032534644664761	0.279066792070764	0.446882034665541	False	17	16	16	0	98.889	13	14	15	13	1	1	1	0	12	13	14	12	1	1	1	0	12	13	14	12	1	1
Cytoplasmic dynein 2 heavy chain 1	DYNC2H1	492.62	True	Putative interactor	Discard	NA	NA	NA	NA	NA	NA	NA	False	Keep	-0.036274351124647	-0.065883621060918	-0.187050040544251	-0.113769836754589	-0.099625844808851	0.054905879712799	0.186043226991837	False	12	12	12	0	39.053	7	7	10	10	0	0	0	0	7	7	10	10	0	0	0	0	7	7	10	10	0	0
Dynein light chain 1, cytoplasmic	DYNLL1	10.366	False	Putative interactor	Discard	-0.163718887832749	0.145367119233026	-0.399298215893437	-0.489272921671125	-0.20533709498839	NA	NA	False	Keep	0.103531209877993	-0.011369841314956	0.080521231831492	0.046840254202972	0.055525395259408	0.115339818582524	0.268115974453709	False	10	10	6	0	52.181	5	4	4	4	6	4	5	5	5	4	4	4	6	4	5	5	2	2	2	3	4	2
Dynein light chain 2, cytoplasmic	DYNLL2	10.35	False	Putative interactor	Discard	-0.11987006018532	NA	NA	NA	-0.11987006018532	NA	NA	False	Discard	NA	NA	NA	NA	NA	NA	NA	False	5	1	1	0	11.048	3	2	2	1	3	3	3	2	0	0	0	0	1	1	1	1	0	0	0	0	1	1
Dynein light chain roadblock-type 1	DYNLRB1	10.921	False	Putative interactor	Discard	0.008538752670002	-0.144830738945954	-0.574776474927584	-0.412410726153975	-0.263101327532054	NA	NA	False	Keep	0.050466870350662	-0.020852652042059	0.01206802330909	0.070114502661328	0.028374658138056	0.261314495774674	0.429913940634575	False	7	7	7	0	49.394	6	6	5	5	3	4	3	3	6	6	5	5	3	4	3	3	6	6	5	5	3	4
Probable glutamate--tRNA ligase, mitochondrial	EARS2	58.688	False	Putative interactor	Discard	NA	NA	NA	NA	NA	NA	NA	False	Discard	NA	NA	NA	-0.033643367491993	-0.033643367491993	NA	NA	False	4	4	4	0	26.209	2	2	2	4	0	0	0	0	2	2	2	4	0	0	0	0	2	2	2	4	0	0
Probable rRNA-processing protein EBP2	EBNA1BP2	40.684	False	Putative interactor	Discard	NA	NA	NA	NA	NA	NA	NA	False	Keep	0.06184530707107	0.098015233868959	-0.198146037261244	-0.068422832700665	-0.022005775815884	0.718756751547648	0.81155693162119	False	7	7	7	0	12.472	6	6	6	5	1	1	0	0	6	6	6	5	1	1	0	0	6	6	6	5	1	1
Protein SGT1	ECD	72.757	True	Putative interactor	Discard	NA	NA	NA	NA	NA	NA	NA	False	Keep	-0.028145639101447	0.022190239634066	0.105543992198926	-0.096082493933599	0.002756519183628	0.984832805931932	0.987383360301454	False	5	5	5	0	27.143	4	4	5	5	1	0	0	0	4	4	5	5	1	0	0	0	4	4	5	5	1	0
Endothelin-converting enzyme 1	ECE1	83.573	False	Putative interactor	Discard	NA	NA	NA	NA	NA	NA	NA	False	Keep	0.067087964801147	-0.146531242234991	-0.007202570627224	-0.016760104731012	-0.02382335846175	0.601094966167803	0.730895606683033	False	7	7	7	0	35.105	7	6	6	5	0	0	0	0	7	6	6	5	0	0	0	0	7	6	6	5	0	0
Endothelin-converting enzyme 2;Methyltransferase-like region;Endothelin-converting enzyme 2 region	ECE2	99.772	False	Putative interactor	Discard	NA	NA	NA	NA	NA	NA	NA	False	Discard	NA	NA	NA	NA	NA	NA	NA	False	3	3	3	0	5.0772	1	1	2	1	0	0	0	0	1	1	2	1	0	0	0	0	1	1	2	1	0	0
Delta(3,5)-Delta(2,4)-dienoyl-CoA isomerase, mitochondrial	ECH1	35.816	False	Putative interactor	Discard	NA	NA	-0.779071966539788	-0.53591726555665	-0.652377945532971	NA	NA	False	Keep	-0.039888682189816	0.001586092354026	-0.060487544931172	-0.065672221684631	-0.040871597379248	0.074408395678255	0.214756240226442	False	10	8	8	0	92.382	9	9	9	9	1	1	1	1	7	7	7	7	1	1	1	1	7	7	7	7	1	1
Ethylmalonyl-CoA decarboxylase	ECHDC1	33.698	False	Putative interactor	Discard	NA	NA	NA	NA	NA	NA	NA	False	Keep	0.007626092376178	-0.135823762298471	-0.157029211133277	-0.226493093054329	-0.125387931203166	0.080211073293459	0.221349480557659	False	9	9	9	0	65.197	9	8	7	7	0	0	0	0	9	8	7	7	0	0	0	0	9	8	7	7	0	0
Enoyl-CoA hydratase, mitochondrial	ECHS1	31.387	False	Putative interactor	Discard	NA	0.070700035918419	-1.24381144671835	-0.378613208240383	-0.420396058581227	NA	NA	False	Keep	0.02119542451449	0.052276765452358	0.018349309878892	0.038717107572854	0.032700371774723	0.026134966960105	0.136402835821414	False	15	15	15	0	244.95	14	14	14	14	2	3	4	3	14	14	14	14	2	3	4	3	14	14	14	14	2	3
Enoyl-CoA delta isomerase 1, mitochondrial	ECI1	32.816	False	Putative interactor	Discard	NA	NA	NA	NA	NA	NA	NA	False	Keep	0.058939854556233	0.070389327891398	0.01906136509343	0.040120917200878	0.047259175478013	0.024773217627937	0.1328850639923	False	10	10	10	0	63.621	9	9	9	9	1	1	1	1	9	9	9	9	1	1	1	1	9	9	9	9	1	1
Enoyl-CoA delta isomerase 2, mitochondrial	ECI2	40.183	False	Putative interactor	Discard	NA	NA	NA	NA	NA	NA	NA	False	Keep	0.003746139232895	0.003890027433372	-0.025470687516118	-0.062776151374655	-0.019894247528229	0.291847621385123	0.459741649760796	False	12	12	12	0	112.85	11	10	11	11	1	1	2	1	11	10	11	11	1	1	2	1	11	10	11	11	1	1
Evolutionarily conserved signaling intermediate in Toll pathway, mitochondrial	ECSIT	49.148	False	Putative interactor	Discard	NA	NA	NA	NA	NA	NA	NA	False	Keep	0.005328120695282	0.091665987521813	-0.031429965644992	-0.010294201146785	0.0145838206254	0.644348691723471	0.761078527180621	False	7	7	7	0	49.873	5	7	4	7	0	0	0	0	5	7	4	7	0	0	0	0	5	7	4	7	0	0
Enhancer of mRNA-decapping protein 3	EDC3	56.077	False	Putative interactor	Discard	NA	NA	NA	NA	NA	NA	NA	False	Keep	-0.020955114619135	-0.077878285276882	-0.138362182775664	-0.047502415611009	-0.070515749583287	0.066710733636483	0.203163611682497	False	15	15	15	0	121.81	13	12	15	14	1	1	1	1	13	12	15	14	1	1	1	1	13	12	15	14	1	1
Enhancer of mRNA-decapping protein 4	EDC4	151.66	False	Putative interactor	Discard	NA	NA	NA	NA	NA	NA	NA	False	Keep	0.014212444812105	-0.083706809244255	-0.164350750975695	-0.033805817350642	-0.065408016017581	0.177614693124248	0.344873169031847	False	22	22	22	0	300.74	16	19	18	18	1	1	2	1	16	19	18	18	1	1	2	1	16	19	18	18	1	1
Endothelial differentiation-related factor 1	EDF1	16.368	False	Putative interactor	Discard	NA	NA	NA	NA	NA	NA	NA	False	Keep	-0.101412397238945	-0.245984790491815	-0.074957633423214	-0.108783037952018	-0.131273730973344	0.040770160986524	0.16055149747431	False	6	6	6	0	43.257	6	5	5	5	1	1	1	1	6	5	5	5	1	1	1	1	6	5	5	5	1	1
Early endosome antigen 1	EEA1	162.46	False	Putative interactor	Discard	-0.188527369532444	-0.036762935481324	0.008998248614577	0.294029940978571	0.030215177900623	NA	NA	False	Keep	0.012497162682902	0.074368421781553	0.038014690186716	0.005328120695282	0.032806145083242	0.128247433749853	0.281315864607958	False	51	51	51	0	323.31	38	39	37	40	15	10	13	13	38	39	37	40	15	10	13	13	38	39	37	40	15	10
Elongation factor 1-alpha 1;Putative elongation factor 1-alpha-like 3;Elongation factor 1-alpha	EEF1A1	50.14	False	Putative interactor	Discard	0.035911518803852	-0.137559264081032	-0.526326730966331	-0.402393401261103	-0.240766384047232	NA	NA	False	Keep	0.046002046544521	0.000576962631521	0.069839625068634	0.052137623335175	0.042364175248008	0.06470934309328	0.200204630928958	False	35	35	24	0	323.31	31	32	31	31	14	21	20	21	31	32	31	31	14	21	20	21	20	21	20	20	8	13
Elongation factor 1-alpha 2	EEF1A2	50.47	False	Putative interactor	Discard	NA	NA	NA	NA	NA	NA	NA	False	Keep	0.051163252582115	0.048794180260805	0.077789888643668	0.044184257544004	0.055542747962285	0.005258030822499	0.081313758212952	False	22	11	11	0	99.362	22	22	22	22	6	8	8	9	11	11	11	11	0	0	0	1	11	11	11	11	0	0
Elongation factor 1-beta	EEF1B2	24.763	False	Putative interactor	Discard	0.557560959086417	-0.018608615878099	-0.861250160990908	-0.181759842555898	-0.039834746425956	NA	NA	False	Keep	-0.036437097523447	-0.038969428145158	0.010206942869257	-0.029426078958793	-0.023519046950194	0.131113859332658	0.285354618660042	False	13	12	12	0	191.96	12	12	12	11	3	3	3	3	11	11	11	10	3	3	3	3	11	11	11	10	3	3
	EEF1D	20.819	False	Putative interactor	Discard	NA	NA	NA	NA	NA	NA	NA	False	Discard	0.094506338681492	-0.013858514345359	0.119820952121875	0.041803687657085	0.061478989074304	NA	NA	False	8	1	1	0	32.255	8	8	8	8	6	5	5	5	1	1	1	1	1	0	1	0	1	1	1	1	1	0
Elongation factor 1-delta	EEF1D	31.121	False	Putative interactor	Discard	0.628567925701271	-0.103303474541309	-1.47309131629128	-0.213278939976881	-0.112586735381364	NA	NA	False	Keep	-0.015024281481546	-0.006550256092149	0.016638942113789	0.007626092376178	0.000724772174285	0.93032064791402	0.952149057035598	False	18	18	9	0	230.75	17	18	18	17	6	6	6	6	17	18	18	17	6	6	6	6	8	9	9	8	1	1
Eukaryotic translation elongation factor 1 epsilon-1	EEF1E1	19.81	False	Putative interactor	Discard	NA	NA	NA	NA	NA	NA	NA	False	Keep	0.164657575253662	-0.037798968584578	0.015640290376882	0.006908369342177	0.039398125836965	0.458482958090339	0.616018100306195	False	8	8	8	0	91.711	8	8	8	8	2	2	2	2	8	8	8	8	2	2	2	2	8	8	8	8	2	2
Elongation factor 1-gamma	EEF1G	50.118	False	Putative interactor	Discard	0.333450475308356	-0.150553694814149	-1.29225491651278	-0.258881526278944	-0.23235540417265	NA	NA	False	Keep	-0.005565095603777	0.00475305539982	0.035483152128689	0.058247216854663	0.023450537687196	0.209084363000306	0.381575882269857	False	28	28	28	0	323.31	25	23	22	23	12	11	14	13	25	23	22	23	12	11	14	13	25	23	22	23	12	11
Elongation factor 2	EEF2	95.337	False	Putative interactor	Discard	0.319229996931063	-0.163361701794852	-0.970344047594896	-0.438394078017975	-0.239163203303042	NA	NA	False	Keep	0.018634174139051	-0.029720593671494	0.051163252582115	0.034497464199445	0.018958138869745	0.363332788101719	0.532280815870873	False	69	69	68	0	323.31	61	59	61	61	39	43	40	43	61	59	61	61	39	43	40	43	60	58	60	60	38	42
EF-hand domain-containing protein D1	EFHD1	26.927	False	Putative interactor	Discard	NA	NA	NA	NA	NA	NA	NA	False	Discard	NA	NA	NA	NA	NA	NA	NA	False	5	3	3	0	9.1949	4	5	5	4	0	0	0	0	2	3	3	2	0	0	0	0	2	3	3	2	0	0
EF-hand domain-containing protein D2	EFHD2	26.697	False	Putative interactor	Discard	NA	NA	NA	NA	NA	NA	NA	False	Keep	0.010493419248453	0.024319679195413	0.026870864724745	-0.056986385063196	0.001575283989889	0.956251682200729	0.969301492956587	False	11	11	9	0	47.393	10	10	11	11	0	0	0	0	10	10	11	11	0	0	0	0	8	8	9	9	0	0
Elongation factor Tu GTP-binding domain-containing protein 1	EFTUD1	125.43	False	Putative interactor	Discard	NA	NA	NA	NA	NA	NA	NA	False	Keep	0.046840254202972	-0.041060839054476	0.070526720876682	0.103531209877993	0.04594614871461	0.242144061123004	0.410177813289892	False	9	9	9	0	43.056	7	6	6	8	0	0	0	0	7	6	6	8	0	0	0	0	7	6	6	8	0	0
116 kDa U5 small nuclear ribonucleoprotein component	EFTUD2	109.43	False	Putative interactor	Discard	-0.081809885644043	NA	NA	-0.538154177250484	-0.292013258316166	NA	NA	False	Keep	-0.015826293168763	-0.060216766010677	-0.08773337193355	-0.009350043225241	-0.042921181080004	0.102859402492743	0.249261009014104	False	33	32	32	0	225.46	27	27	26	29	4	4	4	5	26	26	25	28	3	3	3	4	26	26	25	28	3	3
Egl nine homolog 1	EGLN1	46.02	True	Putative interactor	Discard	NA	NA	NA	NA	NA	NA	NA	False	Keep	-0.101520744281231	-0.15865480131748	-0.09816576386619	-0.087764035278346	-0.11126259494159	0.006037719802708	0.085811453929524	False	7	7	7	0	23.57	3	3	6	5	0	0	0	0	3	3	6	5	0	0	0	0	3	3	6	5	0	0
EH domain-containing protein 1	EHD1	61.927	False	Putative interactor	Discard	NA	NA	NA	NA	NA	NA	NA	False	Keep	0.011924948479709	-0.022170583048044	-0.005217552456349	0.056860943046751	0.010650957012851	0.585547608900808	0.719048748915861	False	29	29	17	0	195.03	23	24	25	26	0	0	1	1	23	24	25	26	0	0	1	1	14	15	15	15	0	0
EH domain-containing protein 3	EHD3	60.886	False	Putative interactor	Discard	NA	NA	NA	NA	NA	NA	NA	False	Discard	NA	NA	0.130930869826449	NA	0.130930869826449	NA	NA	False	14	2	2	0	5.0827	10	10	12	12	0	0	0	0	1	1	2	1	0	0	0	0	1	1	2	1	0	0
EH domain-containing protein 4	EHD4	61.174	False	Putative interactor	Discard	NA	NA	NA	NA	NA	NA	NA	False	Keep	-0.155309047019379	0.023610215182645	-0.028439892511855	0.031959741397545	-0.030133015301763	0.512070604710071	0.657224476911351	False	10	8	8	0	44.008	8	9	10	9	0	0	0	0	6	7	8	7	0	0	0	0	6	7	8	7	0	0
Peroxisomal bifunctional enzyme;Enoyl-CoA hydratase/3,2-trans-enoyl-CoA isomerase;3-hydroxyacyl-CoA dehydrogenase	EHHADH	79.494	False	Putative interactor	Discard	NA	NA	NA	NA	NA	NA	NA	False	Discard	NA	NA	NA	NA	NA	NA	NA	False	3	3	3	0	9.9746	1	2	1	1	0	0	0	1	1	2	1	1	0	0	0	1	1	2	1	1	0	0
Eukaryotic translation initiation factor 1	EIF1	13.607	False	Putative interactor	Discard	NA	NA	NA	NA	NA	NA	NA	False	Keep	0.094236069845766	-0.040897570257139	0.077926578685069	0.08024833009212	0.053893308556637	0.19144770887669	0.360857651940172	False	9	9	3	0	157.79	8	9	9	9	0	0	1	1	8	9	9	9	0	0	1	1	3	3	3	3	0	0
Probable RNA-binding protein EIF1AD	EIF1AD	13.062	False	Putative interactor	Discard	NA	NA	NA	NA	NA	NA	NA	False	Keep	0.114633549068939	0.061707084791597	0.124592825405823	0.106214296090968	0.101986172785737	0.005236440813687	0.081313758212952	False	4	4	4	0	103.7	4	4	4	4	0	0	0	0	4	4	4	4	0	0	0	0	4	4	4	4	0	0
Eukaryotic translation initiation factor 1A, X-chromosomal;Eukaryotic translation initiation factor 1A, Y-chromosomal	EIF1AX	16.46	False	Putative interactor	Discard	NA	NA	NA	-0.408947519270215	-0.408947519270215	NA	NA	False	Keep	0.035905383742128	0.039419183133397	0.010350188169567	-0.007797158540692	0.019598734042254	0.179428531364556	0.347306351022519	False	7	7	7	0	105.6	7	6	6	6	1	1	2	2	7	6	6	6	1	1	2	2	7	6	6	6	1	1
Eukaryotic translation initiation factor 1b	EIF1B	12.823	False	Putative interactor	Discard	NA	NA	NA	NA	NA	NA	NA	False	Discard	-0.042872878403895	-0.207944284636339	0.133958010100549	-0.021452893532245	-0.029503383251363	NA	NA	False	8	2	2	0	40.402	7	8	7	7	0	0	0	0	2	2	1	1	0	0	0	0	2	2	1	1	0	0
Eukaryotic translation initiation factor 2A;Eukaryotic translation initiation factor 2A, N-terminally processed	EIF2A	64.449	False	Putative interactor	Discard	NA	NA	NA	NA	NA	NA	NA	False	Keep	0.018776585179183	-0.062761082883223	-0.044449123155404	-0.021042945477518	-0.027046398009675	0.217616120285357	0.389345536986569	False	16	16	16	0	142.37	16	16	15	15	0	0	0	0	16	16	15	15	0	0	0	0	16	16	15	15	0	0
Interferon-induced, double-stranded RNA-activated protein kinase	EIF2AK2	62.094	False	Putative interactor	Discard	NA	NA	NA	NA	NA	NA	NA	False	Keep	0.085152680563138	-0.024501874229213	0.053111336459563	0.076969476315111	0.048326874463585	0.152562675353737	0.313527939993712	False	10	10	10	0	32.399	5	9	7	9	0	0	0	0	5	9	7	9	0	0	0	0	5	9	7	9	0	0
Translation initiation factor eIF-2B subunit alpha	EIF2B1	33.712	False	Putative interactor	Discard	NA	NA	NA	NA	NA	NA	NA	False	Keep	0.14860877020522	0.087055434543376	0.138814468902282	0.104068226463717	0.11985414461324	0.003702531945017	0.074946022442603	False	12	12	12	0	30.548	8	11	8	9	0	0	0	0	8	11	8	9	0	0	0	0	8	11	8	9	0	0
Translation initiation factor eIF-2B subunit beta	EIF2B2	38.989	False	Putative interactor	Discard	NA	NA	NA	NA	NA	NA	NA	False	Keep	-0.011486174789403	0.112366523072563	0.080930487672984	0.111565544959518	0.074221116591427	0.086854441421829	0.229904448789233	False	9	9	9	0	59.356	8	9	8	9	0	0	0	0	8	9	8	9	0	0	0	0	8	9	8	9	0	0
Translation initiation factor eIF-2B subunit gamma	EIF2B3	50.24	False	Putative interactor	Discard	NA	NA	NA	NA	NA	NA	NA	False	Keep	-0.030692919015654	-0.007536089768129	0.005902956858236	-0.067198012005119	-0.024615602689184	0.21783203211377	0.389506814928607	False	9	9	9	0	50.723	8	8	8	7	1	1	2	1	8	8	8	7	1	1	2	1	8	8	8	7	1	1
Translation initiation factor eIF-2B subunit delta	EIF2B4	59.714	False	Putative interactor	Discard	NA	NA	NA	NA	NA	NA	NA	False	Discard	0.011781859459915	0.056583528366368	0.06805164299779	0.05144171138261	0.047119548568551	NA	NA	False	10	10	1	0	41.826	9	10	8	9	0	0	0	0	9	10	8	9	0	0	0	0	1	1	1	1	0	0
Translation initiation factor eIF-2B subunit epsilon	EIF2B5	80.379	False	Putative interactor	Discard	NA	NA	NA	NA	NA	NA	NA	False	Keep	0.068877140850308	0.035905383742128	0.100574040213197	0.021621857851519	0.057068969055747	0.048735372918541	0.175522808897851	False	9	9	9	0	44.683	6	6	7	6	0	0	0	0	6	6	7	6	0	0	0	0	6	6	7	6	0	0
Eukaryotic translation initiation factor 2D	EIF2D	64.706	False	Putative interactor	Discard	NA	NA	NA	NA	NA	NA	NA	False	Keep	-0.102929996790744	-0.327982064735468	-0.360619638130591	-0.320900540693456	-0.274394068416038	0.018102395215691	0.123483655116648	False	6	6	6	0	29.749	4	4	4	3	0	0	0	0	4	4	4	3	0	0	0	0	4	4	4	3	0	0
Eukaryotic translation initiation factor 2 subunit 1	EIF2S1	36.112	False	Putative interactor	Discard	NA	NA	NA	-0.712946458190159	-0.712946458190159	NA	NA	False	Keep	-0.04376488088953	0.035342380792197	0.082157559085426	0.02119542451449	0.024433161067641	0.42862034440608	0.593803790740953	False	16	16	16	0	82.516	13	12	12	14	1	0	2	3	13	12	12	14	1	0	2	3	13	12	12	14	1	0
Eukaryotic translation initiation factor 2 subunit 2	EIF2S2	38.388	False	Putative interactor	Discard	NA	NA	NA	NA	NA	NA	NA	False	Keep	-0.042085401367015	-0.027777906716136	0.041803687657085	0.067776372048493	0.01066527777481	0.733741646567423	0.819747321904372	False	21	21	21	0	323.31	18	13	18	16	1	1	2	2	18	13	18	16	1	1	2	2	18	13	18	16	1	1
Eukaryotic translation initiation factor 2 subunit 3	EIF2S3	51.109	False	Putative interactor	Discard	NA	-0.063222234104347	-1.03979084307967	NA	-0.470406909418474	NA	NA	False	Keep	-0.091371523121698	-0.104619816502169	0.088413009726725	0.02970023421542	-0.017168837430419	0.706370742775759	0.802879311729321	False	16	16	3	0	136.2	14	14	14	14	2	4	3	2	14	14	14	14	2	4	3	2	3	2	3	3	0	1
Eukaryotic translation initiation factor 3 subunit A	EIF3A	166.57	False	Putative interactor	Discard	-0.03150920120545	-0.143583740014952	-0.723044062295904	-0.474668339798289	-0.317824995970479	NA	NA	False	Keep	-0.089574327148334	-0.083798544833999	-0.081400048785483	-0.095481220030331	-0.087553237943484	0.000101968781358	0.039462123979344	True	80	80	80	0	323.31	67	63	67	68	16	17	17	18	67	63	67	68	16	17	17	18	67	63	67	68	16	17
Eukaryotic translation initiation factor 3 subunit B	EIF3B	92.48	False	Putative interactor	Discard	0.026431368713898	NA	-0.586346425962632	-0.440127921142173	-0.309010022872123	NA	NA	False	Keep	-0.104945605618594	-0.159734174559415	-0.194955238629597	-0.129544529121384	-0.146902575353953	0.004768557167835	0.080531856156165	False	36	36	36	0	270.7	31	35	33	34	2	2	3	4	31	35	33	34	2	2	3	4	31	35	33	34	2	2
Eukaryotic translation initiation factor 3 subunit C;Eukaryotic translation initiation factor 3 subunit C-like protein	EIF3C	105.34	False	Putative interactor	Discard	-0.081007744685095	-0.193344415761707	-0.71709654781489	-0.396183438583256	-0.327276298089277	NA	NA	False	Keep	-0.093124793220658	-0.125383996975538	-0.07905125148583	-0.082530053320807	-0.094907160250867	0.002892320009409	0.072073977325212	False	31	31	31	0	265.97	26	27	27	26	7	8	11	7	26	27	27	26	7	8	11	7	26	27	27	26	7	8
Eukaryotic translation initiation factor 3 subunit D	EIF3D	63.972	False	Putative interactor	Discard	0.092837364182358	-0.037739473282591	-0.569948109594516	-0.288089157596841	-0.178994847412374	NA	NA	False	Keep	-0.031960872470901	-0.083676232010544	-0.122711203227644	-0.061721736876836	-0.074638545548523	0.029399081997687	0.143485021356876	False	21	21	21	0	262.89	21	20	20	20	4	5	6	6	21	20	20	20	4	5	6	6	21	20	20	20	4	5
Eukaryotic translation initiation factor 3 subunit E	EIF3E	52.22	False	Putative interactor	Discard	-0.115635170005665	-0.108614526067686	-0.511779212929146	-0.006828062509455	-0.173364277881323	NA	NA	False	Keep	-0.059630252640516	-0.103999469256539	-0.077071472689132	-0.033259467798166	-0.06826021947967	0.019253687171038	0.124531686741343	False	22	22	22	0	165.59	21	19	21	19	4	4	4	4	21	19	21	19	4	4	4	4	21	19	21	19	4	4
Eukaryotic translation initiation factor 3 subunit F	EIF3F	37.563	False	Putative interactor	Discard	NA	-0.299367873999595	-0.830927089253883	-0.447377496857516	-0.5089843004318	NA	NA	False	Keep	-0.059795655347961	-0.093740481028182	-0.067258472576582	-0.056326174526353	-0.069205901781609	0.003818281582064	0.076039610180992	False	16	16	16	0	239.83	15	16	15	16	4	6	6	7	15	16	15	16	4	6	6	7	15	16	15	16	4	6
Eukaryotic translation initiation factor 3 subunit G	EIF3G	35.611	False	Putative interactor	Discard	0.066265196847559	-0.301494150432463	-0.760106875847356	-0.341949447269567	-0.304967676661116	NA	NA	False	Keep	-0.115191111274748	-0.232955457349696	-0.175142553898662	-0.164350750975695	-0.171303433512489	0.005720110193803	0.084746802397332	False	23	23	23	0	282.79	22	22	22	21	5	6	6	6	22	22	22	21	5	6	6	6	22	22	22	21	5	6
Eukaryotic translation initiation factor 3 subunit H	EIF3H	41.581	False	Putative interactor	Discard	0.03659607162376	-0.301695220577045	-0.594394757805164	-0.523718818232612	-0.324234527157959	NA	NA	False	Keep	-0.012460836079123	0.013497991748977	-0.036895845264451	-0.058487988122338	-0.023335757738869	0.226131336800207	0.396150999198505	False	16	16	16	0	93.728	8	12	12	11	4	4	5	6	8	12	12	11	4	4	5	6	8	12	12	11	4	4
Eukaryotic translation initiation factor 3 subunit I	EIF3I	36.501	False	Putative interactor	Discard	0.04614586090131	-0.262713600918535	-0.918505926714203	-0.624949049899879	-0.394258732190808	NA	NA	False	Keep	-0.029823688026602	-0.151378061007914	-0.079173172811086	-0.058923745513343	-0.079131261193357	0.054110840918242	0.184764359783679	False	22	22	22	0	207.99	17	18	17	18	8	10	10	10	17	18	17	18	8	10	10	10	17	18	17	18	8	10
Eukaryotic translation initiation factor 3 subunit J	EIF3J	29.062	False	Putative interactor	Discard	NA	NA	NA	NA	NA	NA	NA	False	Keep	-0.035505252943302	-0.000418442238915	0.040261223064435	0.036749476427868	0.010600833226505	0.604720230459574	0.734726776670577	False	11	11	11	0	55.042	10	11	11	8	1	1	2	1	10	11	11	8	1	1	2	1	10	11	11	8	1	1
Eukaryotic translation initiation factor 3 subunit K	EIF3K	25.059	False	Putative interactor	Discard	NA	NA	NA	NA	NA	NA	NA	False	Keep	0.056028538922751	-0.087334807746863	-0.114597441749301	-0.134128682362667	-0.068044690667139	0.202725491578782	0.373575513900032	False	9	9	9	0	78.964	7	9	9	8	0	0	0	0	7	9	9	8	0	0	0	0	7	9	9	8	0	0
Eukaryotic translation initiation factor 3 subunit L	EIF3L	70.901	False	Putative interactor	Discard	0.0385110932923	-0.151036665916584	-0.92674985732066	-0.470671653488044	-0.333094797363347	NA	NA	False	Keep	-0.083508068808402	-0.090849030237949	-0.060923906786467	-0.055636277306718	-0.072653429714047	0.003405588714576	0.073496814000086	False	28	28	28	0	291.12	25	26	24	26	4	5	5	5	25	26	24	26	4	5	5	5	25	26	24	26	4	5
Eukaryotic translation initiation factor 3 subunit M	EIF3M	42.502	False	Putative interactor	Discard	NA	NA	NA	NA	NA	NA	NA	False	Keep	-0.059840768468586	-0.103394887408272	-0.084027909331521	-0.091771204222423	-0.08467032398699	0.002713671198554	0.072073977325212	False	15	15	15	0	169.06	12	14	13	13	0	2	2	0	12	14	13	13	0	2	2	0	12	14	13	13	0	2
Eukaryotic initiation factor 4A-I	EIF4A1	46.153	False	Putative interactor	Discard	0.449236213606445	-0.179775802033213	-1.35783190780776	-0.471930824452452	-0.251828783035678	NA	NA	False	Keep	-0.034204635482545	-0.075291991671129	-0.026513622646511	-0.03399782713344	-0.042375083506451	0.031201862298033	0.145292937582938	False	30	30	18	0	271.32	28	28	29	28	9	8	10	11	28	28	29	28	9	8	10	11	18	18	18	18	7	6
Eukaryotic initiation factor 4A-II;Eukaryotic initiation factor 4A-II, N-terminally processed	EIF4A2	41.29	False	Putative interactor	Discard	NA	NA	NA	NA	NA	NA	NA	False	Keep	0.092478087200385	0.090582476362442	0.065020769948411	0.018349309878892	0.066915811651188	0.030758286446614	0.145245524319781	False	15	3	3	0	15.292	12	13	13	12	2	2	3	3	2	3	2	2	0	0	0	0	2	3	2	2	0	0
Eukaryotic initiation factor 4A-III;Eukaryotic initiation factor 4A-III, N-terminally processed	EIF4A3	46.871	False	Putative interactor	Discard	NA	NA	NA	NA	NA	NA	NA	False	Keep	0.053945424962785	-0.016628750952015	0.046979908144409	-0.055591295467228	0.007891559428416	0.802407308818862	0.868498288075004	False	14	11	11	0	43.091	13	13	12	13	2	2	2	2	10	10	9	10	1	1	1	1	10	10	9	10	1	1
Eukaryotic translation initiation factor 4B	EIF4B	69.697	False	Putative interactor	Discard	0.383061865123595	-0.14370388575612	-1.46915889211033	-0.526676994213408	-0.293074557928171	NA	NA	False	Keep	0.01435529297707	-0.014659878050287	-0.012053434850596	-0.018395730781351	-0.007630359153071	0.37865904261965	0.546971574157208	False	18	18	18	0	205.09	14	14	14	15	6	6	8	6	14	14	14	15	6	6	8	6	14	14	14	15	6	6
Eukaryotic translation initiation factor 4E	EIF4E	28.512	False	Putative interactor	Discard	0.226638119015548	NA	-0.411065118958901	-0.456122071010921	-0.178362683815571	NA	NA	False	Keep	-0.082071836692883	-0.074289149309703	-0.041684399021345	-0.025896584024912	-0.055801222718307	0.024527444074189	0.132337098079728	False	12	12	12	0	114.78	11	11	10	11	3	2	3	3	11	11	10	11	3	2	3	3	11	11	10	11	3	2
Eukaryotic translation initiation factor 4E type 2	EIF4E2	26.816	False	Putative interactor	Discard	NA	NA	NA	NA	NA	NA	NA	False	Keep	-0.10823865113488	-0.132498849077606	-0.143404657331331	-0.188824937271159	-0.142946607691286	0.003435164516392	0.073496814000086	False	5	5	5	0	63.006	4	5	5	3	0	0	0	0	4	5	5	3	0	0	0	0	4	5	5	3	0	0
Eukaryotic translation initiation factor 4E-binding protein 2	EIF4EBP2	12.939	False	Putative interactor	Discard	NA	NA	NA	NA	NA	NA	NA	False	Discard	-0.343952181688236	-0.194096747059552	-0.011108125290534	-0.13080766893056	-0.16502591165656	NA	NA	False	4	4	4	0	45.785	4	3	2	3	0	0	0	0	4	3	2	3	0	0	0	0	4	3	2	3	0	0
Eukaryotic translation initiation factor 4E transporter	EIF4ENIF1	108.2	False	Putative interactor	Discard	NA	NA	NA	NA	NA	NA	NA	False	Discard	-0.003134049914049	-0.084517342168185	-0.187855047164241	0.011924948479709	-0.063733323030323	NA	NA	False	5	5	5	0	21.022	3	5	4	2	0	0	0	0	3	5	4	2	0	0	0	0	3	5	4	2	0	0
Eukaryotic translation initiation factor 4 gamma 1	EIF4G1	158.64	False	Putative interactor	Discard	0.165613129485866	-0.056561776626224	-0.789347630063671	-0.482127414444386	-0.243949221664959	NA	NA	False	Keep	-0.04098662367423	-0.112568312512446	-0.048397285975512	-0.082973134443116	-0.070947578528914	0.023044809579727	0.12925901437762	False	64	64	58	0	323.31	54	55	53	54	12	14	11	14	54	55	53	54	12	14	11	14	48	49	47	48	11	13
Eukaryotic translation initiation factor 4 gamma 2	EIF4G2	102.33	False	Putative interactor	Discard	NA	NA	-0.435588239715382	NA	-0.435588239715382	NA	NA	False	Keep	-0.04477648420987	-0.01084645673481	-0.016672534216202	-0.067591051018648	-0.03479198510665	0.076457627114747	0.217696718751051	False	29	29	29	0	103.99	27	28	28	28	1	2	3	2	27	28	28	28	1	2	3	2	27	28	28	28	1	2
Eukaryotic translation initiation factor 4 gamma 3	EIF4G3	180.5	False	Putative interactor	Discard	NA	NA	NA	NA	NA	NA	NA	False	Keep	-0.035534826062376	-0.066019537019294	-0.074334717933701	-0.01975529514661	-0.048740466838965	0.031588893069072	0.145820215090851	False	24	18	17	0	64.992	21	22	19	22	1	1	1	1	15	16	13	16	0	0	0	0	15	16	13	16	0	0
Eukaryotic translation initiation factor 4H	EIF4H	27.385	False	Putative interactor	Discard	NA	NA	NA	NA	NA	NA	NA	False	Keep	0.018064389360362	0.045442970761167	0.084336445723324	0.038436181656108	0.04677042216245	0.043758563667882	0.166078764313029	False	11	11	11	0	138.38	10	9	11	11	1	1	1	1	10	9	11	11	1	1	1	1	10	9	11	11	1	1
Eukaryotic translation initiation factor 5	EIF5	49.222	False	Putative interactor	Discard	NA	NA	NA	NA	NA	NA	NA	False	Keep	-0.01902418732126	-0.034588786800443	0.079702371697378	0.046700586741622	0.018958138869745	0.549014794704947	0.686709520441599	False	14	14	14	0	90.238	14	14	14	13	0	0	0	0	14	14	14	13	0	0	0	0	14	14	14	13	0	0
Eukaryotic translation initiation factor 5A-1;Eukaryotic translation initiation factor 5A	EIF5A	16.832	False	Putative interactor	Discard	0.627841264455215	0.094323940787067	-0.77732291608891	-0.129185920334988	0.039353127117698	NA	NA	False	Keep	-0.032831392467372	-0.060141558662403	-0.03821370638153	-0.051369252401134	-0.045598934525081	0.005199124541635	0.081313758212952	False	16	16	7	0	323.31	16	16	16	16	5	6	6	6	16	16	16	16	5	6	6	6	7	7	7	7	1	1
Eukaryotic translation initiation factor 5B	EIF5B	138.68	False	Putative interactor	Discard	NA	NA	NA	NA	NA	NA	NA	False	Keep	-0.073955023372346	-0.100716074760674	-0.044166462010428	-0.055411382132858	-0.068403923244844	0.011532860047411	0.103588005052617	False	43	43	43	0	323.31	39	38	36	38	3	1	2	3	39	38	36	38	3	1	2	3	39	38	36	38	3	1
Eukaryotic translation initiation factor 6	EIF6	26.599	False	Putative interactor	Discard	-0.201125722169026	-0.054160227411193	-0.766912804712871	-0.241823153840519	-0.292309087742845	NA	NA	False	Keep	0.174662079533588	0.212382570122357	-0.014732751373478	0.131326074606591	0.128438587166627	0.085243803866596	0.227586259116249	False	7	7	7	0	123.3	7	7	7	7	3	3	3	3	7	7	7	7	3	3	3	3	7	7	7	7	3	3
Zinc phosphodiesterase ELAC protein 2	ELAC2	90.036	True	Putative interactor	Discard	NA	NA	NA	NA	NA	NA	NA	False	Keep	-0.079630469568327	-0.008885453895389	-0.058202563248813	-0.001024677282527	-0.036559169371752	0.147766806021386	0.307756421148777	False	23	23	23	0	208.49	18	21	17	20	0	0	1	0	18	21	17	20	0	0	1	0	18	21	17	20	0	0
ELAV-like protein 1	ELAVL1	36.091	False	Putative interactor	Discard	NA	NA	NA	NA	NA	NA	NA	False	Keep	-0.003264180707525	-0.181427536378919	-0.095851205083023	-0.103627388906074	-0.094656803029251	0.078066030671052	0.219489214583669	False	9	9	8	0	69.637	7	7	7	7	3	2	2	3	7	7	7	7	3	2	2	3	7	7	7	7	2	2
Engulfment and cell motility protein 2	ELMO2	82.364	False	Putative interactor	Discard	NA	NA	NA	NA	NA	NA	NA	False	Discard	-0.02259550630649	0.034356596646642	0.088955682308218	-0.016351487797654	0.021795948561466	NA	NA	False	3	3	2	0	5.4768	2	3	2	2	0	0	0	0	2	3	2	2	0	0	0	0	1	2	1	1	0	0
ELMO domain-containing protein 2	ELMOD2	34.96	False	Putative interactor	Discard	NA	NA	NA	NA	NA	NA	NA	False	Discard	NA	-0.285618188440558	-0.133194863277032	-0.081216888179115	-0.16409747877371	NA	NA	False	3	3	3	0	21.656	2	2	2	3	0	0	0	0	2	2	2	3	0	0	0	0	2	2	2	3	0	0
Elongator complex protein 2	ELP2	92.499	True	Putative interactor	Discard	NA	NA	NA	NA	NA	NA	NA	False	Keep	-0.084884525789983	-0.036392710321201	0.056167306300427	-0.100081940080512	-0.039996213867194	0.32551621067872	0.494420649569395	False	6	6	6	0	71.336	6	5	5	6	0	0	0	0	6	5	5	6	0	0	0	0	6	5	5	6	0	0
Elongator complex protein 3	ELP3	62.258	False	Putative interactor	Discard	NA	NA	NA	NA	NA	NA	NA	False	Keep	-0.048606168952819	0.063779029770571	-0.079996411367635	-0.083553929555988	-0.035837985489551	0.361407647958399	0.530212925498419	False	6	6	6	0	25.964	5	6	6	6	0	0	0	0	5	6	6	6	0	0	0	0	5	6	6	6	0	0
ER membrane protein complex subunit 1	EMC1	111.76	False	Putative interactor	Discard	NA	NA	NA	NA	NA	NA	NA	False	Keep	-0.212550818372097	-0.229957516413106	-0.103937449200391	-0.066487790021918	-0.151554324792722	0.031681109832537	0.145820215090851	False	21	21	21	0	142.09	17	17	17	16	1	1	1	1	17	17	17	16	1	1	1	1	17	17	17	16	1	1
ER membrane protein complex subunit 10	EMC10	38.975	False	Putative interactor	Discard	NA	NA	NA	NA	NA	NA	NA	False	Discard	0.043624476747035	0.128953220386006	-0.070421067531435	-0.278513591948954	-0.036156001637525	NA	NA	False	4	4	4	0	10.741	3	2	3	3	0	0	0	0	3	2	3	3	0	0	0	0	3	2	3	3	0	0
ER membrane protein complex subunit 2	EMC2	34.833	False	Putative interactor	Discard	NA	NA	NA	NA	NA	NA	NA	False	Keep	0.066399228911383	0.000144262291095	0.016924144257821	-0.027498492778034	0.014398144668609	0.529234194019118	0.671164002696286	False	12	12	12	0	89.419	10	11	9	8	0	0	0	0	10	11	9	8	0	0	0	0	10	11	9	8	0	0
ER membrane protein complex subunit 3	EMC3	29.952	False	Putative interactor	Discard	NA	NA	NA	NA	NA	NA	NA	False	Keep	0.140516918655647	0.001730196138883	-0.077254107727044	-0.129891782335822	-0.012584534218846	0.800624122110151	0.868062083253588	False	5	5	5	0	34.412	4	4	5	4	0	0	0	0	4	4	5	4	0	0	0	0	4	4	5	4	0	0
ER membrane protein complex subunit 4	EMC4	8.3403	False	Putative interactor	Discard	NA	NA	NA	NA	NA	NA	NA	False	Keep	0.260507477804755	0.09855430722073	0.215119424517295	0.166843964412491	0.186500557644495	0.012800906292023	0.108022906774923	False	3	3	3	0	8.4323	3	3	3	3	0	0	0	0	3	3	3	3	0	0	0	0	3	3	3	3	0	0
ER membrane protein complex subunit 7	EMC7	26.47	False	Putative interactor	Discard	NA	NA	NA	NA	NA	NA	NA	False	Keep	0.034779158048019	-0.091463747394533	-0.049412143856959	-0.071800251995423	-0.043664503072818	0.207692842628982	0.379931915901923	False	5	5	5	0	17.96	5	5	5	5	0	0	0	0	5	5	5	5	0	0	0	0	5	5	5	5	0	0
ER membrane protein complex subunit 8	EMC8	23.773	False	Putative interactor	Discard	NA	NA	NA	NA	NA	NA	NA	False	Keep	0.14782766837732	0.018491749039879	0.045582760019635	0.031395196275534	0.061741641603003	0.131475098510118	0.285739214095324	False	6	6	6	0	47.701	6	6	5	4	0	0	0	0	6	6	5	4	0	0	0	0	6	6	5	4	0	0
Emerin	EMD	28.994	False	Putative interactor	Discard	-0.264523356809952	0.021589554272976	-0.416061632639414	-0.651678962022063	-0.306877566562238	NA	NA	False	Keep	-0.199056625798969	-0.221959677732477	-0.145477655768263	-0.19606212568543	-0.190367418655173	0.001301325338819	0.057057391937917	False	12	12	12	0	78.416	11	12	12	11	3	4	5	4	11	12	12	11	3	4	5	4	11	12	12	11	3	4
Echinoderm microtubule-associated protein-like 4	EML4	108.91	False	Putative interactor	Discard	0.021460362506311	-0.068202201219974	-0.395715835083371	-0.31586092418458	-0.179393837226086	NA	NA	False	Keep	-0.017767547886006	-0.051907549135044	-0.108300856375415	-0.035520039427063	-0.052977262219366	0.072280031314441	0.212181286237746	False	19	19	19	0	147.35	15	16	16	16	3	3	3	3	15	16	16	16	3	3	3	3	15	16	16	16	3	3
Protein enabled homolog	ENAH	66.509	False	Putative interactor	Discard	NA	NA	-0.786049022337389	-0.115268094379569	-0.412019792025087	NA	NA	False	Keep	-0.089988866014547	-0.050143881318146	-0.074638545548523	-0.023651029602675	-0.059385942425407	0.02618454298978	0.136402835821414	False	22	22	22	0	194.12	20	18	19	18	1	2	4	3	20	18	19	18	1	2	4	3	20	18	19	18	1	2
Endonuclease domain-containing 1 protein	ENDOD1	55.016	False	Putative interactor	Discard	NA	NA	NA	NA	NA	NA	NA	False	Discard	0.085696580679246	0.113033665299892	0.083928155062359	0.031959741397545	0.078951341394822	NA	NA	False	3	3	3	0	8.3413	3	2	2	3	0	0	0	0	3	2	2	3	0	0	0	0	3	2	2	3	0	0
Alpha-enolase	ENO1	47.168	False	Putative interactor	Discard	0.91439618909812	-0.020262134730613	-1.31386212096816	-0.372334376186789	0.016356428863077	NA	NA	False	Keep	0.003314388506677	0.039699917720951	0.00619028907207	0.009347172259253	0.014712351521372	0.181430630163222	0.349799007839494	False	40	40	37	0	323.31	28	29	29	29	23	23	27	27	28	29	29	29	23	23	27	27	25	26	26	26	23	23
Gamma-enolase;Enolase	ENO2	47.268	False	Putative interactor	Discard	NA	NA	NA	NA	NA	NA	NA	False	Keep	0.052276765452358	0.078336571121179	-0.070663465993111	0.04628150321191	0.02768487693716	0.481575187820099	0.633576192301974	False	13	10	10	0	64.714	12	13	11	11	0	0	1	0	9	10	8	8	0	0	0	0	9	10	8	8	0	0
Enolase-phosphatase E1	ENOPH1	28.932	False	Putative interactor	Discard	NA	NA	NA	NA	NA	NA	NA	False	Keep	0.027720258355927	0.002882508533121	0.041242982231881	-0.06128513367725	0.003174041695838	0.914910348979825	0.942607235791923	False	8	8	8	0	158.83	8	7	7	7	1	1	1	1	8	7	7	7	1	1	1	1	8	7	7	7	1	1
Ectonucleotide pyrophosphatase/phosphodiesterase family member 1;Alkaline phosphodiesterase I;Nucleotide pyrophosphatase	ENPP1	104.92	False	Putative interactor	Discard	NA	NA	NA	NA	NA	NA	NA	False	Keep	0.015640290376882	0.017209290032223	0.002738519806929	-0.106249498279434	-0.016760104731012	0.593922701227413	0.725593138343707	False	12	12	12	0	81.182	9	10	10	10	2	2	2	2	9	10	10	10	2	2	2	2	9	10	10	10	2	2
Bis(5-adenosyl)-triphosphatase ENPP4	ENPP4	51.641	False	Putative interactor	Discard	NA	NA	NA	NA	NA	NA	NA	False	Keep	0.067914014088466	0.113033665299892	0.050745463581399	0.05866283937856	0.072791818106702	0.013739718003168	0.110304206709977	False	6	6	6	0	32.011	6	6	6	6	0	0	0	0	6	6	6	6	0	0	0	0	6	6	6	6	0	0
Alpha-endosulfine	ENSA	15.634	False	Putative interactor	Discard	NA	NA	NA	NA	NA	NA	NA	False	Keep	-0.010192492908093	-0.090664666154648	-0.016001336802545	-0.07354506545592	-0.047174435502752	0.100349041975422	0.245466695616072	False	11	11	10	0	148.29	11	11	11	10	1	1	1	1	11	11	11	10	1	1	1	1	10	10	10	9	0	0
Transcription and mRNA export factor ENY2	ENY2	11.528	False	Putative interactor	Discard	NA	NA	NA	NA	NA	NA	NA	False	Keep	-0.066910858887614	0.030547964162967	-0.007985737595016	0.021763974291657	-0.005145158170776	0.814236654932503	0.876600973949041	False	6	6	6	0	46.619	4	6	5	6	1	1	1	1	4	6	5	6	1	1	1	1	4	6	5	6	1	1
Histone acetyltransferase p300	EP300	264.16	False	Putative interactor	Discard	NA	NA	NA	NA	NA	NA	NA	False	Discard	0.013497991748977	NA	NA	0.106080260225132	0.060531660428327	NA	NA	False	8	3	3	0	8.0246	7	6	6	7	0	0	0	0	3	2	2	3	0	0	0	0	3	2	2	3	0	0
Protein 4.1	EPB41	97.016	False	Putative interactor	Discard	NA	NA	NA	NA	NA	NA	NA	False	Keep	0.101246656683439	0.145612247166476	0.059770581090255	0.018491749039879	0.082055342987546	0.058714690555751	0.190629678030198	False	8	8	8	0	26.307	6	6	6	5	0	0	0	0	6	6	6	5	0	0	0	0	6	6	6	5	0	0
Band 4.1-like protein 2	EPB41L2	112.59	False	Putative interactor	Discard	NA	NA	-1.41999291895366	NA	-1.41999291895366	NA	NA	False	Keep	-0.032890429789511	-0.067394518127241	-0.119949282667829	-0.111897766626892	-0.082602617634508	0.026483195078503	0.136402835821414	False	44	44	2	0	323.31	40	40	38	33	2	1	5	2	40	40	38	33	2	1	5	2	2	2	2	2	0	0
Band 4.1-like protein 3;Band 4.1-like protein 3, N-terminally processed	EPB41L3	102.29	False	Putative interactor	Discard	NA	NA	-0.863637212171156	-0.608092375559711	-0.730214087266387	NA	NA	False	Keep	-0.078182860153379	-0.087396118147658	-0.077406321255307	-0.074243582124979	-0.079298914970195	9.95021933207382E-05	0.039462123979344	True	31	27	4	0	323.31	28	24	28	28	2	1	4	4	24	21	25	25	2	1	4	4	3	3	4	3	1	0
Ephrin type-A receptor 2	EPHA2	108.27	False	Putative interactor	Discard	NA	NA	NA	NA	NA	NA	NA	False	Discard	0.048375704538976	NA	NA	0.001009533233199	0.024886999313179	NA	NA	False	4	4	4	0	6.666	3	1	2	1	0	0	0	0	3	1	2	1	0	0	0	0	3	1	2	1	0	0
Epoxide hydrolase 1	EPHX1	52.948	False	Putative interactor	Discard	NA	NA	NA	NA	NA	NA	NA	False	Keep	0.028427704572667	0.069289712715535	0.01264018077877	0.02488699931318	0.033969139939361	0.070812673230035	0.208977635938538	False	13	13	13	0	131.85	11	11	12	10	1	1	0	1	11	11	12	10	1	1	0	1	11	11	12	10	1	1
Epsin-1	EPN1	60.293	False	Putative interactor	Discard	NA	NA	NA	NA	NA	NA	NA	False	Keep	-0.09757905768465	-0.222447725706356	-0.064691130153527	-0.058533060370054	-0.109319848927942	0.062403978166323	0.197008277656579	False	6	6	5	0	25.711	4	4	5	4	0	0	0	0	4	4	5	4	0	0	0	0	3	3	4	3	0	0
Bifunctional glutamate/proline--tRNA ligase;Glutamate--tRNA ligase;Proline--tRNA ligase	EPRS	170.59	False	Putative interactor	Discard	-0.022069505319145	-0.074057824432353	-0.434589763510634	-0.222870530716429	-0.179700818729193	NA	NA	False	Keep	-0.05168323442005	-0.058803523431159	-0.02164326616207	-0.033850125032397	-0.041420837818886	0.016147640026569	0.117668802734787	False	80	80	80	0	323.31	67	69	69	71	35	35	38	37	67	69	69	71	35	35	38	37	67	69	69	71	35	35
Epidermal growth factor receptor substrate 15	EPS15	98.655	False	Putative interactor	Discard	NA	NA	NA	NA	NA	NA	NA	False	Keep	-0.053718297721628	-0.099494454281447	0.002306467383169	-0.110635491173711	-0.064694902304672	0.084411169359648	0.226173953969676	False	20	20	20	0	78.913	18	18	16	15	0	0	1	1	18	18	16	15	0	0	1	1	18	18	16	15	0	0
Epidermal growth factor receptor substrate 15-like 1	EPS15L1	83.474	False	Putative interactor	Discard	NA	NA	NA	NA	NA	NA	NA	False	Keep	-0.013916780335185	-0.042100255446479	-0.019228860168724	-0.052670480152614	-0.031890811075224	0.040356232150262	0.159986962197078	False	28	28	28	0	228.65	23	23	26	25	0	0	0	0	23	23	26	25	0	0	0	0	23	23	26	25	0	0
Epidermal growth factor receptor kinase substrate 8	EPS8	91.88	False	Putative interactor	Discard	NA	NA	NA	NA	NA	NA	NA	False	Discard	NA	0.017494379459273	0.473319355917436	NA	0.263334935996507	NA	NA	False	3	3	3	0	13.942	2	3	3	0	0	0	0	0	2	3	3	0	0	0	0	0	2	3	3	0	0	0
Ethanolaminephosphotransferase 1	EPT1	45.078	False	Putative interactor	Discard	NA	NA	NA	NA	NA	NA	NA	False	Keep	0.297719672043513	0.057276965073248	0.196607044094818	0.136191386287144	0.174630124385663	0.042742842879629	0.164626884015856	False	3	3	3	0	22.449	3	3	3	3	0	0	0	0	3	3	3	3	0	0	0	0	3	3	3	3	0	0
GTPase Era, mitochondrial	ERAL1	48.349	False	Putative interactor	Discard	NA	NA	NA	NA	NA	NA	NA	False	Keep	-0.008275907358236	-0.499932225948005	-0.031267783076007	0.1598874787305	-0.075071610484068	0.550652543045659	0.687649566859841	False	5	5	5	0	25.801	5	5	3	5	0	0	0	0	5	5	3	5	0	0	0	0	5	5	3	5	0	0
ELKS/Rab6-interacting/CAST family member 1	ERC1	124.82	False	Putative interactor	Discard	NA	NA	NA	NA	NA	NA	NA	False	Keep	-0.162282764404445	-0.052775227670189	0.074779426496613	0.015925689990254	-0.02841414294235	0.584575927400796	0.71814028050784	False	12	12	10	0	84.421	9	10	9	10	0	0	0	0	9	10	9	10	0	0	0	0	8	9	8	8	0	0
DNA repair endonuclease XPF	ERCC4	104.48	False	Putative interactor	Discard	NA	NA	NA	NA	NA	NA	NA	False	Discard	-0.150384976783789	0.016638942113789	-0.066593545607862	-0.07796965098848	-0.068358541562064	NA	NA	False	3	3	3	0	18.189	3	3	3	2	0	0	0	0	3	3	3	2	0	0	0	0	3	3	3	2	0	0
DNA excision repair protein ERCC-6-like	ERCC6L	141.1	False	Putative interactor	Discard	NA	NA	NA	NA	NA	NA	NA	False	Keep	-0.089773905067231	0.02488699931318	-0.162234331503362	-0.19037153414441	-0.101950342997638	0.118036739730318	0.271589734728675	False	13	13	13	0	76.688	11	9	8	5	0	0	0	0	11	9	8	5	0	0	0	0	11	9	8	5	0	0
Endoplasmic reticulum-Golgi intermediate compartment protein 1	ERGIC1	32.592	False	Putative interactor	Discard	NA	NA	NA	NA	NA	NA	NA	False	Keep	-0.02302055475631	-0.102511723279946	-0.080789603839785	-0.008827390747279	-0.053261655079932	0.096628191091285	0.241137830294754	False	7	7	7	0	41.363	6	6	6	6	1	1	1	1	6	6	6	6	1	1	1	1	6	6	6	6	1	1
Endoplasmic reticulum-Golgi intermediate compartment protein 3	ERGIC3	44.568	False	Putative interactor	Discard	NA	NA	NA	NA	NA	NA	NA	False	Keep	0.031112840850249	0.218967110048957	0.135403530597651	0.049073096654306	0.110597102711984	0.086794543791973	0.229904448789233	False	7	7	7	0	53.787	6	6	5	5	1	0	1	0	6	6	5	5	1	0	1	0	6	6	5	5	1	0
Enhancer of rudimentary homolog	ERH	12.259	False	Putative interactor	Discard	NA	NA	NA	NA	NA	NA	NA	False	Keep	0.227248183780733	0.11503324294624	0.002018360534306	0.07724299893246	0.107687869314374	0.11034971909245	0.260284143205879	False	5	5	5	0	33.318	5	5	5	5	1	1	1	1	5	5	5	5	1	1	1	1	5	5	5	5	1	1
Endoplasmic reticulum lectin 1	ERLEC1	54.858	False	Putative interactor	Discard	NA	NA	NA	NA	NA	NA	NA	False	Keep	0.17555653643184	0.101515615491244	0.130271954518859	0.032383005311653	0.11086432413219	0.035157901372596	0.150600305049695	False	5	5	5	0	12.834	3	4	4	4	0	1	0	0	3	4	4	4	0	1	0	0	3	4	4	4	0	1
Erlin-1	ERLIN1	38.925	False	Putative interactor	Discard	NA	NA	NA	NA	NA	NA	NA	False	Discard	-0.197666140074667	NA	NA	NA	-0.197666140074667	NA	NA	False	6	3	3	0	7.5814	6	5	5	5	0	0	0	0	3	2	2	2	0	0	0	0	3	2	2	2	0	0
Erlin-2	ERLIN2	37.839	False	Putative interactor	Discard	NA	NA	NA	NA	NA	NA	NA	False	Keep	-0.044791366022894	-0.00190561543704	-0.107865476005823	-0.09626755171507	-0.062083163611308	0.082998214500528	0.224621471762023	False	14	14	11	0	65.528	12	10	12	11	1	2	1	0	12	10	12	11	1	2	1	0	9	7	9	8	1	2
Endoplasmic reticulum metallopeptidase 1	ERMP1	100.23	False	Putative interactor	Discard	NA	NA	NA	NA	NA	NA	NA	False	Discard	NA	0.529671048347783	NA	NA	0.529671048347783	NA	NA	False	7	7	7	0	6.3304	2	3	2	2	0	0	0	0	2	3	2	2	0	0	0	0	2	3	2	2	0	0
ERO1-like protein alpha	ERO1L	54.392	False	Putative interactor	Discard	NA	NA	NA	NA	NA	NA	NA	False	Keep	0.055750964118453	0.02871058595414	0.012354130407874	-0.030928732971599	0.016813635117722	0.431202860352731	0.595113751565245	False	14	14	13	0	120.76	13	14	14	14	0	0	0	0	13	14	14	14	0	0	0	0	12	13	13	13	0	0
Endoplasmic reticulum resident protein 29	ERP29	28.993	False	Putative interactor	Discard	0.85066194117375	0.155899574630294	-1.27691956023206	-0.372520023349533	0.036521629022874	NA	NA	False	Keep	0.129085148056611	0.076011738569641	0.077379740797014	0.083519748820173	0.091665987521813	0.005430860450052	0.082854063122226	False	15	15	15	0	69.21	11	11	12	11	3	3	6	5	11	11	12	11	3	3	6	5	11	11	12	11	3	3
Endoplasmic reticulum resident protein 44	ERP44	46.971	False	Putative interactor	Discard	-1.39603212870226	-0.807069456560339	-0.70954310306899	-0.807791190540818	-0.906247855276898	NA	NA	False	Keep	0.069427210456014	0.064744920035355	0.096126889305006	0.061983516108957	0.073134704630215	0.002612557106794	0.072073977325212	False	23	23	23	0	168.16	16	16	17	16	8	11	8	10	16	16	17	16	8	11	8	10	16	16	17	16	8	11
S-formylglutathione hydrolase	ESD	31.462	False	Putative interactor	Discard	NA	NA	NA	NA	NA	NA	NA	False	Keep	-0.026807543343652	0.061568849268003	-0.003466629719779	0.006046630118415	0.009701889723865	0.652425882415622	0.767691093404704	False	17	17	17	0	188.94	16	14	16	16	1	1	1	1	16	14	16	16	1	1	1	1	16	14	16	16	1	1
Extended synaptotagmin-1	ESYT1	122.85	False	Putative interactor	Discard	NA	NA	NA	NA	NA	NA	NA	False	Keep	-0.014353850282751	-0.10572159023314	-0.047651522130726	-0.021819017042859	-0.04694340337229	0.10616471353126	0.253893527263562	False	30	30	30	0	323.31	26	26	25	26	1	1	2	1	26	26	25	26	1	1	2	1	26	26	25	26	1	1
Eukaryotic peptide chain release factor subunit 1	ETF1	49.03	False	Putative interactor	Discard	NA	NA	NA	NA	NA	NA	NA	False	Keep	0.059908989018685	0.029558897449116	0.040120917200878	-0.027969115858668	0.025772990621034	0.270899868496774	0.439254917662047	False	18	18	18	0	99.8	16	15	13	13	0	1	1	1	16	15	13	13	0	1	1	1	16	15	13	13	0	1
Electron transfer flavoprotein subunit alpha, mitochondrial	ETFA	35.079	False	Putative interactor	Discard	0.404858161236224	-0.071198453679894	-1.16752095082098	-0.36007282709068	-0.192597008263683	NA	NA	False	Keep	0.064193061927492	0.083247413747936	0.013640910669386	0.055473335898432	0.054362288449689	0.034638839992431	0.150037045393788	False	19	19	19	0	253.5	17	17	17	17	4	5	5	6	17	17	17	17	4	5	5	6	17	17	17	17	4	5
Electron transfer flavoprotein subunit beta	ETFB	27.843	False	Putative interactor	Discard	NA	NA	NA	NA	NA	NA	NA	False	Keep	0.014926544238103	0.091665987521813	0.054362288449689	0.083111226931307	0.061326905225409	0.038786692600669	0.156988508512401	False	13	13	13	0	42.581	13	12	12	13	1	0	0	2	13	12	12	13	1	0	0	2	13	12	12	13	1	0
Electron transfer flavoprotein-ubiquinone oxidoreductase, mitochondrial	ETFDH	68.495	False	Putative interactor	Discard	NA	NA	NA	NA	NA	NA	NA	False	Keep	-0.200614236170723	-0.080820119953308	-0.154040334171997	0.018776585179183	-0.101780036310314	0.117555013643503	0.270883837242507	False	6	6	6	0	37.647	3	4	4	5	0	0	0	0	3	4	4	5	0	0	0	0	3	4	4	5	0	0
Persulfide dioxygenase ETHE1, mitochondrial	ETHE1	27.873	False	Putative interactor	Discard	NA	NA	NA	NA	NA	NA	NA	False	Keep	0.141955885583644	-0.392099231654114	-0.01068657153368	-0.009684059241434	-0.054635762785721	0.594614031252702	0.726151283434392	False	7	7	7	0	27.378	4	6	6	6	0	0	0	0	4	6	6	6	0	0	0	0	4	6	6	6	0	0
RNA-binding protein EWS	EWSR1	64.929	False	Putative interactor	Discard	0.270944974194879	0.257199456060373	0.241242531587653	-0.268062474297038	0.142151547822526	NA	NA	False	Keep	0.052694111303845	-0.049024025659731	0.030830430153275	0.125783331627324	0.041414721419143	0.346533363994082	0.514730852896726	False	4	4	4	0	86.966	4	4	4	4	3	3	3	3	4	4	4	4	3	3	3	3	4	4	4	4	3	3
Exonuclease 3-5 domain-containing protein 2	EXD2	70.352	False	Putative interactor	Discard	NA	NA	NA	NA	NA	NA	NA	False	Discard	0.117163075465759	-0.034736564548394	NA	0.194339249484463	0.095366357504421	NA	NA	False	3	3	3	0	12.442	2	3	1	2	0	0	0	0	2	3	1	2	0	0	0	0	2	3	1	2	0	0
Exocyst complex component 1	EXOC1	101.98	True	Putative interactor	Discard	NA	NA	NA	NA	NA	NA	NA	False	Keep	-0.077482434042174	0.139600464585515	0.023752135898995	-0.07796965098848	0.004789003697109	0.971945045309668	0.979535894996434	False	14	14	14	0	139.1	11	12	12	11	2	1	1	3	11	12	12	11	2	1	1	3	11	12	12	11	2	1
Exocyst complex component 2	EXOC2	104.07	False	Putative interactor	Discard	NA	NA	NA	NA	NA	NA	NA	False	Keep	0.107420058836365	-0.133606302283234	0.076285442808916	-0.076706271959607	-0.003115977121032	0.91650104209287	0.943746740958933	False	9	9	9	0	37.338	6	8	6	9	1	0	0	1	6	8	6	9	1	0	0	1	6	8	6	9	1	0
Exocyst complex component 3	EXOC3	86.844	False	Putative interactor	Discard	NA	NA	NA	NA	NA	NA	NA	False	Keep	-0.086951676761834	-0.21464195993514	-0.103100439290282	-0.178893925207333	-0.144935199235577	0.017280670266457	0.12190942099138	False	10	10	10	0	20.715	8	6	5	6	0	0	0	0	8	6	5	6	0	0	0	0	8	6	5	6	0	0
Exocyst complex component 5	EXOC5	82.118	True	Putative interactor	Discard	NA	NA	NA	NA	NA	NA	NA	False	Keep	-0.21814513359541	-0.061345346953311	-0.159734174559415	-0.149424577968175	-0.146068207959151	0.01991822016783	0.124531686741343	False	9	9	9	0	54.323	6	8	8	6	1	1	1	1	6	8	8	6	1	1	1	1	6	8	8	6	1	1
Exocyst complex component 6	EXOC6	46.527	False	Putative interactor	Discard	NA	NA	NA	NA	NA	NA	NA	False	Discard	NA	NA	NA	NA	NA	NA	NA	False	3	3	3	0	6.0021	0	0	1	1	1	1	1	1	0	0	1	1	1	1	1	1	0	0	1	1	1	1
Exocyst complex component 7	EXOC7	78.808	True	Putative interactor	Discard	NA	NA	NA	NA	NA	NA	NA	False	Keep	-0.039473462670006	-0.157672790182342	-0.032772357561034	0.05866283937856	-0.040778840917946	0.405564407484752	0.573007741779324	False	16	16	16	0	53.205	13	13	13	13	0	0	0	0	13	13	13	13	0	0	0	0	13	13	13	13	0	0
Exocyst complex component 8	EXOC8	81.798	False	Putative interactor	Discard	NA	NA	NA	-0.275970360808412	-0.275970360808413	NA	NA	False	Keep	0.015925689990254	-0.157463595498761	0.029276182370632	-0.027895570881674	-0.033181961985559	0.471024270110378	0.624470104679727	False	15	15	15	0	61.402	10	9	12	9	2	2	2	3	10	9	12	9	2	2	2	3	10	9	12	9	2	2
Exosome complex component CSL4	EXOSC1	18.816	False	Putative interactor	Discard	NA	NA	NA	NA	NA	NA	NA	False	Discard	-0.08952827462605	-0.111383372931854	0.039419183133397	-0.282000120531494	-0.106373740015723	NA	NA	False	3	3	3	0	11.559	2	2	2	2	2	0	2	2	2	2	2	2	2	0	2	2	2	2	2	2	2	0
Exosome component 10	EXOSC10	100.83	False	Putative interactor	Discard	NA	NA	NA	NA	NA	NA	NA	False	Keep	0.295252823267693	0.105678077894537	0.091259766192678	0.070389327891398	0.143524032521613	0.073629770695967	0.214293702530981	False	14	14	14	0	23.746	10	9	9	9	1	0	1	2	10	9	9	9	1	0	1	2	10	9	9	9	1	0
Exosome complex component RRP40	EXOSC3	29.572	False	Putative interactor	Discard	NA	NA	NA	NA	NA	NA	NA	False	Keep	0.090040415472771	0.015782997240928	-0.075200795372764	0.046840254202972	0.020630206123433	0.618678308102508	0.744095813667366	False	5	5	5	0	20.527	5	4	4	3	0	0	0	0	5	4	4	3	0	0	0	0	5	4	4	3	0	0
Exosome complex component RRP41	EXOSC4	26.383	False	Putative interactor	Discard	NA	NA	NA	NA	NA	NA	NA	False	Keep	0.034779158048019	0.017494379459273	0.02488699931318	0.032100843167024	0.027331015017091	0.005903574356385	0.085038929217327	False	5	5	5	0	41.881	5	5	4	4	0	0	0	0	5	5	4	4	0	0	0	0	5	5	4	4	0	0
Exosome complex component MTR3	EXOSC6	28.235	False	Putative interactor	Discard	NA	NA	NA	NA	NA	NA	NA	False	Keep	0.043344504877169	0.09963185001446	0.000721167243654	0.029134804053023	0.043659469410871	0.129215084414583	0.282612370361557	False	5	5	5	0	33.309	3	4	4	4	0	0	0	0	3	4	4	4	0	0	0	0	3	4	4	4	0	0
Exosome complex component RRP42	EXOSC7	31.821	False	Putative interactor	Discard	NA	NA	NA	NA	NA	NA	NA	False	Keep	0.10701824988212	-0.012650025763321	-0.08418083925745	1.33816765925608	0.469857330420668	0.389683539216391	0.55692197552061	False	4	4	4	0	12.165	4	3	3	3	0	0	0	0	4	3	3	3	0	0	0	0	4	3	3	3	0	0
Exosome complex component RRP43	EXOSC8	30.039	False	Putative interactor	Discard	NA	NA	NA	NA	NA	NA	NA	False	Discard	NA	NA	-0.171108496675229	NA	-0.171108496675229	NA	NA	False	3	3	3	0	35.374	2	3	2	2	0	0	0	0	2	3	2	2	0	0	0	0	2	3	2	2	0	0
Ezrin	EZR	69.371	False	Putative interactor	Discard	0.591219870474897	-0.057551812965868	-1.47390513844182	-0.415898210276366	-0.161260949249085	NA	NA	False	Keep	0.050884740025094	0.094776556895597	0.049351959135292	-0.020881926321531	0.044124791146072	0.166267579830525	0.331571599958233	False	43	43	30	0	323.31	40	38	38	40	9	8	10	9	40	38	38	40	9	8	10	9	28	26	25	28	7	7
Factor VIII intron 22 protein	F8A1	39.103	False	Putative interactor	Discard	NA	NA	NA	NA	NA	NA	NA	False	Discard	NA	NA	NA	NA	NA	NA	NA	False	3	3	3	0	5.6164	2	3	3	2	0	0	0	0	2	3	3	2	0	0	0	0	2	3	3	2	0	0
Fatty acid-binding protein, epidermal	FABP5	15.164	False	Putative interactor	Discard	NA	NA	NA	NA	NA	NA	NA	False	Keep	-0.018731847899613	0.023326331860028	-0.017519271934256	0.025595835882684	0.003325183849712	0.813488377496124	0.876600973949041	False	11	11	11	0	114.42	10	11	10	11	0	0	3	2	10	11	10	11	0	0	3	2	10	11	10	11	0	0
FAS-associated death domain protein	FADD	23.279	False	Putative interactor	Discard	NA	NA	NA	NA	NA	NA	NA	False	Keep	-0.134825483493657	-0.136172530386183	0.00920382732984	0.017066724189833	-0.059265681823051	0.24940670629723	0.418198467462113	False	7	7	7	0	93.299	6	6	6	7	0	0	0	0	6	6	6	7	0	0	0	0	6	6	6	7	0	0
Fatty acid desaturase 2	FADS2	52.259	False	Putative interactor	Discard	NA	NA	NA	NA	NA	NA	NA	False	Keep	-0.195087359609669	-0.320918561654163	-0.078182860153379	-0.265067151840611	-0.211944953843224	0.026145140654436	0.136402835821414	False	5	5	5	0	14.363	5	5	5	5	0	0	0	0	5	5	5	5	0	0	0	0	5	5	5	5	0	0
FAS-associated factor 1	FAF1	73.953	False	Putative interactor	Discard	NA	NA	NA	NA	NA	NA	NA	False	Keep	-0.003408784245908	-0.13574450858126	0.05144171138261	-0.070557411654731	-0.037854506911085	0.401865694241391	0.569340372857085	False	12	12	12	0	62.148	10	10	10	12	0	0	0	0	10	10	10	12	0	0	0	0	10	10	10	12	0	0
FAS-associated factor 2	FAF2	52.623	False	Putative interactor	Discard	NA	-0.156223692526338	-0.513819776656831	-0.195516113797151	-0.279869251059982	NA	NA	False	Keep	0.022616379067349	0.077379740797014	-0.013552656499707	0.007339046008162	0.023840829257658	0.314366972978771	0.483413364108865	False	15	15	15	0	164.31	14	14	13	13	2	4	3	3	14	14	13	13	2	4	3	3	14	14	13	13	2	4
Fumarylacetoacetase	FAH	46.374	False	Putative interactor	Discard	NA	NA	NA	NA	NA	NA	NA	False	Keep	-0.016512002076523	-0.046056881539725	-0.024501874229213	-0.032226399166292	-0.029783185794206	0.01779319473776	0.123140509208666	False	13	13	13	0	34.496	11	12	10	8	0	0	0	0	11	12	10	8	0	0	0	0	11	12	10	8	0	0
Acylpyruvase FAHD1, mitochondrial	FAHD1	24.843	False	Putative interactor	Discard	NA	NA	NA	NA	NA	NA	NA	False	Keep	0.093560176162338	0.055195654242125	0.104068226463717	0.081475981597959	0.083689932138277	0.004166082998443	0.07679975622725	False	9	9	9	0	89.251	9	9	8	9	0	0	0	0	9	9	8	9	0	0	0	0	9	9	8	9	0	0
Fumarylacetoacetate hydrolase domain-containing protein 2A;Fumarylacetoacetate hydrolase domain-containing protein 2B	FAHD2A	34.596	False	Putative interactor	Discard	NA	NA	NA	NA	NA	NA	NA	False	Keep	-0.086400146830492	-0.054617033175635	-0.016570375333294	-0.054676968783835	-0.052853793299611	0.033917071373152	0.148783526972593	False	9	9	9	0	150.57	9	8	8	9	2	1	2	1	9	8	8	9	2	1	2	1	9	8	8	9	2	1
Fas apoptotic inhibitory molecule 1	FAIM	20.215	False	Putative interactor	Discard	NA	NA	NA	NA	NA	NA	NA	False	Keep	-0.048710621783867	-0.071815415194987	-0.04190716434163	-0.065113672401345	-0.056836310681909	0.003835910100612	0.076039610180992	False	6	6	6	0	28.185	6	4	5	5	0	0	1	0	6	4	5	5	0	0	1	0	6	4	5	5	0	0
RNMT-activating mini protein	FAM103A1	14.381	False	Putative interactor	Discard	NA	NA	NA	NA	NA	NA	NA	False	Discard	NA	NA	NA	1.03470873974217	1.03470873974217	NA	NA	False	3	3	3	0	19.076	1	1	1	2	0	0	0	1	1	1	1	2	0	0	0	1	1	1	1	2	0	0
Protein FAM107B	FAM107B	14.844	False	Putative interactor	Discard	NA	NA	NA	NA	NA	NA	NA	False	Discard	NA	-0.005956181745477	NA	NA	-0.005956181745477	NA	NA	False	3	3	3	0	5.085	1	2	1	2	0	0	0	0	1	2	1	2	0	0	0	0	1	2	1	2	0	0
Protein NOXP20	FAM114A1	60.741	False	Putative interactor	Discard	NA	NA	NA	NA	NA	NA	NA	False	Discard	-0.086017263946465	0.157949153783694	0.06956469509336	0.130008304108606	0.070911351640928	NA	NA	False	4	4	4	0	17.884	2	3	4	3	0	0	0	0	2	3	4	3	0	0	0	0	2	3	4	3	0	0
Protein FAM114A2	FAM114A2	55.468	False	Putative interactor	Discard	NA	NA	NA	NA	NA	NA	NA	False	Keep	-0.066941082840204	-0.023196473510434	-0.018717232483412	0.00417776078911	-0.025940649461236	0.176319465111441	0.343650965040991	False	18	18	18	0	148.34	16	15	14	14	0	0	0	1	16	15	14	14	0	0	0	1	16	15	14	14	0	0
Protein FAM118B	FAM118B	39.079	False	Putative interactor	Discard	NA	NA	NA	NA	NA	NA	NA	False	Keep	-0.325394724607142	-0.016818488027395	0.100439479280312	0.069014677915181	-0.033720898097288	0.687124554079556	0.793451559326643	False	5	5	5	0	21.818	4	4	4	4	0	0	0	0	4	4	4	4	0	0	0	0	4	4	4	4	0	0
Constitutive coactivator of PPAR-gamma-like protein 1	FAM120A	121.89	False	Putative interactor	Discard	NA	NA	NA	NA	NA	NA	NA	False	Keep	-0.050621951090025	-0.147505696217484	-0.01889262725077	-0.141843902170034	-0.088622873639945	0.069652270749304	0.208176423515748	False	18	18	18	0	109.33	11	9	15	15	2	2	2	2	11	9	15	15	2	2	2	2	11	9	15	15	2	2
Constitutive coactivator of peroxisome proliferator-activated receptor gamma	FAM120B	105.19	False	Putative interactor	Discard	NA	NA	NA	NA	NA	NA	NA	False	Discard	0.295605488588061	NA	NA	NA	0.295605488588061	NA	NA	False	4	4	4	0.004447	2.0723	3	1	2	2	0	0	0	0	3	1	2	2	0	0	0	0	3	1	2	2	0	0
Hyccin	FAM126A	57.625	False	Putative interactor	Discard	NA	NA	NA	NA	NA	NA	NA	False	Discard	0.041102771819128	NA	0.005759269288685	-0.326733048568001	-0.084038104155589	NA	NA	False	3	3	3	0.00021645	4.1229	2	2	3	2	0	0	0	0	2	2	3	2	0	0	0	0	2	2	3	2	0	0
Protein FAM127A;Protein FAM127C	FAM127A	13.171	False	Putative interactor	Discard	NA	NA	NA	NA	NA	NA	NA	False	Keep	0.147306698780294	-0.059555075860033	0.058801353616186	0.180020521466313	0.08459497005712	0.22494935141068	0.395384870215026	False	4	4	4	0	12.963	4	4	4	4	1	1	1	1	4	4	4	4	1	1	1	1	4	4	4	4	1	1
Protein Niban	FAM129A	103.13	False	Putative interactor	Discard	NA	NA	NA	NA	NA	NA	NA	False	Keep	-0.131155226349479	0.068326861434506	-0.028116217061027	0.047119548568551	-0.008863679941	0.823694831587094	0.881589029940334	False	6	6	6	0	44.905	6	6	6	6	0	0	0	0	6	6	6	6	0	0	0	0	6	6	6	6	0	0
Niban-like protein 1	FAM129B	84.137	False	Putative interactor	Discard	NA	NA	NA	NA	NA	NA	NA	False	Keep	-0.0812932022725	0.063364878758429	-0.127541563304054	-0.036659054021814	-0.043790905908017	0.345416873649418	0.513811747210493	False	17	17	17	0	153.12	11	13	12	10	0	0	1	0	11	13	12	10	0	0	1	0	11	13	12	10	0	0
Protein FAM136A	FAM136A	15.641	False	Putative interactor	Discard	NA	NA	NA	-0.436387367672113	-0.436387367672113	NA	NA	False	Keep	0.040541793862847	-0.013188624542768	-0.003538939823841	-0.036747846183393	-0.002960560446157	0.854320854692492	0.90363104063615	False	8	8	8	0	44.158	5	5	5	5	2	1	1	2	5	5	5	5	2	1	1	2	5	5	5	5	2	1
Protein FAM160B1	FAM160B1	86.557	False	Putative interactor	Discard	NA	NA	NA	NA	NA	NA	NA	False	Keep	0.119688174519196	0.10111215847415	0.060185765046563	0.036468167069292	0.079736500150651	0.024800635126752	0.1328850639923	False	5	5	5	0	4.5552	4	3	3	4	0	0	0	0	4	3	3	4	0	0	0	0	4	3	3	4	0	0
Protein FAM162A	FAM162A	16.515	False	Putative interactor	Discard	NA	NA	NA	NA	NA	NA	NA	False	Keep	0.027437182706851	0.070526720876682	-0.016818488027395	0.023184369248263	0.026414108927292	0.240228252068403	0.409008739228061	False	5	5	5	0	49.778	5	4	5	4	0	0	1	1	5	4	5	4	0	0	1	1	5	4	5	4	0	0
Soluble lamin-associated protein of 75 kDa	FAM169A	74.954	False	Putative interactor	Discard	NA	NA	NA	NA	NA	NA	NA	False	Discard	NA	0.084472516936902	NA	NA	0.084472516936902	NA	NA	False	4	4	4	0	16.181	2	3	2	3	0	0	0	0	2	3	2	3	0	0	0	0	2	3	2	3	0	0
BRISC complex subunit Abro1	FAM175B	46.9	False	Putative interactor	Discard	NA	NA	NA	NA	NA	NA	NA	False	Keep	-0.069800107307307	-0.220546952532338	0.016068368627654	-0.126942790806394	-0.097741150012169	0.136891454153271	0.292020198149741	False	13	13	13	0	71.135	9	12	10	11	0	0	0	0	9	12	10	11	0	0	0	0	9	12	10	11	0	0
Protein FAM188A	FAM188A	49.724	False	Putative interactor	Discard	NA	NA	NA	NA	NA	NA	NA	False	Keep	-0.24424073227443	-0.219941922101625	0.020342179517186	-0.220513333073184	-0.161927627548832	0.07623209298985	0.217696718751051	False	9	9	9	0	28.42	8	9	9	7	0	0	0	0	8	9	9	7	0	0	0	0	8	9	9	7	0	0
Protein FAM192A	FAM192A	28.912	False	Putative interactor	Discard	NA	NA	NA	NA	NA	NA	NA	False	Keep	-0.115066107913605	-0.050114007216765	-0.124078426102306	-0.137774775916125	-0.106362091898418	0.011896407368684	0.104641232182765	False	7	7	7	0	21.495	5	4	6	5	0	0	0	0	5	4	6	5	0	0	0	0	5	4	6	5	0	0
Protein FAM195B	FAM195B	10.463	False	Putative interactor	Discard	NA	NA	NA	NA	NA	NA	NA	False	Keep	0.043344504877169	0.036749476427868	0.062950608822808	0.163885116708942	0.077653185650161	0.080782488317672	0.221597312949363	False	4	4	4	0	15.482	3	3	4	4	1	0	0	1	3	3	4	4	1	0	0	1	3	3	4	4	1	0
Redox-regulatory protein FAM213A	FAM213A	25.764	False	Putative interactor	Discard	NA	NA	NA	NA	NA	NA	NA	False	Keep	-0.015607518488555	0.076559095131604	0.086783766142067	-0.019258101517413	0.032975366248281	0.344533457462741	0.513231933517882	False	7	7	7	0	27.861	6	6	6	7	0	0	0	0	6	6	6	7	0	0	0	0	6	6	6	7	0	0
WASH complex subunit FAM21C	FAM21C	147.05	False	Putative interactor	Discard	NA	NA	NA	NA	NA	NA	NA	False	Discard	0.047119548568551	-0.152371829295976	-0.125793214122201	-0.075474401563908	-0.074570178756258	NA	NA	False	16	16	3	0	152.61	13	16	14	14	0	0	0	0	13	16	14	14	0	0	0	0	1	3	1	2	0	0
Protein FAM3C	FAM3C	24.68	False	Putative interactor	Discard	NA	NA	NA	NA	NA	NA	NA	False	Keep	-0.042917465432117	-0.080469223612711	-0.032550998174611	-0.078243782845485	-0.058390336416034	0.01725316663793	0.12190942099138	False	7	7	7	0	38.329	6	5	5	6	0	0	0	0	6	5	5	6	0	0	0	0	6	5	5	6	0	0
Protein FAM49B	FAM49B	36.748	False	Putative interactor	Discard	NA	NA	NA	NA	NA	NA	NA	False	Keep	-0.130333861891296	-0.042040840046232	-0.023959036088554	-0.035934122513582	-0.057455468149615	0.09746326745501	0.24175155703815	False	16	16	16	0	102.12	13	13	12	12	0	0	0	0	13	13	12	12	0	0	0	0	13	13	12	12	0	0
Protein FAM50A	FAM50A	40.241	False	Putative interactor	Discard	NA	NA	-1.0772680854217	NA	-1.0772680854217	NA	NA	False	Keep	0.031536353268053	-0.052072068761906	-0.043631045352509	-0.099788167276915	-0.040218718648601	0.228297786796783	0.398331406033599	False	15	15	11	0	128.34	14	12	15	13	1	2	2	2	14	12	15	13	1	2	2	2	10	8	11	9	1	2
Protein FAM83D	FAM83D	67.664	False	Putative interactor	Discard	NA	NA	NA	NA	NA	NA	NA	False	Discard	0.066399228911383	0.097475959013269	0.024603367140657	-0.086691205797547	0.027111577030374	NA	NA	False	4	4	4	0	21.525	3	3	2	3	1	1	1	1	3	3	2	3	1	1	1	1	3	3	2	3	1	1
Protein FAM83H	FAM83H	127.12	True	Putative interactor	Discard	-0.091410694083978	-0.240138285600959	-0.080140205281917	0.081545644646767	-0.07803609532081	NA	NA	False	Discard	NA	NA	NA	NA	NA	NA	NA	False	6	6	6	0	18.53	0	0	1	0	4	3	4	2	0	0	1	0	4	3	4	2	0	0	1	0	4	3
Protein FAM84B	FAM84B	34.474	False	Putative interactor	Discard	NA	NA	NA	NA	NA	NA	NA	False	Keep	-0.03733993362448	-0.283825583822414	-0.278531091145869	-0.270730032015802	-0.213742397583418	0.036303836337464	0.152251322081357	False	4	4	4	0	22.007	4	4	4	3	0	0	0	0	4	4	4	3	0	0	0	0	4	4	4	3	0	0
Protein FAM91A1	FAM91A1	93.908	False	Putative interactor	Discard	NA	NA	NA	NA	NA	NA	NA	False	Keep	-0.033023272598115	-0.058593158890855	0.038014690186716	-0.277201756743217	-0.078007721742772	0.310745720765847	0.479034095177616	False	8	8	8	0	31.201	5	5	6	5	0	0	0	1	5	5	6	5	0	0	0	1	5	5	6	5	0	0
Mitotic spindle-associated MMXD complex subunit MIP18	FAM96B	17.663	True	Putative interactor	Discard	-0.123459634608818	0.332871198620466	-0.427209828978116	-0.348690528519208	-0.1099438740456	NA	NA	False	Keep	-0.100592319275164	-0.185375751815181	-0.106265027911358	-0.142560365811482	-0.133301667896372	0.006420864934532	0.086835889529461	False	7	7	7	0	116.99	7	7	7	7	3	2	3	3	7	7	7	7	3	2	3	3	7	7	7	7	3	2
Protein FAM98A	FAM98A	55.4	False	Putative interactor	Discard	NA	NA	NA	NA	NA	NA	NA	False	Keep	-0.024457852716024	-0.111383372931854	-0.01353809345767	-0.039577256347034	-0.046738486477483	0.121444108363764	0.274334357113477	False	7	6	6	0	46.588	7	6	7	7	0	0	0	0	6	5	6	6	0	0	0	0	6	5	6	6	0	0
Protein FAM98B	FAM98B	37.19	False	Putative interactor	Discard	NA	NA	NA	NA	NA	NA	NA	False	Keep	-0.121439435276101	0.040822310107341	0.095991912924603	0.157949153783694	0.04700434619434	0.521786765889292	0.665280653024415	False	12	12	11	0	53.217	10	11	9	9	1	2	0	2	10	11	9	9	1	2	0	2	9	10	8	8	1	2
Fanconi anemia group D2 protein	FANCD2	164.13	True	Putative interactor	Discard	NA	NA	NA	NA	NA	NA	NA	False	Keep	0.024603367140657	-0.024516548365447	-0.055996182521218	-0.250216902303948	-0.072843093301322	0.293394615195833	0.461708904096288	False	5	5	5	0	4.8726	3	4	5	5	0	1	0	0	3	4	5	5	0	1	0	0	3	4	5	5	0	1
Fanconi anemia group I protein	FANCI	149.32	True	Putative interactor	Discard	NA	NA	NA	NA	NA	NA	NA	False	Keep	-0.161459626133215	-0.192298872675553	-0.097795184835306	-0.1369179084352	-0.146702922012798	0.005167565432011	0.081313758212952	False	19	19	19	0	79.779	15	17	16	17	1	0	0	1	15	17	16	17	1	0	0	1	15	17	16	17	1	0
Fatty acyl-CoA reductase 1	FAR1	59.356	False	Putative interactor	Discard	NA	NA	NA	NA	NA	NA	NA	False	Keep	0.096801581849169	-0.182818827419694	0.009060468156384	0.281312490858143	0.060732241757492	0.632934077146986	0.754106882402411	False	5	5	5	0	8.3795	4	4	4	4	1	1	1	1	4	4	4	4	1	1	1	1	4	4	4	4	1	1
FERM, RhoGEF and pleckstrin domain-containing protein 1	FARP1	122.09	False	Putative interactor	Discard	NA	NA	NA	NA	NA	NA	NA	False	Discard	-0.036037661858243	NA	-0.056701257085101	-0.185408562336802	-0.091217829100067	NA	NA	False	4	4	4	0	14.777	2	2	4	4	0	0	0	0	2	2	4	4	0	0	0	0	2	2	4	4	0	0
Phenylalanine--tRNA ligase alpha subunit	FARSA	57.563	False	Putative interactor	Discard	-0.291762493486521	-0.44281944735377	-0.563090727276923	-0.37959237613499	-0.415949467528171	NA	NA	False	Keep	-0.003452168133872	-0.096545182903234	-0.009756681652987	-0.015549184176399	-0.030832928903249	0.247625240591334	0.416388383631854	False	18	18	18	0	252.9	18	17	18	18	4	4	4	4	18	17	18	18	4	4	4	4	18	17	18	18	4	4
Phenylalanine--tRNA ligase beta subunit	FARSB	66.115	False	Putative interactor	Discard	-0.091769726022925	-0.038577032110696	-0.716865321982432	-0.340087543677899	-0.272995720592166	NA	NA	False	Keep	0.04376444231017	0.028852005847493	0.002738519806929	0.021053252054075	0.024177814301165	0.066586499698077	0.203163611682497	False	28	28	28	0	178.33	24	24	23	26	8	6	9	7	24	24	23	26	8	6	9	7	24	24	23	26	8	6
[truncated: 2,727 more rows]
[truncated: 2 more columns]
