# Supplementary material for: Phosphorylation in the Charged Linker Modulates Interactions and Secretion of Hsp90β
Source: Cells. 2021 Jul 5;10(7):1701. doi: 10.3390/cells10071701 (PMC8304327; doi:10.3390/cells10071701)
Supplement: Supplementary file 1 [file cells-10-01701-s001.zip › Supplementary/Tables/SupplementaryTable6_ATPAndADPBinding.ods]

## Sheet: J195_Peaks
Sample	Attribute	Primary	Secondary	Capillary	strep-HRP-biotin-Hsp90	HA-Hsp90	Strep-HRP-biotin-Hsp90 normalized by HA-Hsp90
HA-WT1	+ATP	anti-HA 1:100	anti-mouse-NIR + strep-HRP 1:200	2	8.26E+04	1.66E+05	0.4982
HA-WT2	+ATP	anti-HA 1:100	anti-mouse-NIR + strep-HRP 1:200	3	1.14E+05	2.59E+05	0.4391
HA-WT3	+ATP	anti-HA 1:100	anti-mouse-NIR + strep-HRP 1:200	4	8.38E+04	1.86E+05	0.4514
HA-AA1	+ATP	anti-HA 1:100	anti-mouse-NIR + strep-HRP 1:200	5	6.61E+04	1.23E+05	0.5381
HA-AA2	+ATP	anti-HA 1:100	anti-mouse-NIR + strep-HRP 1:200	6	1.10E+05	1.94E+05	0.5651
HA-AA3	+ATP	anti-HA 1:100	anti-mouse-NIR + strep-HRP 1:200	7	8.13E+04	1.70E+05	0.4769
HA-WT4	-ATP	anti-HA 1:100	anti-mouse-NIR + strep-HRP 1:200	8	8.07E+02	2.58E+05	0.0031
HA-WT5	-ATP	anti-HA 1:100	anti-mouse-NIR + strep-HRP 1:200	9	5.72E+02	1.64E+05	0.0035
HA-WT6	-ATP	anti-HA 1:100	anti-mouse-NIR + strep-HRP 1:200	10	1.57E+03	5.67E+05	0.0028
HA-WT1	+ADP	anti-HA 1:100	anti-mouse-NIR + strep-HRP 1:200	11	8.98E+04	2.34E+05	0.3829
HA-WT2	+ADP	anti-HA 1:100	anti-mouse-NIR + strep-HRP 1:200	12	8.17E+04	2.71E+05	0.3013
HA-WT3	+ADP	anti-HA 1:100	anti-mouse-NIR + strep-HRP 1:200	13	6.33E+04	1.93E+05	0.3274
HA-AA1	+ADP	anti-HA 1:100	anti-mouse-NIR + strep-HRP 1:200	14	6.65E+04	1.62E+05	0.4097
HA-AA2	+ADP	anti-HA 1:100	anti-mouse-NIR + strep-HRP 1:200	15	7.41E+04	2.19E+05	0.3389
HA-AA3	+ADP	anti-HA 1:100	anti-mouse-NIR + strep-HRP 1:200	16	5.78E+04	1.96E+05	0.2954
HA-WT4	-ADP	anti-HA 1:100	anti-mouse-NIR + strep-HRP 1:200	17	1.20E+03	2.95E+05	0.0041
HA-WT5	-ADP	anti-HA 1:100	anti-mouse-NIR + strep-HRP 1:200	18	3.10E+02	2.27E+05	0.0014
HA-WT6	-ADP	anti-HA 1:100	anti-mouse-NIR + strep-HRP 1:200	19	6.27E+02	4.47E+05	0.0014		[Sample mix]
Sample mix	dil 16x	anti-HA 1:100	anti-mouse-NIR + strep-HRP 1:200	20	1.73E+04	4.19E+04	0.4124		0.0625
Sample mix	dil 8x	anti-HA 1:100	anti-mouse-NIR + strep-HRP 1:200	21	2.67E+04	5.75E+04	0.4638		0.125
Sample mix	dil 4x	anti-HA 1:100	anti-mouse-NIR + strep-HRP 1:200	22	7.09E+04	1.54E+05	0.4606		0.25
Sample mix	dil 2x	anti-HA 1:100	anti-mouse-NIR + strep-HRP 1:200	23	1.59E+05	2.75E+05	0.5790		0.5
Sample mix	0x dil	anti-HA 1:100	anti-mouse-NIR + strep-HRP 1:200	24	3.51E+05	5.24E+05	0.6696		1
No sample		anti-HA 1:100	anti-mouse-NIR + strep-HRP 1:200	25	0.00E+00	2.34E+03	0.0000		0
						T-test	P-value
						WT vs. Control ATP	0.00153
						WT vs. Control ADP	0.00508
						AA vs. Control ATP	0.00247
						AA vs. Control ADP	0.00913
						WT vs. AA ATP	0.12343
						WT vs. AA ADP	0.80689
							Average	Standard deviation
						WT + ATP	0.46	0.03
						AA + ATP	0.53	0.05
						WT + ADP	0.34	0.04
						AA + ADP	0.35	0.06
