# Supplementary material for: Phosphorylation in the Charged Linker Modulates Interactions and Secretion of Hsp90β
Source: Cells. 2021 Jul 5;10(7):1701. doi: 10.3390/cells10071701 (PMC8304327; doi:10.3390/cells10071701)
Supplement: Supplementary file 1 [file cells-10-01701-s001.zip › Supplementary/Tables/SupplementaryTable2_OccupancyData.ods]

## Sheet: Hsp90-S255-S261-Checks
Peptide Modified Sequence	11431 Total Area MS1	11432 Total Area MS1	11433 Total Area MS1
IEDVGS[+80]DEEDDSGKDK	2.42E+10	8.72E+10	1.07E+11		Double-phospho check
IEDVGS[+80]DEEDDS[+80]GKDK	9.39E+06	1.20E+08	2.44E+08
					Sample : TiO enrichment from SDS-PAGE gel band ranging from 75kDa to 150kDa of K562 total lysate
IEDVGS[+80]DEEDDSGKDKK	5.01E+10	1.69E+11	2.13E+11		Note: no detection of pS261 monophosphorylated peptide!
IEDVGS[+80]DEEDDS[+80]GKDKK	4.24E+07	4.21E+08	7.96E+08
IEDVGS[+80]DEEDDSGKDKKK	3.58E+09	1.10E+10	1.35E+10
IEDVGS[+80]DEEDDS[+80]GKDKKK	1.18E+07	1.16E+08	1.94E+08
IEDVGS[+80]DEEDDSGKDKKKK	8.07E+07	4.98E+08	8.44E+08
IEDVGS[+80]DEEDDS[+80]GKDKKKK	7.38E+06	8.53E+07	1.13E+08
Monophosphopeptide to Diphosphopeptide ratio
KDK	2580.4	725.0	439.8
KDKK	1182.4	401.7	267.1		The signal intensity of the monophosphorylated peptide is much larger than the diphosphorylated corresponding peptide in most cases
KDKKK	304.1	94.4	69.8		The exception is the peptide with 4 C-terminal missed cleavages (noted “KDKKKK”), but this is probably due to the fact C-terminal cleavage of mono-S255-phosphopeptides is more efficient when no phosphate group is present on S261; we thus except much lower corresponding amounts of mono-S255-phosphopeptides with 4 missed cleavages
KDKKKK	10.9	5.8	7.5		When taken altogether, the ratio is high; albeit a possible difference in ionization efficiency, we speculate that the difference could not reduce the ratio significantly enough to distort occupancy calculations
Altogether	1100.0	360.5	248.3		We thus decided to neglect the presence of diphosphorylated peptides which allows us to use the formulas described by Olsen et al 2010
Peptide Modified Sequence	12798 Total Area Fragment	12799 Total Area Fragment	12800 Total Area Fragment		pS261 check in our HA-Hsp90-WT transfections
IEDVGSDEEDDSGKDKK	3.94E+06	3.29E+07	7.30E+06
IEDVGS[+80]DEEDDSGKDKK	8.26E+07	2.18E+09	3.85E+08		Sample: 3 biological replicates of HA-Hsp90(WT) co-IPs of interactome experiments
IEDVGSDEEDDS[+80]GKDKK	1.08E+05	1.80E+05	7.64E+04
pS255 / pS261	765.8	12074.6	5038.6		Intensity of pS261 peptide much lower than counterparts ==> we neglect it for occupancy calculation purposes, and for our HA-WT vs. HA-AA comparison
(pS255 + S255) / pS261	802.3	12257.3	5134.2
Peptide Modified Sequence	Heavy peptide intensity in extracellular Hsp90 Replicate 1	Heavy peptide intensity in extracellular Hsp90 Replicate 2	Heavy peptide intensity in extracellular Hsp90 Replicate 3	Isotope Label Type	Precursor Charge	Precursor Mz
IEDVGSDEEDDSGKDK	3.08E+09	2.79E+09	2.52E+09	heavy	3	585.257558		pS261 check in our extracellular Hsp90 occupancy samples (see “ExtracellularHsp90Occupancy-K562Cells” sheet)
IEDVGS[+80]DEEDDSGKDK	6.19E+09	4.88E+09	1.66E+09	heavy	3	611.913002
IEDVGSDEEDDS[+80]GKDK	1.38E+07	8.72E+06	NA	heavy	3	611.913002
IEDVGSDEEDDSGKDKK	1.48E+09	1.59E+09	1.20E+09	heavy	3	630.627279
IEDVGS[+80]DEEDDSGKDKK	1.63E+10	1.40E+10	5.46E+09	heavy	3	657.282722
IEDVGSDEEDDS[+80]GKDKK	5.00E+07	4.07E+07	1.87E+07	heavy	3	657.282722
IEDVGS[+80]DEEDDSGKDK / IEDVGSDEEDDS[+80]GKDK	449.5	560.2
IEDVGS[+80]DEEDDSGKDKK / IEDVGSDEEDDS[+80]GKDKK	326.3	343.9	291.6
IEDVGSDEEDDSGKDK / IEDVGSDEEDDS[+80]GKDK	224.1	320.2			Intensity of pS261 peptide much lower than counterparts ==> we neglect it for extracellular Hsp90 occupancy calculation purposes
IEDVGSDEEDDSGKDKK / IEDVGSDEEDDS[+80]GKDKK	29.6	39.0	64.2
(IEDVGSDEEDDSGKDK + IEDVGS[+80]DEEDDSGKDK) / IEDVGSDEEDDS[+80]GKDK	673.6	880.4
(IEDVGSDEEDDSGKDKK + IEDVGS[+80]DEEDDSGKDKK) / IEDVGSDEEDDS[+80]GKDKK	355.9	382.9	355.8

## Sheet: TotalHsp90Occupancy
Peptide Modified Sequence	200804_LW_12303-PRM1v4-2 RatioLightToHeavy	200811_LW_12332-PRM1v4-3 RatioLightToHeavy	200813_LW_12370-PRM1v4-4 RatioLightToHeavy	200813_LW_12371-PRM1v4-4 RatioLightToHeavy	200813_LW_12372-PRM1v4-4 RatioLightToHeavy	200825_LW_12404-PRM1v4-5 RatioLightToHeavy	200825_LW_12405-PRM1v4-5 RatioLightToHeavy	200825_LW_12406-PRM1v4-5 RatioLightToHeavy	200910_LW_12419-PRM1v4-6 RatioLightToHeavy	200910_LW_12420-PRM1v4-6 RatioLightToHeavy	200910_LW_12421-PRM1v4-6 RatioLightToHeavy	200910_LW_12422-PRM1v4-6 RatioLightToHeavy	200910_LW_12423-PRM1v4-6 RatioLightToHeavy	200910_LW_12424-PRM1v4-6 RatioLightToHeavy	200910_LW_12425-PRM1v4-6 RatioLightToHeavy
EKEISDDEAEEEK	0.0155	0.0194	0.0117	0.0228	0.0316	0.0191	0.0174	0.0135	0.0147	0.0276	0.015	0.0137	0.0048	0.0436	0.0461
EKEIS[+80]DDEAEEEK	6.2609	1.0217	1.8353	1.355	2.1745	1.657	1.7559	1.2663	1.4393	1.7425	1.0639	0.9663	0.8088	3.0725	2.7141
EISDDEAEEEK	0.0074	0.0248	#N/A	#N/A	#N/A	0.0313	0.0214	0.0206	0.0221	0.0328	0.0235	0.0187	0.0216	0.0594	0.0478
EIS[+80]DDEAEEEK	#N/A	#N/A	2.9813	1.3397	#N/A	#N/A	#N/A	1.4507	1.7715	1.9454	1.3196	0.9135	1.0638	3.9439	3.473
IEDVGSDEEDDSGK	0.0447	0.0789	0.0318	0.0532	0.0367	0.0497	0.0286	0.0328	0.0286	0.0282	0.0219	0.0285	0.0258	0.0743	0.0659
IEDVGS[+80]DEEDDSGK	93.9175	NaN	10.0409	5.7623	19.8147	1038.8369	2288.2012	192.0666	47.9113	61.7417	63.1996	45.4954	3.40282346638529E+038	592.1697	640.6756
IEDVGSDEEDDSGKDKK	0.0362	0.0622	0.026	0.0433	0.0316	0.0348	0.0171	0.0191	0.0129	0.0167	0.011	0.0156	0.0165	0.0583	0.0607
IEDVGS[+80]DEEDDSGKDKK	40.1024	384.3792	6.0946	4.3082	6.5465	69.0309	50.1886	41.8273	23.347	27.9181	25.0125	19.5599	32.2609	73.4306	49.5663
H/L
EKEISDDEAEEEK	64.5161290322581	51.5463917525773	85.4700854700855	43.859649122807	31.6455696202532	52.3560209424084	57.4712643678161	74.0740740740741	68.0272108843537	36.231884057971	66.6666666666667	72.992700729927	208.333333333333	22.9357798165138	21.6919739696312
EKEIS[+80]DDEAEEEK	0.159721445798527	0.978760888714887	0.544870048493434	0.738007380073801	0.459875833524948	0.603500301750151	0.569508514152287	0.789702282239596	0.694782185784757	0.573888091822095	0.93993796409437	1.03487529752665	1.23639960435213	0.32546786004882	0.368446262112671
EISDDEAEEEK	135.135135135135	40.3225806451613	#VALUE!	#VALUE!	#VALUE!	31.9488817891374	46.7289719626168	48.5436893203883	45.2488687782805	30.4878048780488	42.5531914893617	53.475935828877	46.2962962962963	16.8350168350168	20.9205020920502
EIS[+80]DDEAEEEK	#VALUE!	#VALUE!	0.335424143829873	0.74643576920206	#VALUE!	#VALUE!	#VALUE!	0.689322396084649	0.564493367202935	0.51403310373188	0.757805395574416	1.09469074986316	0.940026320736981	0.253556124648191	0.287935502447452
IEDVGSDEEDDSGK	22.3713646532438	12.6742712294043	31.4465408805031	18.796992481203	27.2479564032698	20.1207243460765	34.965034965035	30.4878048780488	34.965034965035	35.4609929078014	45.662100456621	35.0877192982456	38.7596899224806	13.4589502018843	15.1745068285281
IEDVGS[+80]DEEDDSGK	0.010647642878058	#VALUE!	0.099592665996076	0.1735418149003	0.050467582148607	0.000962615016852	0.000437024506411	0.00520652731917	0.020871902870513	0.016196509004449	0.015822884954968	0.021980244156552	2.93873605221804E-39	0.00168870511274	0.001560852325264
IEDVGSDEEDDSGKDKK	27.6243093922652	16.0771704180064	38.4615384615385	23.094688221709	31.6455696202532	28.735632183908	58.4795321637427	52.3560209424084	77.5193798449612	59.8802395209581	90.9090909090909	64.1025641025641	60.6060606060606	17.1526586620926	16.4744645799012
IEDVGS[+80]DEEDDSGKDKK	0.024936163421641	0.002601597589047	0.164079677091195	0.232115500673135	0.152753379668525	0.014486266295239	0.019924843490354	0.023907830531734	0.042832055510344	0.035819056454415	0.039980009995003	0.051125005751563	0.030997275339498	0.013618300817371	0.020174997932063
Standard H/L (whole protein ratio)	0.920955688874855	1.35370334558113	1.07233677502374	1.59297271465307	1.0840612029982	1.77152401680417	1.84535892231039	2.47472247755073	2.14868929952729	1.70544524302595	2.76690778291632	3.21987120515179	3.80393435496142	0.983671060397403	1.01951645790854
a (according to fomula in Olsen et al 2010; see below)
EKE	83.5421868128003	133.867710865569	160.005824917589	49.4367136288087	48.962231272812	43.3077653078857	43.5990811225359	42.4916875155332	45.311368905299	30.5123243472171	34.9758152682312	31.9327048994846	79.6598367090594	33.3515679420741	31.7515033635546
EIS	#VALUE!	#VALUE!	#VALUE!	#VALUE!	#VALUE!	#VALUE!	#VALUE!	25.8031616112665	27.2063439877137	24.1581889975343	19.8030144989692	23.647904580837	14.8371949914383	21.7107540175897	27.2027114505719
K	23.5639013174717	#VALUE!	31.2252768467967	12.1203644147429	25.3135223287905	10.3634927942908	17.95180385801	11.3435519207201	15.4225384739633	19.9825798208032	15.5921006674463	9.96527038657253	9.18936877076411	12.7041785163955	13.9053120715504
KDKK	29.8022006717806	10.8973784500733	41.1658788812368	15.8001260427407	32.8156895622216	15.3463453811927	31.0250443434477	20.3529461216212	35.7909781204653	34.8430054258973	32.322888784014	19.2134961483933	15.055148032522	16.6681527803656	15.4651325307332
Occupancy
EKE	98.82%	99.26%	99.38%	98.02%	98.00%	97.74%	97.76%	97.70%	97.84%	96.83%	97.22%	96.96%	98.76%	97.09%	96.95%
EIS	#VALUE!	#VALUE!	#VALUE!	#VALUE!	#VALUE!	#VALUE!	#VALUE!	96.27%	96.45%	96.03%	95.19%	95.94%	93.69%	95.60%	96.45%
K	95.93%	#VALUE!	96.90%	92.38%	96.20%	91.20%	94.72%	91.90%	93.91%	95.23%	93.97%	90.88%	90.19%	92.70%	93.29%
KDKK	96.75%	91.59%	97.63%	94.05%	97.04%	93.88%	96.88%	95.32%	97.28%	97.21%	97.00%	95.05%	93.77%	94.34%	93.93%
	MDAMB468	AsPC1	K562	AsPC1	MDAMB468	AsPC1	MDAMB468	HMEC	OCI-Ly1			HMEC		K562
	K562	OCI-Ly1	AsPC-1	MDA-MB-468	HMEC-1
EKEISDDEAEEEK	97.80%	97.30%	98.34%	98.19%	97.81%
EISDDEAEEEK	96.03%	95.89%	N/A	N/A	95.30%
IEDVGSDEEDDSGK	94.30%	94.37%	91.79%	95.62%	90.99%
IEDVGSDEEDDSGKDKK	95.30%	97.16%	93.17%	96.89%	94.71%
	0.01365029156894	0.005112356718232	0.008075160216023	0.005553361204908	0.009031657661729
	0.006063030418945	0.006414632366184	N/A	N/A	0.014068079563266
	0.022707099898163	0.00746712259451	0.008332345913503	0.007858944560191	0.008614653713238
	0.020284542522211	0.00147031461073	0.013709603671835	0.001451495128206	0.008265992937135
	K562	OCI-Ly1	AsPC-1	MDA-MB-468	HMEC-1
EKEISDDEAEEEK	97.8% ± 1.37	97.3% ± 0.51	98.34% ± 0.81	98.19% ± 0.56	97.81% ± 0.9
EISDDEAEEEK	96.03% ± 0.61	95.89% ± 0.64	NA	NA	95.3% ± 1.41
IEDVGSDEEDDSGK	94.3% ± 2.27	94.37% ± 0.75	91.79% ± 0.83	95.62% ± 0.79	90.99% ± 0.86
IEDVGSDEEDDSGKDKK	95.3% ± 2.03	97.16% ± 0.15	93.17% ± 1.37	96.89% ± 0.15	94.71% ± 0.83
The value a is defined in Olsen et al (2010) and is written: (z-y)/(x-z)
where z is the protein H/L (here we use the average normalization peptide ratio), y is the unmodified peptide H/L ratio, and x the phosphopeptide H/L ratio
The occupancy is then derived from the formula: occupancy = a/(1+a)
BELOW THE OCCUPANCY OF THE PHOSPHATASE TREATED REFERENCE SAMPLE
The value b is defined in Olsen et al (2010) and is written: (x/y)*((z-y)/(x-z))
b
EKEISDDEAEEEK	0.206823922375123	2.54187490534602	1.02003386451032	0.831850236706154	0.711522882603292	0.499202364140384	0.432042833607907	0.453003065197582	0.462778519355169	0.483294204868404	0.49312644893643	0.452735234526482	0.472758674831213	0.473272046305754	0.539311117888017
EISDDEAEEEK	#VALUE!	#VALUE!	#VALUE!	#VALUE!	#VALUE!	#VALUE!	#VALUE!	0.366405962081815	0.339407396064619	0.407313970966961	0.352660534044996	0.484089562848005	0.301262842465753	0.326990742322277	0.374399541415876
IEDVGSDEEDDSGK	0.011215230270088	#VALUE!	0.098891912450889	0.111900350010295	0.046884700220877	0.000495809873404	0.000224377817099	0.00193718482547	0.009206274936296	0.009126874558793	0.005402993129974	0.006242613671213	6.96732336037293E-40	0.001594003313186	0.001430302739039
IEDVGSDEEDDSGKDKK	0.026902122175193	0.001763406915865	0.175616586964223	0.158800765435837	0.158401556582327	0.007736431355603	0.010570692513299	0.009293960425917	0.019775714984966	0.020842327759141	0.014214963583175	0.01532372557707	0.007700031385876	0.013233628856299	0.018938947321376
Occupancy
EKEISDDEAEEEK	0.171378706156303	0.717663659297898	0.504958794221793	0.454103845411458	0.415725018832958	0.332978639896034	0.301696865113604	0.311770206166758	0.316369507230099	0.325824912739601	0.330264358579737	0.311643322035932	0.321002132196162	0.321238733533626	0.350358749196828
EISDDEAEEEK	#VALUE!	#VALUE!	#VALUE!	#VALUE!	#VALUE!	#VALUE!	#VALUE!	0.268153076208457	0.253401166114096	0.289426509911713	0.260716214577799	0.326186218787918	0.231515749650464	0.246415240056635	0.272409536043775
IEDVGSDEEDDSGK	0.011090843901839	#VALUE!	0.089992392636987	0.100638829737987	0.044784970313335	0.000495564167797	0.000224327482988	0.001933439396011	0.009122292602547	0.009044328110659	0.005373957673582	0.006203885212571	6.96732336037293E-40	0.001591466510295	0.001428259894999
IEDVGSDEEDDSGKDKK	0.026197357658789	0.001760302785758	0.149382535863768	0.137038885520679	0.136741491482163	0.007677038474431	0.010460121782287	0.009208378124045	0.019392219969915	0.020416794241764	0.014015730484742	0.015092452969481	0.007641193952615	0.013060787245323	0.018586930425187
Average occupancy
EKEISDDEAEEEK	0.365798496707253
EISDDEAEEEK	0.268527963918857
IEDVGSDEEDDSGK	0.020137468402971
IEDVGSDEEDDSGKDKK	0.03911148139873
Standard deviation
EKEISDDEAEEEK	0.123008910677258
EISDDEAEEEK	0.029093815551388
IEDVGSDEEDDSGK	0.033876754895338
IEDVGSDEEDDSGKDKK	0.053171912578192
	Phosphatase treated samples
EKEISDDEAEEEK (n = 15)	36.58% ± 12.3
EISDDEAEEEK (n = 8)	26.85% ± 2.91
IEDVGSDEEDDSGK (n = 14)	2.01% ± 3.39
IEDVGSDEEDDSGKDKK (n = 15)	3.91% ± 5.32

## Sheet: NuclearHsp90Occupancy-K562Cells
Protein Gene	Peptide Modified Sequence	H/L Nuclear Hsp90 Replicate 1	H/L Nuclear Hsp90 Replicate 2	H/L Nuclear Hsp90 Replicate 3
HSP90AB1	ELISNASDALDK	0.17	0.17	0.16
HSP90AB1	HSQFIGYPITLYLEK	0.18	0.19	0.17
HSP90AB1	NPDDITQEEYGEFYK	0.17	0.14	0.13
HSP90AB1	ALLFIPR	0.22	0.29	0.29
HSP90AB1	FYEAFSK	0.19	0.23	0.21
HSP90AB1	SIYYITGESK	0.19	0.22	0.20
HSP90AB1	EQVANSAFVER	0.18	0.19	0.17
	Average	0.19	0.20	0.19
	Standard deviation	0.02	0.05	0.05
HSP90AB1	EKEISDDEAEEEK	2.14	161.29	40.65
HSP90AB1	EKEIS[+80]DDEAEEEK	0.07	0.04	0.04
HSP90AB1	EISDDEAEEEK	NA	5.88	5.59
HSP90AB1	EIS[+80]DDEAEEEK	0.00	0.03	0.03
HSP90AB1	IEDVGSDEEDDSGK	4.18	6.25	5.23
HSP90AB1	IEDVGS[+80]DEEDDSGK	0.03	0.00	0.00
HSP90AB1	IEDVGSDEEDDSGKDKK	4.37	7.95	6.77
HSP90AB1	IEDVGS[+80]DEEDDSGKDKK	0.04	0.00	0.00
		a	a	a		The value a is defined in Olsen et al (2010) and is written: (z-y)/(x-z)
	EKEISDDEAEEEK : EKEIS[+80]DDEAEEEK	17.58	993.73	267.97		where z is the protein H/L (here we use the average normalization peptide ratio), y is the unmodified peptide H/L ratio, and x the phosphopeptide H/L ratio
	EISDDEAEEEK : EIS[+80]DDEAEEEK		32.55	32.64
	IEDVGSDEEDDSGK : IEDVGS[+80]DEEDDSGK	25.10	29.86	26.43		The occupancy is then derived from the formula: occupancy = a/(1+a)
	IEDVGSDEEDDSGKDKK : IEDVGS[+80]DEEDDSGKDKK	28.11	38.70	34.79		The light (L) sample are those of interest, the heavy (H) sample is the phosphatase treated sample
		Occupancy in L	Occupancy in L	Occupancy in L	Average	Standard deviation
	EKEISDDEAEEEK : EKEIS[+80]DDEAEEEK	94.6%	99.9%	99.6%	98.05%	2.97%
	EISDDEAEEEK : EIS[+80]DDEAEEEK		97.0%	97.0%	97.02%	0.01%
	IEDVGSDEEDDSGK : IEDVGS[+80]DEEDDSGK	96.2%	96.8%	96.4%	96.43%	0.30%
	IEDVGSDEEDDSGKDKK : IEDVGS[+80]DEEDDSGKDKK	96.6%	97.5%	97.2%	97.08%	0.47%

## Sheet: ExtracellularHsp90Occupancy-K562Cells
Peptide Modified Sequence	H/L Extracellular Hsp90 Replicate 1	H/L Extracellular Hsp90 Replicate 2	H/L Extracellular Hsp90 Replicate 3
ELISNASDALDK	0.24	0.36	0.50
HSQFIGYPITLYLEK	0.27	0.60	0.46
NPDDITQEEYGEFYK	0.23	0.36	0.49
ALLFIPR	0.40	0.38	0.56
FYEAFSK	0.32	0.43	0.55
SIYYITGESK	0.27	0.40	0.54
EQVANSAFVER	0.33	0.38	0.48
Average	0.30	0.41	0.51
SD	0.06	0.08	0.04
EKEISDDEAEEEK	0.02	0.03	0.04
EKEIS[+80]DDEAEEEK	4.01	4.29	5.06
EISDDEAEEEK	0.02	0.02	0.03
EIS[+80]DDEAEEEK	4.78	5.00	6.15
IEDVGSDEEDDSGK	0.05	0.06	0.07
IEDVGS[+80]DEEDDSGK	4.08	4.82	5.26
IEDVGSDEEDDSGKDKK	0.07	0.08	0.09
IEDVGS[+80]DEEDDSGKDKK	5.85	6.06	6.03
	b	b	b		The value b is defined in Olsen et al (2010) and is written: (x/y)*((z-y)/(x-z))
EKEISDDEAEEEK : EKEIS[+80]DDEAEEEK	12.26	15.53	14.05		where z is the protein H/L (here we use the average normalization peptide ratio), y is the unmodified peptide H/L ratio, and x the phosphopeptide H/L ratio
EISDDEAEEEK : EIS[+80]DDEAEEEK	16.13	17.15	18.83
IEDVGSDEEDDSGK : IEDVGS[+80]DEEDDSGK	4.77	5.93	6.62		The occupancy is then derived from the formula: occupancy = b/(1+b)
IEDVGSDEEDDSGKDKK : IEDVGS[+80]DEEDDSGKDKK	3.55	4.79	4.92		The heavy (H) sample are those of interest, the light (L) sample is the dephosphorylated reference
	Occupancy in H	Occupancy in H	Occupancy in H	Average	Standard deviation
EKEISDDEAEEEK : EKEIS[+80]DDEAEEEK	92.5%	94.0%	93.4%	93.3%	0.8%
EISDDEAEEEK : EIS[+80]DDEAEEEK	94.2%	94.5%	95.0%	94.5%	0.4%
IEDVGSDEEDDSGK : IEDVGS[+80]DEEDDSGK	82.7%	85.6%	86.9%	85.0%	2.2%
IEDVGSDEEDDSGKDKK : IEDVGS[+80]DEEDDSGKDKK	78.0%	82.7%	83.1%	81.3%	2.8%

## Sheet: K562_TotalHsp90_vs_ExtracellularHsp90_TTest
Peptide	Intracellular replicate 1	Intracellular replicate 2	Intracellular replicate 3	Extracellular replicate 1	Extracellular replicate 2	Extracellular replicate 3	P-value	Adjusted p-value (Benjamini-Hochberg correction; done with R software function p.adjust())
EKEISDDEAEEEK	99.38%	97.09%	96.95%	92.46%	93.95%	93.36%	0.013665569323146	0.013665569
EISDDEAEEEK	NA	95.60%	96.45%	94.16%	94.49%	94.96%
IEDVGSDEEDDSGK	96.90%	92.70%	93.29%	82.66%	85.56%	86.87%	0.006891308564039	0.010336963
IEDVGSDEEDDSGKDKK	97.63%	94.34%	93.93%	78.04%	82.73%	83.10%	0.00315750119926	0.009472504
