# Supplementary material for: Phosphorylation in the Charged Linker Modulates Interactions and Secretion of Hsp90β
Source: Cells. 2021 Jul 5;10(7):1701. doi: 10.3390/cells10071701 (PMC8304327; doi:10.3390/cells10071701)
Supplement: Supplementary file 1 [file cells-10-01701-s001.zip › Supplementary/Tables/SupplementaryTable1_OccupancyPRMMasses.ods]

## Sheet: Fusion_LWPRM1_v4-7
Compound	Formula	Adduct	m/z	z	Normalized AGC Target (%)	Maximum Injection Time (ms)
ALLFIPR		(no adduct)	415.2683	2	100	50
ALLFIPX		(no adduct)	420.2725	2	100	50
NPDDITQEEYGEFYK		(no adduct)	924.4021	2	100	50
NPDDITQEEYGEFYB		(no adduct)	928.4092	2	100	50
ELISNASDALDK		(no adduct)	638.325	2	100	50
ELISNASDALDB		(no adduct)	642.3321	2	100	50
FYEAFSK		(no adduct)	446.216	2	100	50
FYEAFSB		(no adduct)	450.2231	2	100	50
SIYYITGESK		(no adduct)	580.7953	2	100	50
SIYYITGESB		(no adduct)	584.8024	2	100	50
EQVANSAFVER		(no adduct)	625.3122	2	100	50
EQVANSAFVEX		(no adduct)	630.3163	2	100	50
HSQFIGYPITLYLEK		(no adduct)	904.9827	2	100	50
HSQFIGYPITLYLEB		(no adduct)	908.9898	2	100	50
EISDDEAEEEK		(no adduct)	647.2701	2	800	200
EISDDEAEEEB		(no adduct)	651.2772	2	800	200
EIsDDEAEEEK		(no adduct)	687.2532	2	1000	300
EIsDDEAEEEB		(no adduct)	691.2603	2	1000	300
EKEISDDEAEEEK		(no adduct)	775.8388	2	800	200
EBEISDDEAEEEB		(no adduct)	783.853	2	800	200
EKEIsDDEAEEEK		(no adduct)	815.822	2	1000	300
EBEIsDDEAEEEB		(no adduct)	823.8362	2	1000	300
IEDVGSDEEDDSGK		(no adduct)	747.8075	2	400	100
IEDVGSDEEDDSGB		(no adduct)	751.8146	2	400	100
IEDVGsDEEDDSGK		(no adduct)	787.7907	2	600	150
IEDVGsDEEDDSGB		(no adduct)	791.7978	2	600	150
IEDVGSDEEDDSGKDKK		(no adduct)	933.416	2	400	100
IEDVGSDEEDDSGBDBB		(no adduct)	945.4373	2	400	100
IEDVGsDEEDDSGKDKK		(no adduct)	973.3991	2	600	150
IEDVGsDEEDDSGBDBB		(no adduct)	985.4204	2	600	150
EKEISDDEAEEEK3		(no adduct)	517.5616	3	800	200
EBEISDDEAEEEB3		(no adduct)	522.9044	3	800	200
EKEIsDDEAEEEK3		(no adduct)	544.2171	3	1000	300
EBEIsDDEAEEEB3		(no adduct)	549.5599	3	1000	300
IEDVGSDEEDDSGKDKK3		(no adduct)	622.6131	3	400	100
IEDVGSDEEDDSGBDBB3		(no adduct)	630.6273	3	400	100
IEDVGsDEEDDSGKDKK3		(no adduct)	649.2685	3	600	150
IEDVGsDEEDDSGBDBB3		(no adduct)	657.2827	3	600	150
X: heavy arginine (R10)
B: heavy lysine (K8)
s: phosphoserine
