# Supplementary material for: Phosphorylation in the Charged Linker Modulates Interactions and Secretion of Hsp90β
Source: Cells. 2021 Jul 5;10(7):1701. doi: 10.3390/cells10071701 (PMC8304327; doi:10.3390/cells10071701)
Supplement: Supplementary file 1 [file cells-10-01701-s001.zip › Supplementary/Tables/SupplementaryTable8_MSAnalysisTrypsinSensitivity.ods]

## Sheet: PeptidesInBandA_vs_InitialIntensity
Peptide Modified Sequence	Ratio Gel Band A Hsp90-WT with 0 ng/ul Over Gel Band A with 0 ng/ul trypsin	Ratio Gel Band A Hsp90-WT with 7 ng/ul Over Gel Band A with 0 ng/ul trypsin	Ratio Gel Band A Hsp90-WT with 14 ng/ul Over Gel Band A with 0 ng/ul trypsin	Ratio Gel Band A Hsp90-AA with 0 ng/ul Over Gel Band A with 0 ng/ul trypsin	Ratio Gel Band A Hsp90-AA with 7 ng/ul Over Gel Band A with 0 ng/ul trypsin	Ratio Gel Band A Hsp90-AA with 14 ng/ul Over Gel Band A with 0 ng/ul trypsin
ELISNASDALDK	1	0.340751067290857	0.077187790596369	1	0.27870588239517	0.071392528510929
IDIIPNPQER	1	0.370296686385066	0.094894523324366	1	0.199482246994576	0.063500776688597
NPDDITQEEYGEFYK	1	0.342960305882617	0.079155621243329	1	0.250476742399296	0.067296201438912
ALLFIPR	1	0.329484494881711	0.067508105522	1	0.191073481341728	0.040624856031854
APFDLFENK	1	0.352202086962884	0.089651885644164	1	0.201144689392181	0.053396829386637
FYEAFSK	1	0.390790895326005	0.11971098349543	1	0.230863390021548	0.074296426198659
LGIHEDSTNR	1	0.273419954837935	0.066919623229902	1	0.182151076394172	0.028823383311566
SIYYITGESK	1	0.412053060794247	0.133990124701506	1	0.234312114760955	0.062949693737102
EQVANSAFVER	1	0.341769437928064	0.085674980270936	1	0.244047858548693	0.060796594756434
DNSTM[+16]GYMM[+16]AK	1	0.331348247911291	0.121928524745076	1	0.221351547996597	0.055991428488552
DNSTMGYM[+16]M[+16]AK	1	0.330808776058964	0.110514023364035	1	0.212002958141447	0.047123265321634

## Sheet: PeptidesInBandA_vs_WholeLane
Peptide Modified Sequence	Ratio Gel Band A Hsp90-WT with 0 ng/ul Over Whole Lane	Ratio Gel Band A Hsp90-WT with 7 ng/ul Over Whole Lane	Ratio Gel Band A Hsp90-WT with 14 ng/ul Over Whole Lane	Ratio Gel Band A Hsp90-AA with 0 ng/ul Over Whole Lane	Ratio Gel Band A Hsp90-AA with 7 ng/ul Over Whole Lane	Ratio Gel Band A Hsp90-AA with 14 ng/ul Over Whole Lane	Position With Respect To C-terminal Cleavage Site
ELISNASDALDK	0.970634465411641	0.268421765419049	0.079893370787675	0.964365268724913	0.215550416470416	0.089046434069482	upstream
IDIIPNPQER	0.965716898699574	0.270942376505068	0.103589778891354	0.970842597556405	0.205112365784934	0.091753443838611	upstream
NPDDITQEEYGEFYK	0.964015062361942	0.205786714136493	0.068973861214331	0.962073025092126	0.156934851795919	0.054830802586919	upstream
ALLFIPR	0.9749155122074	0.214643322508825	0.072549547396588	0.981583741268295	0.203459384664573	0.062829589216411	upstream
APFDLFENK	0.952804458355871	0.171434013861524	0.061583427287378	0.977304943100234	0.158260338232806	0.047570428257506	upstream
FYEAFSK	0.96257831136358	0.231682174088043	0.09265944283483	0.9689825300044	0.178059881115534	0.085156242582612	upstream
LGIHEDSTNR	0.971468864982434	0.234627948566449	0.082435789449345	0.974400307838565	0.174672671262414	0.038732269096678	upstream
SIYYITGESK	0.961499795177351	0.254959513439755	0.096729852764833	0.971613890041259	0.190794016713775	0.06653156848389	upstream
EQVANSAFVER	0.969935400896908	0.266833077694141	0.099297726789891	0.967968368474324	0.182554136960104	0.065816351841624	upstream
DNSTM[+16]GYMM[+16]AK	0.985202855316248	0.43812535980275	0.308351902014753	0.99171988592594	0.361147430704444	0.171248170684599	downstream
DNSTMGYM[+16]M[+16]AK	0.986761742848417	0.460021840767903	0.292841524333833	0.993320031720371	0.36069040222958	0.159983783341888	downstream
HLEINPDHPIVETLR	0.980171022617074	0.499813145827469	0.294467358319147	0.976247328024842	0.279970735349019	0.296498539653203	downstream
DLVVLLFETALLSSGFSLEDPQTHSNR	0.954757366546908	0.384756209140801	0.485886733523335	0.921704370421042	0.137971211162314	NA	downstream

## Sheet: MS1_Quantification(RawData)
Peptide Modified Sequence	Precursor Charge	Precursor Mz	12853-LiP2-0ng-A Total Area MS1	12853-LiP2-0ng-B Total Area MS1	12853-LiP2-0ng-C Total Area MS1	12853-LiP2-0ng-D Total Area MS1	12853-LiP2-0ng-E Total Area MS1	12853-LiP2-0ng-F Total Area MS1	12853-LiP2-0ng-G Total Area MS1	12853-LiP2-0ng-H Total Area MS1	12853-LiP2-7ng-A Total Area MS1	12853-LiP2-7ng-B Total Area MS1	12853-LiP2-7ng-C Total Area MS1	12853-LiP2-7ng-D Total Area MS1	12853-LiP2-7ng-E Total Area MS1	12853-LiP2-7ng-F Total Area MS1	12853-LiP2-7ng-G Total Area MS1	12853-LiP2-7ng-H Total Area MS1	12853-LiP2-14ng-A Total Area MS1	12853-LiP2-14ng-B Total Area MS1	12853-LiP2-14ng-C Total Area MS1	12853-LiP2-14ng-D Total Area MS1	12853-LiP2-14ng-E Total Area MS1	12853-LiP2-14ng-F Total Area MS1	12853-LiP2-14ng-G Total Area MS1	12853-LiP2-14ng-H Total Area MS1	12857-LiP2-0ng-A Total Area MS1	12857-LiP2-0ng-B Total Area MS1	12857-LiP2-0ng-C Total Area MS1	12857-LiP2-0ng-D Total Area MS1	12857-LiP2-0ng-E Total Area MS1	12857-LiP2-0ng-F Total Area MS1	12857-LiP2-0ng-G Total Area MS1	12857-LiP2-0ng-H Total Area MS1	12857-LiP2-7ng-A Total Area MS1	12857-LiP2-7ng-B Total Area MS1	12857-LiP2-7ng-C Total Area MS1	12857-LiP2-7ng-D Total Area MS1	12857-LiP2-7ng-E Total Area MS1	12857-LiP2-7ng-F Total Area MS1	12857-LiP2-7ng-G Total Area MS1	12857-LiP2-7ng-H Total Area MS1	12857-LiP2-14ng-A Total Area MS1	12857-LiP2-14ng-B Total Area MS1	12857-LiP2-14ng-C Total Area MS1	12857-LiP2-14ng-D Total Area MS1	12857-LiP2-14ng-E Total Area MS1	12857-LiP2-14ng-F Total Area MS1	12857-LiP2-14ng-G Total Area MS1
ELISNASDALDK	2	638.3250	2.71E+09	2.87E+07	1.19E+07	1.09E+07	4.94E+06	7.33E+06	6.20E+06	1.22E+07	9.25E+08	4.88E+08	5.89E+08	7.43E+08	7.44E+07	3.54E+08	7.77E+07	1.95E+08	2.09E+08	2.91E+08	4.59E+08	8.44E+08	9.09E+07	4.74E+08	1.10E+08	1.44E+08	1.43E+09	1.70E+07	1.03E+07	9.41E+06	2.87E+06	4.10E+06	3.89E+06	5.11E+06	3.98E+08	2.97E+08	3.20E+08	4.62E+08	5.10E+07	1.50E+08	4.56E+07	1.21E+08	1.02E+08	1.14E+08	2.18E+08	3.41E+08	4.92E+07	1.66E+08	4.60E+07
IDIIPNPQER	2	597.8275	3.06E+09	4.28E+07	1.47E+07	1.20E+07	8.15E+06	7.51E+06	9.05E+06	1.45E+07	1.13E+09	5.41E+08	7.83E+08	9.25E+08	1.13E+08	3.55E+08	1.06E+08	2.25E+08	2.90E+08	2.65E+08	4.25E+08	8.53E+08	1.75E+08	4.33E+08	1.52E+08	2.09E+08	2.00E+09	1.99E+07	1.10E+07	9.97E+06	3.64E+06	4.81E+06	4.77E+06	6.16E+06	4.00E+08	3.40E+08	3.39E+08	4.59E+08	6.78E+07	1.31E+08	6.62E+07	1.47E+08	1.27E+08	1.45E+08	2.50E+08	3.41E+08	6.78E+07	2.04E+08	9.97E+07
NPDDITQEEYGEFYK	2, 3		2.22E+09	3.42E+07	1.49E+07	1.28E+07	6.05E+06	9.00E+06	5.32E+06	6.19E+05	7.61E+08	3.72E+08	9.17E+08	7.33E+08	1.47E+08	5.10E+08	1.62E+08	9.53E+07	1.76E+08	1.96E+08	3.91E+08	7.29E+08	1.99E+08	5.82E+08	1.82E+08	9.11E+07	1.06E+09	1.14E+07	1.08E+07	7.63E+06	2.83E+06	5.93E+06	2.70E+06	5.59E+05	2.66E+08	2.05E+08	3.60E+08	3.66E+08	1.19E+08	2.17E+08	1.17E+08	4.39E+07	7.15E+07	9.04E+07	2.30E+08	2.97E+08	8.61E+07	2.92E+08	1.21E+08
ALLFIPR	2	415.2684	3.33E+09	3.78E+07	1.24E+07	1.04E+07	1.04E+07	9.36E+06	5.00E+06	2.23E+05	1.10E+09	6.01E+08	1.14E+09	9.74E+08	3.02E+08	6.50E+08	2.03E+08	1.35E+08	2.25E+08	1.81E+08	4.24E+08	7.32E+08	3.77E+08	8.06E+08	2.25E+08	1.26E+08	2.33E+09	9.32E+06	8.26E+06	1.04E+07	3.45E+06	7.70E+06	4.17E+06	5.04E+05	4.46E+08	2.46E+08	4.45E+08	4.37E+08	1.42E+08	2.73E+08	1.53E+08	4.95E+07	9.48E+07	7.32E+07	2.93E+08	3.16E+08	1.31E+08	3.73E+08	1.38E+08
APFDLFENK	2	540.7717	4.99E+08	1.13E+07	3.06E+06	3.46E+06	2.22E+06	3.15E+06	1.52E+06	#N/A	1.76E+08	1.47E+08	1.81E+08	2.14E+08	6.80E+07	1.55E+08	5.20E+07	3.02E+07	4.47E+07	5.11E+07	9.93E+07	1.58E+08	8.81E+07	1.89E+08	6.03E+07	3.51E+07	3.80E+08	2.33E+06	2.96E+06	#N/A	7.55E+05	1.79E+06	9.38E+05	5.79E+04	7.65E+07	5.01E+07	1.13E+08	8.00E+07	4.07E+07	6.60E+07	4.09E+07	1.65E+07	2.03E+07	2.33E+07	6.83E+07	8.23E+07	3.10E+07	1.18E+08	4.86E+07
FYEAFSK	2	446.2160	1.76E+09	2.57E+07	1.06E+07	8.65E+06	8.83E+06	4.68E+06	6.00E+06	4.01E+06	6.88E+08	4.45E+08	6.16E+08	5.18E+08	2.36E+08	1.71E+08	1.32E+08	1.62E+08	2.11E+08	1.77E+08	3.93E+08	5.33E+08	3.42E+08	3.01E+08	1.68E+08	1.50E+08	1.21E+09	1.17E+07	8.48E+06	7.02E+06	3.20E+06	2.79E+06	2.54E+06	2.91E+06	2.78E+08	2.02E+08	3.05E+08	3.00E+08	1.57E+08	1.19E+08	1.19E+08	8.21E+07	8.96E+07	7.67E+07	1.81E+08	1.93E+08	1.62E+08	1.28E+08	1.17E+08
LGIHEDSTNR	2	571.2835	7.27E+08	8.15E+06	4.63E+06	2.79E+06	2.01E+06	1.34E+06	1.50E+06	9.47E+05	1.99E+08	9.97E+07	2.10E+08	1.78E+08	4.62E+07	5.28E+07	2.70E+07	3.46E+07	4.87E+07	5.05E+07	1.16E+08	1.72E+08	7.17E+07	7.13E+07	2.90E+07	3.09E+07	4.30E+08	3.29E+06	3.24E+06	2.16E+06	7.70E+05	3.96E+05	8.25E+05	6.27E+05	7.84E+07	4.91E+07	1.19E+08	9.45E+07	3.48E+07	3.08E+07	2.60E+07	1.57E+07	1.24E+07	2.25E+07	7.23E+07	8.23E+07	3.44E+07	4.38E+07	2.08E+07
SIYYITGESK	2	580.7953	1.96E+09	2.57E+07	1.40E+07	1.06E+07	9.36E+06	5.93E+06	7.81E+06	5.09E+06	8.07E+08	3.89E+08	6.71E+08	5.91E+08	2.09E+08	2.29E+08	1.20E+08	1.49E+08	2.62E+08	2.09E+08	5.08E+08	6.09E+08	3.72E+08	4.50E+08	1.55E+08	1.47E+08	1.49E+09	1.35E+07	9.63E+06	8.69E+06	2.91E+06	1.75E+06	3.52E+06	3.62E+06	3.50E+08	2.19E+08	3.69E+08	3.98E+08	1.46E+08	1.37E+08	1.15E+08	1.00E+08	9.40E+07	9.99E+07	2.35E+08	2.61E+08	1.70E+08	2.42E+08	1.67E+08
EQVANSAFVER	2	625.3122	2.09E+09	2.42E+07	1.16E+07	8.84E+06	5.15E+06	5.13E+06	5.75E+06	4.06E+06	7.13E+08	3.19E+08	6.28E+08	5.56E+08	9.92E+07	1.81E+08	7.65E+07	9.91E+07	1.79E+08	1.37E+08	3.80E+08	4.92E+08	1.69E+08	2.62E+08	9.54E+07	8.68E+07	9.78E+08	8.76E+06	8.33E+06	7.63E+06	1.10E+06	2.13E+06	2.20E+06	2.23E+06	2.39E+08	1.90E+08	2.82E+08	2.76E+08	8.89E+07	1.11E+08	6.98E+07	5.02E+07	5.95E+07	6.10E+07	1.93E+08	2.05E+08	7.20E+07	1.53E+08	7.51E+07
DNSTM[+16]GYMM[+16]AK	2	640.7514	6.96E+07	4.73E+05	1.45E+05	4.28E+04	9.33E+04	1.36E+05	1.55E+05	#N/A	2.31E+07	1.15E+07	5.32E+06	1.45E+06	3.02E+06	1.19E+06	3.22E+06	3.89E+06	8.49E+06	6.69E+06	3.05E+06	8.10E+05	2.59E+06	1.26E+06	1.97E+06	2.69E+06	4.14E+07	1.12E+05	8.52E+04	2.61E+04	#N/A	#N/A	5.97E+04	6.25E+04	9.16E+06	6.02E+06	2.72E+06	3.90E+05	1.99E+06	1.02E+06	2.03E+06	2.02E+06	2.32E+06	3.04E+06	1.88E+06	3.57E+05	1.22E+06	4.46E+05	1.79E+06
DNSTMGYM[+16]M[+16]AK	2	640.7514	6.36E+07	3.65E+05	1.07E+05	2.51E+04	6.81E+04	1.14E+05	1.31E+05	4.34E+04	2.10E+07	8.03E+06	5.40E+06	1.35E+06	2.62E+06	1.03E+06	2.72E+06	3.54E+06	7.03E+06	5.54E+06	2.61E+06	6.75E+05	2.74E+06	1.08E+06	1.88E+06	2.45E+06	3.66E+07	7.17E+04	6.11E+04	2.79E+04	#N/A	#N/A	5.12E+04	3.45E+04	7.77E+06	4.95E+06	1.93E+06	1.61E+05	2.04E+06	8.36E+05	2.05E+06	1.79E+06	1.73E+06	2.34E+06	1.56E+06	2.98E+05	1.06E+06	2.34E+05	1.49E+06
HLEINPDHPIVETLR	2, 3, 4		1.48E+09	8.98E+06	2.00E+06	6.67E+05	1.76E+06	3.18E+06	4.60E+06	8.84E+06	2.25E+08	1.74E+07	8.18E+07	2.14E+07	1.25E+07	2.36E+07	4.08E+07	2.81E+07	6.76E+07	1.51E+07	3.59E+07	1.75E+07	1.00E+07	2.92E+07	2.44E+07	2.98E+07	3.88E+08	2.42E+06	2.10E+06	6.48E+05	4.38E+05	1.16E+06	9.87E+05	1.70E+06	8.21E+07	1.44E+07	9.78E+07	2.16E+07	1.22E+07	1.72E+07	3.76E+07	1.03E+07	4.17E+07	2.46E+06	3.84E+07	6.26E+06	2.86E+06	5.43E+06	2.44E+07
DLVVLLFETALLSSGFSLEDPQTHSNR	3	996.8486	5.53E+07	3.43E+05	3.08E+05	2.24E+05	5.89E+05	5.25E+05	6.30E+05	#N/A	1.14E+07	8.82E+05	4.46E+06	1.82E+06	1.55E+06	1.91E+06	4.08E+06	3.54E+06	2.36E+06	1.37E+05	3.79E+05	3.02E+05	4.02E+05	4.18E+05	3.42E+05	5.16E+05	5.08E+06	1.93E+05	1.56E+05	8.25E+04	#N/A	#N/A	#N/A	#N/A	2.51E+05	1.47E+05	4.41E+05	2.24E+05	9.02E+04	1.77E+05	2.33E+05	2.55E+05	#N/A	#N/A	9.90E+04	7.60E+04	#N/A	#N/A	1.85E+05
BELOW NEGATIVE CONTROL; only 1 peptide could be quantified
Peptide Modified Sequence	Precursor Charge	Precursor Mz	12860-LiP2-0ng-A Total Area MS1	12860-LiP2-0ng-B Total Area MS1	12860-LiP2-0ng-C Total Area MS1	12860-LiP2-0ng-D Total Area MS1	12860-LiP2-0ng-E Total Area MS1	12860-LiP2-0ng-F Total Area MS1	12860-LiP2-0ng-G Total Area MS1	12860-LiP2-0ng-H Total Area MS1	12860-LiP2-14ng-A Total Area MS1	12860-LiP2-14ng-B Total Area MS1	12860-LiP2-14ng-C Total Area MS1	12860-LiP2-14ng-D Total Area MS1	12860-LiP2-14ng-E Total Area MS1	12860-LiP2-14ng-F Total Area MS1	12860-LiP2-14ng-G Total Area MS1	12860-LiP2-14ng-H Total Area MS1	12860-LiP2-7ng-A Total Area MS1	12860-LiP2-7ng-B Total Area MS1	12860-LiP2-7ng-C Total Area MS1	12860-LiP2-7ng-D Total Area MS1	12860-LiP2-7ng-E Total Area MS1	12860-LiP2-7ng-F Total Area MS1	12860-LiP2-7ng-G Total Area MS1	12860-LiP2-7ng-H Total Area MS1
GVVDSEDLPLNISR	2	757.396469	9.39E+05	1.13E+06	8.67E+05	5.79E+05	9.69E+05	7.10E+05	6.53E+05	6.46E+05	4.75E+05	3.52E+05	7.83E+05	7.71E+05	6.27E+05	8.47E+05	7.08E+05	7.22E+05	9.66E+05	1.04E+06	6.33E+05	6.71E+05	7.66E+05	8.77E+05	7.48E+05	5.23E+05
Nomenclature: [Sample number as shown on gel]-LiP2-[trypsin concentration]-[gel band] Total Area MS1
Example: 12853-LiP2-0ng-A is the WT sample with 0ng/ul trypsin in gel band A
Total Area MS1 is the peak area in the MS1 trace
[truncated: 1 more columns]
