# Supplementary material for: Phosphorylation in the Charged Linker Modulates Interactions and Secretion of Hsp90β
Source: Cells. 2021 Jul 5;10(7):1701. doi: 10.3390/cells10071701 (PMC8304327; doi:10.3390/cells10071701)
Supplement: Supplementary file 1 [file cells-10-01701-s001.zip › Supplementary/Tables/SupplementaryTable3_PhosphorylationInStressedCells.ods]

## Sheet: HeatShockSILAC
Protein Gene	Peptide Modified Sequence	L/H 37°C 15’	L/H 37°C 1hr	L/H 37°C 3hr	L/H 42°C 15’	L/H 42°C 1hr	L/H 42°C 3hr	42°C/37°C 15’ ratio	42°C/37°C 1hr ratio	42°C/37°C 3hr ratio
HSP90AA1	ELISNSSDALDK	1.25	1.20	1.25	1.29	1.37	1.36	1.03	1.14	1.09		Normalization peptides
HSP90AA1	ELHINLIPNK	1.25	1.20	1.23	1.31	1.25	1.31	1.05	1.04	1.07
HSP90AA1	HSQFIGYPITLFVEK	1.20	1.17	1.21	1.27	1.21	1.30	1.06	1.03	1.07
HSP90AA1	NPDDITNEEYGEFYK	1.23	1.24	1.23	1.25	1.24	1.33	1.01	1.00	1.08
HSP90AA1	ALLFVPR	1.29	1.25	1.15	1.21	1.46	1.44	0.93	1.17	1.25
HSP90AA1	FYEQFSK	1.18	1.15	1.16	1.20	1.19	1.26	1.01	1.04	1.09
HSP90AA1	HIYYITGETK	1.16	1.15	1.12	1.20	1.15	1.23	1.04	1.01	1.10
HSP90AA1	DQVANSAFVER	1.19	1.26	1.20	1.22	1.22	1.25	1.03	0.97	1.04
HSP90AA1	HLEINPDHSIIETLR	1.19	1.20	1.19	1.21	1.22	1.27	1.01	1.01	1.07
HSP90AB1	ELISNASDALDK	1.12	1.05	1.15	1.12	1.12	1.20	1.00	1.06	1.04
HSP90AB1	IDIIPNPQER	1.14	1.14	1.14	1.18	1.17	1.22	1.03	1.03	1.07
HSP90AB1	HSQFIGYPITLYLEK	1.14	1.12	1.11	1.15	1.14	1.19	1.01	1.02	1.07
HSP90AB1	NPDDITQEEYGEFYK	1.17	1.13	1.19	1.17	1.15	1.22	0.99	1.01	1.03
HSP90AB1	ALLFIPR	1.30	1.16	1.12	1.11	1.37	1.34	0.85	1.18	1.20
HSP90AB1	FYEAFSK	1.11	1.09	1.09	1.15	1.12	1.15	1.03	1.03	1.06
HSP90AB1	LGIHEDSTNR	1.05	1.16	1.10	1.05	1.11	1.32	1.00	0.95	1.20
HSP90AB1	SIYYITGESK	1.08	1.09	1.15	1.08	1.14	0.96	1.00	1.04	0.83
HSP90AB1	EQVANSAFVER	1.22	1.18	1.11	1.16	1.21	1.22	0.95	1.02	1.10
HSP90AB1	HLEINPDHPIVETLR	1.16	1.17	1.17	1.21	1.18	1.24	1.04	1.01	1.06
					Average 42°C/37°C ratio for HSP90AB1			0.99	1.04	1.07
					Average 42°C/37°C ratio for HSP90AA1			1.02	1.05	1.10
Protein Gene	Peptide Modified Sequence	L/H 37°C 15’	L/H 37°C 1hr	L/H 37°C 3hr	L/H 42°C 15’	L/H 42°C 1hr	L/H 42°C 3hr	42°C/37°C 15’ ratio normalized by average ratio and log2 transformed	42°C/37°C 1hr ratio normalized by average ratio and log2 transformed	42°C/37°C 3hr ratio normalized by average ratio and log2 transformed
HSP90AA1	ERDKEVS[+80]DDEAEEK	1.38	1.33	1.34	1.45	1.35	1.43	0.05	-0.05	-0.03		Charged linker peptides enriched with TiO beads
HSP90AA1	ESEDKPEIEDVGS[+80]DEEEEK			1.43			1.54			-0.02
HSP90AA1	ESEDKPEIEDVGS[+80]DEEEEKK			1.49			1.55			-0.07
HSP90AB1	EREKEIS[+80]DDEAEEEK	1.31	1.29	1.59	1.36	1.34	1.32	0.07	0.01	-0.36
HSP90AB1	EKEIS[+80]DDEAEEEK	1.34	1.26	1.28	1.35	1.33	1.33	0.03	0.02	-0.03
HSP90AB1	IEDVGS[+80]DEEDDSGKDK	1.27	1.23	1.22	1.25	1.25	1.29	-0.01	-0.03	-0.01
HSP90AB1	IEDVGS[+80]DEEDDSGKDKK	1.22	1.22	1.20	1.25	1.24	1.32	0.05	-0.02	0.05

## Sheet: Hsp90InhibitorsSILAC
Protein Gene	Peptide Modified Sequence	L/H DMSO 15’	L/H DMSO 1hr	L/H DMSO 3hr	L/H Ganetespib 15’	L/H Ganetespib 1hr	L/H Ganetespib 3hr	L/H 17-DMAG 15’	L/H 17-DMAG 1hr	L/H 17-DMAG 3hr	Ganetespib/DMSO 15’ ratio	Ganetespib/DMSO 1hr ratio	Ganetespib/DMSO 3hr ratio	17-DMAG/DMSO 15’ ratio	17-DMAG/DMSO 1hr ratio	17-DMAG/DMSO 3hr ratio
HSP90AA1	ELHINLIPNK	1.05	1.11	1.03	0.98	1.16	0.97	1.14	1.19	1.13	0.94	1.05	0.95	1.08	1.07	1.10		Normalization peptides
HSP90AA1	HSQFIGYPITLFVEK	1.06	1.11	1.03	0.98	1.17	0.95	1.14	1.19	1.13	0.93	1.05	0.92	1.08	1.07	1.09
HSP90AA1	NPDDITNEEYGEFYK	1.11	1.14	1.05	1.05	1.22	0.96	1.19	1.21	1.14	0.95	1.07	0.91	1.07	1.06	1.08
HSP90AA1	ALLFVPR	1.05	1.01	1.34	1.17	1.10	1.12	1.13	1.08	1.06	1.12	1.09	0.84	1.08	1.07	0.79
HSP90AA1	FYEQFSK	0.99	1.02	0.96	0.93	1.09	0.91	1.06	1.07	1.03	0.94	1.07	0.95	1.07	1.04	1.07
HSP90AA1	LGIHEDSQNR	1.03	1.05	1.01	0.95	1.14	0.95	1.10	1.14	1.09	0.92	1.08	0.93	1.06	1.09	1.08
HSP90AA1	HIYYITGETK	1.03	1.05	1.02	0.96	1.13	0.94	1.09	1.14	1.07	0.94	1.07	0.92	1.06	1.09	1.05
HSP90AA1	DQVANSAFVER	1.03	1.12	1.07	1.03	1.22	0.99	1.15	1.12	1.08	1.00	1.09	0.93	1.12	1.00	1.02
HSP90AA1	HLEINPDHSIIETLR	1.08	1.11	1.06	1.02	1.18	0.99	1.15	1.20	1.12	0.94	1.06	0.93	1.06	1.08	1.05
HSP90AB1	ELISNASDALDK	0.99	1.05	1.02	0.93	1.12	0.88	1.08	1.13	1.11	0.95	1.06	0.86	1.09	1.08	1.09
HSP90AB1	HSQFIGYPITLYLEK	1.04	1.07	1.02	0.98	1.13	0.91	1.11	1.15	1.06	0.95	1.05	0.89	1.07	1.08	1.04
HSP90AB1	NPDDITQEEYGEFYK	1.08	1.11	1.06	1.02	1.20	0.93	1.16	1.19	1.09	0.95	1.08	0.88	1.07	1.08	1.03
HSP90AB1	ALLFIPR	1.01	0.89	1.32	1.09	1.07	0.89	1.01	0.94	0.93	1.08	1.20	0.68	1.00	1.06	0.71
HSP90AB1	FYEAFSK	1.03	1.03	0.99	0.95	1.11	0.88	1.08	1.11	1.03	0.93	1.09	0.89	1.05	1.08	1.04
HSP90AB1	LGIHEDSTNR	1.54	1.63	1.56	1.59	1.71	1.47	1.63	1.63	1.59	1.03	1.05	0.94	1.06	1.00	1.02
HSP90AB1	SIYYITGESK	1.05	0.94	1.10	1.02	1.10	0.94	1.06	1.14	1.01	0.97	1.16	0.85	1.01	1.21	0.92
HSP90AB1	EQVANSAFVER	1.10	1.08	1.17	1.06	1.20	0.97	1.15	1.17	1.04	0.96	1.12	0.83	1.05	1.09	0.89
HSP90AB1	HLEINPDHPIVETLR	1.07	1.12	1.07	1.01	1.19	0.96	1.16	1.20	1.10	0.94	1.07	0.89	1.08	1.08	1.03
								Average ratio for HSP90AB1			0.97	1.10	0.86	1.05	1.08	0.97
								Average ratio for HSP90AA1			0.96	1.07	0.92	1.08	1.06	1.04
Protein Gene	Peptide Modified Sequence	L/H DMSO 15’	L/H DMSO 1hr	L/H DMSO 3hr	L/H Ganetespib 15’	L/H Ganetespib 1hr	L/H Ganetespib 3hr	L/H 17-DMAG 15’	L/H 17-DMAG 1hr	L/H 17-DMAG 3hr	Ganetespib/DMSO 15’ ratio normalized by average ratio and log2 transformed	Ganetespib/DMSO 1hr ratio normalized by average ratio and log2 transformed	Ganetespib/DMSO 3hr ratio normalized by average ratio and log2 transformed	17-DMAG/DMSO 15’ ratio normalized by average ratio and log2 transformed	17-DMAG/DMSO 1hr ratio normalized by average ratio and log2 transformed	17-DMAG/DMSO 3hr ratio normalized by average ratio and log2 transformed
HSP90AA1	ERDKEVS[+80]DDEAEEK	1.4243	1.3033	1.2057	1.1449	1.3832	1.1107	1.3838	1.3071	1.2874	-0.26	-0.01	0.00	-0.15	-0.08	0.04		Charged linker peptides enriched with TiO beads
HSP90AA1	DKEVS[+80]DDEAEEKEDK		1.3183	1.1833	1.1508	1.4467	1.1819	1.288	1.4517	1.2587		0.04	0.12		0.05	0.04
HSP90AA1	ESEDKPEIEDVGS[+80]DEEEEK
HSP90AA1	ESEDKPEIEDVGS[+80]DEEEEKK
HSP90AB1	EREKEIS[+80]DDEAEEEK		1.2765	1.3311		1.343	1.0434	1.3571	1.3697			-0.06	-0.13		-0.01
HSP90AB1	EKEIS[+80]DDEAEEEK		1.1909	1.0212	1.2142	1.2723	1.0122	1.2381	1.2962	1.2726		-0.04	0.21		0.01	0.35
HSP90AB1	IEDVGS[+80]DEEDDSGKDK	1.1709	1.2024	1.2206	1.1534	1.3899	0.9851	1.2343	1.2826	1.2821	0.02	0.07	-0.09	0.00	-0.02	0.11
HSP90AB1	IEDVGS[+80]DEEDDSGKDKK	1.1276	1.124	1.1189	1.0597	1.2341	0.98	1.1812	1.2435		-0.05	0.00	0.03	-0.01	0.03

## Sheet: SerumStarvationAcidosisROS
Protein Gene	Peptide Modified Sequence	Control 6hr L/H L: control sample H: reference	Control 24hr L/H L: control sample H: reference	Serum starved 6hr L/H L: serum starved sample H: reference	Serum starved 24hr L/H L: serum starved sample H: reference	Acidosis 6hr L/H L: acidosis sample H: reference	Acidosis 24hr L/H L: acidosis sample H: reference	H2O2 6hr L/H L: H2O2 treated sample H: reference	Serum starved / control 6hr ratio	Serum starved / control 24hr ratio	Acidosis / control 6hr ratio	Acidosis / control 24hr ratio	H2O2 / control 6hr ratio
HSP90AB1	ELISNASDALDK	0.79	1.41	0.79	1.35	0.94	1.28	1.01	1.00	0.96	1.19	0.91	1.28		Normalization peptides for 61h and 24hr experiment (SILAC)
HSP90AB1	IDIIPNPQER	0.82	1.45	0.73	1.28	0.88	1.20	0.91	0.88	0.88	1.07	0.83	1.10
HSP90AB1	HSQFIGYPITLYLEK	0.80	1.49	0.72	1.29	0.88	1.15	0.96	0.90	0.87	1.11	0.77	1.21
HSP90AB1	NPDDITQEEYGEFYK	0.81	1.52	0.78	1.35	0.90	1.21	0.96	0.97	0.89	1.12	0.79	1.19
HSP90AB1	ALLFIPR	0.72	1.47	0.71	1.27	0.86	1.11	0.91	0.98	0.86	1.19	0.75	1.27
HSP90AB1	FYEAFSK	0.75	1.39	0.72	1.25	0.82	1.20	0.88	0.96	0.90	1.09	0.86	1.17
HSP90AB1	SIYYITGESK	0.70	1.50	0.77	1.28	0.82	1.05	0.96	1.09	0.85	1.16	0.70	1.37
HSP90AB1	EQVANSAFVER	0.73	1.34	0.68	1.29	0.88	1.22	0.87	0.93	0.96	1.21	0.91	1.20
HSP90AB1	HLEINPDHPIVETLR	0.76	1.53	0.76	1.35	0.90	1.27	0.96	1.00	0.88	1.19	0.83	1.26
HSP90AA1	ELISNSSDALDK	0.75	1.32	0.75	1.25	0.89	1.43	1.01	1.00	0.95	1.18	1.09	1.34
HSP90AA1	ELHINLIPNK	0.81	1.41	0.80	1.29	0.97	1.44	1.00	0.99	0.91	1.20	1.02	1.25
HSP90AA1	HSQFIGYPITLFVEK	0.75	1.24	0.71	1.17	0.89	1.35	0.92	0.95	0.95	1.19	1.09	1.23
HSP90AA1	NPDDITNEEYGEFYK	0.82	1.30	0.76	1.25	1.01	1.45	0.99	0.94	0.96	1.23	1.12	1.21
HSP90AA1	ALLFVPR	0.73	1.30	0.72	1.19	0.88	1.33	0.91	0.98	0.92	1.20	1.02	1.24
HSP90AA1	FYEQFSK	0.74	1.34	0.69	1.19	0.83	1.33	0.88	0.94	0.89	1.13	0.99	1.20
HSP90AA1	HIYYITGETK	0.70	1.32	0.72	1.16	0.84	1.29	0.95	1.03	0.88	1.20	0.98	1.35
HSP90AA1	DQVANSAFVER	0.79	1.25	0.72	1.15	0.92	1.44	0.93	0.91	0.92	1.16	1.15	1.18
HSP90AA1	HLEINPDHSIIETLR	0.79	1.33	0.75	1.19	0.90	1.45	0.95	0.96	0.90	1.15	1.09	1.21
									0.97	0.90	1.15	0.82	1.23	HSP90AB1 average
									0.97	0.92	1.18	1.06	1.25	HSP90AA1 average
Protein Gene	Peptide Modified Sequence	Control 6hr L/H L: control sample H: reference	Control 24hr L/H L: control sample H: reference	Serum starved 6hr L/H L: serum starved sample H: reference	Serum starved 24hr L/H L: serum starved sample H: reference	Acidosis 6hr L/H L: acidosis sample H: reference	Acidosis 24hr L/H L: acidosis sample H: reference	H2O2 6hr L/H L: H2O2 treated sample H: reference	Serum starved / control 6hr normalized ratio	Serum starved / control 24hr normalized ratio	Acidosis / control 6hr normalized ratio	Acidosis / control 24hr normalized ratio	H2O2 / control 6hr normalized ratio
HSP90AB1	EREKEIS[+80]DDEAEEEK	0.81	1.70	0.84	1.51	1.03	1.28	0.94	1.06	0.99	1.10	0.92	0.95
HSP90AB1	EREKEIS[+80]DDEAEEEKGEK	0.88	1.53	0.70	1.58	1.01	1.21	0.94	0.82	1.15	1.00	0.97	0.87		Charged linker peptides for 6hr and 24hr experiments (no enrichment ; same MS run as normalization peptides)
HSP90AB1	EKEIS[+80]DDEAEEEK	0.87	2.88	0.89	2.04	1.12	1.73	1.51	1.06	0.79	1.13	0.73	1.42
HSP90AB1	EKEIS[+80]DDEAEEEKGEK	0.84	1.58	0.82	1.46	0.83	1.37	1.07	1.02	1.04	0.87	1.06	1.04
HSP90AB1	EKEIS[+80]DDEAEEEKGEKEEEDKDDEEKPK	0.91	1.79	0.87	1.66	1.06	1.44	1.14	0.99	1.03	1.02	0.98	1.02
HSP90AB1	EIS[+80]DDEAEEEKGEKEEEDKDDEEKPK	0.93	1.75	0.86	1.69	1.10	1.49	1.15	0.96	1.08	1.04	1.04	1.01
HSP90AB1	IEDVGS[+80]DEEDDSGK	0.77	1.53	0.77	1.45	0.95	1.29	1.04	1.04	1.06	1.07	1.04	1.11
HSP90AB1	IEDVGS[+80]DEEDDSGKDK	0.80	1.57	0.75	1.37	0.90	1.22	0.98	0.97	0.97	0.98	0.95	1.00
HSP90AB1	IEDVGS[+80]DEEDDSGKDKK	0.82	1.62	0.80	1.43	0.92	1.28	0.96	1.00	0.99	0.97	0.96	0.95
HSP90AA1	ERDKEVS[+80]DDEAEEKEDKEEEK	0.93	1.53	0.89	1.39	1.08	1.67	1.09	0.99	0.99	0.98	1.03	0.94
HSP90AA1	ERDKEVS[+80]DDEAEEKEDKEEEKEK	0.90	1.62	0.90	1.43	1.08	1.67	1.19	1.03	0.96	1.01	0.97	1.05
HSP90AA1	DKEVS[+80]DDEAEEKEDKEEEK	0.92	1.48	0.86	1.38	1.03	1.62	1.08	0.97	1.02	0.94	1.03	0.94
HSP90AA1	DKEVS[+80]DDEAEEKEDKEEEKEK	0.94	1.58	0.90	1.42	1.05	1.65	1.14	0.99	0.98	0.94	0.99	0.97
HSP90AA1	DKEVS[+80]DDEAEEKEDKEEEKEKEEK	0.93	1.55	0.91	1.47	1.07	1.72	1.13	1.01	1.03	0.97	1.04	0.97
HSP90AA1	EVS[+80]DDEAEEKEDKEEEK	1.08	1.27	0.89	1.34	0.84	1.66		0.85	1.15	0.66	1.24
HSP90AA1	EVS[+80]DDEAEEKEDKEEEKEK	0.87	1.52	0.64	1.47	1.16	1.74	0.85	0.76	1.05	1.13	1.08	0.79
HSP90AA1	EVS[+80]DDEAEEKEDKEEEKEKEEK	0.92	1.54	0.93	1.42	1.07	1.66	1.19	1.05	1.00	0.98	1.02	1.04
HSP90AA1	EKEEKES[+80]EDKPEIEDVGSDEEEEKK	0.68	2.38	0.54	2.40	1.17	2.65	1.08	0.82	1.10	1.46	1.05	1.27
HSP90AA1	ES[+80]EDKPEIEDVGSDEEEEKKDGDKK	0.89	1.37	0.91	1.27	1.02	1.57	1.11	1.06	1.01	0.98	1.08	1.00
HSP90AA1	ES[+80]EDKPEIEDVGSDEEEEKKDGDKKK	0.96	1.27	0.94	1.41	1.07	1.51	1.20	1.01	1.21	0.94	1.12	1.00
HSP90AA1	EKEEKESEDKPEIEDVGS[+80]DEEEEKK	0.97	3.04	0.88	2.38	1.23	3.35	1.10	0.94	0.85	1.08	1.04	0.91
HSP90AA1	EKEEKESEDKPEIEDVGS[+80]DEEEEKKDGDK	0.92	1.67	0.85	1.48	1.03	1.80	1.14	0.96	0.96	0.95	1.01	1.00
HSP90AA1	EEKESEDKPEIEDVGS[+80]DEEEEKK	0.85	1.33	0.75	1.30	0.82	1.35	1.03	0.91	1.06	0.81	0.96	0.98
HSP90AA1	EEKESEDKPEIEDVGS[+80]DEEEEKKDGDK	0.98	1.70	0.95	1.48	1.16	1.83	1.18	1.01	0.95	1.01	1.02	0.98
HSP90AA1	EEKESEDKPEIEDVGS[+80]DEEEEKKDGDKK	0.95	1.60	0.88	1.48	1.13	1.73	1.11	0.96	1.01	1.01	1.02	0.94
HSP90AA1	ESEDKPEIEDVGS[+80]DEEEEK	1.03	1.74	0.93	1.48	1.10	1.56	1.18	0.93	0.93	0.90	0.84	0.92
HSP90AA1	ESEDKPEIEDVGS[+80]DEEEEKK	0.93	1.52	0.89	1.52	1.08	1.74	1.14	0.98	1.09	0.98	1.08	0.98
HSP90AA1	ESEDKPEIEDVGS[+80]DEEEEKKDGDK	0.90	1.60	0.89	1.47	1.11	1.70	1.12	1.03	1.00	1.05	1.00	1.00
HSP90AA1	ESEDKPEIEDVGS[+80]DEEEEKKDGDKK	0.91	1.59	0.87	1.39	1.09	1.62	1.09	1.00	0.95	1.01	0.96	0.96
HSP90AA1	ESEDKPEIEDVGS[+80]DEEEEKKDGDKKK	0.89	1.44	0.79	1.38	1.04	1.64	1.04	0.92	1.04	0.99	1.07	0.94
									Serum starved / control 6hr normalized ratio	Serum starved / control 24hr normalized ratio	Acidosis / control 6hr normalized ratio	Acidosis / control 24hr normalized ratio	H2O2 / control 6hr normalized ratio
								HSP90AA1 pS231 average	0.96	1.02	0.95	1.05	0.96
								HSP90AA1 pS252 average	0.96	1.11	1.12	1.08	1.09
								HSP90AA1 pS263 average	0.96	0.98	0.98	1.00	0.96
								HSP90AB1 pS226 average	0.99	1.01	1.02	0.95	1.05
								HSP90AB1 pS255 average	1.00	1.01	1.01	0.99	1.02
