# Supplementary material for: Phosphorylation in the Charged Linker Modulates Interactions and Secretion of Hsp90β
Source: Cells. 2021 Jul 5;10(7):1701. doi: 10.3390/cells10071701 (PMC8304327; doi:10.3390/cells10071701)
Supplement: Supplementary file 1 [file cells-10-01701-s001.zip › Supplementary/Tables/SupplementaryTable9_Hsp90ab1Secretion.ods]

## Sheet: Sheet1
Sample	Condition	Sample Type	Volume taken by JESS from well to cap ul	Volume sample in well ul	Volume taken from last stock to well ul	Volume of intermediate stock ul	Volume taken from total stock to intermediate stock ul	Volume total stock ul	HA signal in cap [raw data]	B-actin signal in cap [raw data]	HA signal in well	B-actin signal in well	HA signal from intermediate stock	B-actin signal from intermediate stock	HA total signal	B-actin total signal
12853	WT	Input	0.05	5	1	28.59	4	100	3.52E+05	4.26E+06	3.52E+07	4.26E+08	1.01E+09	1.22E+10	2.52E+10	3.05E+11
12854	WT	Input	0.05	5	1	30.35	4	100	3.67E+05	6.23E+06	3.67E+07	6.23E+08	1.11E+09	1.89E+10	2.78E+10	4.72E+11
12855	WT	Input	0.05	5	1	27.56	4	100	4.32E+05	6.71E+06	4.32E+07	6.71E+08	1.19E+09	1.85E+10	2.98E+10	4.62E+11
12856	AA	Input	0.05	5	1	24.54	4	100	2.55E+05	5.31E+06	2.55E+07	5.31E+08	6.26E+08	1.30E+10	1.57E+10	3.26E+11
12857	AA	Input	0.05	5	1	30.07	4	100	2.31E+05	7.06E+06	2.31E+07	7.06E+08	6.95E+08	2.12E+10	1.74E+10	5.31E+11
12858	AA	Input	0.05	5	1	30.24	4	100	2.61E+05	6.21E+06	2.61E+07	6.21E+08	7.89E+08	1.88E+10	1.97E+10	4.69E+11
12859	CTRL	Input	0.05	5	1	27.33	4	100	0.00E+00	6.48E+06	0.00E+00	6.48E+08	0.00E+00	1.77E+10	0.00E+00	4.43E+11
12860	CTRL	Input	0.05	5	1	29.95	4	100	3.71E+02	6.81E+06	3.71E+04	6.81E+08	1.11E+06	2.04E+10	2.78E+07	5.10E+11
12861	CTRL	Input	0.05	5	1	30.41	4	100	6.50E+02	7.40E+06	6.50E+04	7.40E+08	1.98E+06	2.25E+10	4.94E+07	5.62E+11
12862	WT	CM	0.05	5	1			260	4.98E+04	5.30E+05	4.98E+06	5.30E+07			1.30E+09	1.38E+10
12863	WT	CM	0.05	5	1			260	5.27E+04	4.62E+05	5.27E+06	4.62E+07			1.37E+09	1.20E+10
12864	WT	CM	0.05	5	1			260	5.61E+04	5.01E+05	5.61E+06	5.01E+07			1.46E+09	1.30E+10
12865	AA	CM	0.05	5	1			260	6.29E+04	5.67E+05	6.29E+06	5.67E+07			1.64E+09	1.47E+10
12866	AA	CM	0.05	5	1			260	6.33E+04	6.14E+05	6.33E+06	6.14E+07			1.65E+09	1.60E+10
12867	AA	CM	0.05	5	1			260	5.23E+04	6.94E+05	5.23E+06	6.94E+07			1.36E+09	1.80E+10
12868	CTRL	CM	0.05	5	1			260	4.02E+01	4.12E+05	4.02E+03	4.12E+07			1.05E+06	1.07E+10
12869	CTRL	CM	0.05	5	1			260	4.23E+02	6.26E+05	4.23E+04	6.26E+07			1.10E+07	1.63E+10
12870	CTRL	CM	0.05	5	1			260	4.61E+02	4.62E+05	4.61E+04	4.62E+07			1.20E+07	1.20E+10
															Absolute release HA	Absolute release b-actin	HA release – b-actin release	Average	Standard deviation	T-test
														WT	4.89%	4.33%	0.57%
														WT	4.69%	2.48%	2.21%	1.6%	0.9%
														WT	4.67%	2.74%	1.93%			0.062344705729331
														AA	9.46%	4.33%	5.14%
														AA	8.65%	2.92%	5.73%	4.5%	1.6%
														AA	6.44%	3.70%	2.74%
														CTRL	100.00%	2.36%	97.64%
														CTRL	28.36%	3.09%	25.27%
														CTRL	19.52%	2.09%	17.43%
